# Supplementary material for: Multimodal Risk-Adapted Treatment in Surgical Patients With Synovial Sarcoma: A Preoperative Nomogram-Guided Adjuvant Treatment Strategy
Source: Front Surg. 2020 Dec 21;7:579726. doi: 10.3389/fsurg.2020.579726 (PMC7780852; doi:10.3389/fsurg.2020.579726)
Supplement: Supplementary file 3 [file Data_Sheet_2.CSV]

Patient.ID	Race.recode..White..Black..Other.	Sex	Year.of.diagnosis	Site.recode.ICD.O.3.WHO.2008	Behavior.recode.for.analysis	AYA.site.recode.WHO.2008	Lymphoma.subtype.recode.WHO.2008	ICCC.site.recode.ICD.O.3.WHO.2008	TNM.7.CS.v0204..Schema	CS.Schema...AJCC.6th.Edition	Primary.Site...labeled	Primary.Site	Histologic.Type.ICD.O.3	Behavior.code.ICD.O.3	Grade	Laterality	Diagnostic.Confirmation	ICD.O.3.Hist.behav	ICD.O.3.Hist.behav..malignant	Histology.recode...broad.groupings	Histology.recode...Brain.groupings	ICCC.site.rec.extended.ICD.O.3.WHO.2008	Site.recode.B.ICD.O.3.WHO.2008	Summary.stage.2000..1998..	SEER.Combined.Summary.Stage.2000..2004..	SEER.historic.stage.A..1973.2015.	Derived.SS1977..2004.2015.	SEER.summary.stage.2000..2001.2003.	SEER.summary.stage.1977..1995.2000.	Derived.AJCC.Stage.Group..7th.ed..2010.2015.	Derived.AJCC.T..7th.ed..2010.2015.	Derived.AJCC.N..7th.ed..2010.2015.	Derived.AJCC.M..7th.ed..2010.2015.	Derived.SEER.Cmb.Stg.Grp..2016..	Derived.SEER.Combined.T..2016..	Derived.SEER.Combined.N..2016..	Derived.SEER.Combined.M..2016..	Derived.SEER.Combined.T.Src..2016..	Derived.SEER.Combined.N.Src..2016..	Derived.SEER.Combined.M.Src..2016..	Derived.AJCC.Stage.Group..6th.ed..2004.2015.	Breast...Adjusted.AJCC.6th.Stage..1988.2015.	Derived.AJCC.T..6th.ed..2004.2015.	Derived.AJCC.N..6th.ed..2004.2015.	Derived.AJCC.M..6th.ed..2004.2015.	Breast...Adjusted.AJCC.6th.T..1988.2015.	Breast...Adjusted.AJCC.6th.N..1988.2015.	Breast...Adjusted.AJCC.6th.M..1988.2015.	Lymphoma...Ann.Arbor.Stage..1983.2015.
2286212	White	Female	1997	Soft Tissue including Heart	Malignant	5.3.1.1 Specified (excluding Kaposi sarcoma)	Unclassified	IX(d) Other specified soft tissue sarcomas	SoftTissue	SoftTissue	C49.6-Conn, subcutaneous, other soft tis: trunk, NOS	496	9040	Malignant	Well differentiated; Grade I	Not a paired site	Positive histology	9040/3: Synovial sarcoma, NOS	9040/3: Synovial sarcoma, NOS	9040-9049: synovial-like neoplasms	Not Brain	IX(d.7) Synovial sarcomas	Soft Tissue including Heart	Blank(s)	Blank(s)	Localized	Blank(s)	Blank(s)	Localized only	Blank(s)	Blank(s)	Blank(s)	Blank(s)	Blank(s)	Blank(s)	Blank(s)	Blank(s)	Blank(s)	Blank(s)	Blank(s)	Blank(s)	Blank(s)	Blank(s)	Blank(s)	Blank(s)	Blank(s)	Blank(s)	Blank(s)	N/A
2319388	White	Male	1996	Soft Tissue including Heart	Malignant	5.3.1.1 Specified (excluding Kaposi sarcoma)	Unclassified	IX(d) Other specified soft tissue sarcomas	SoftTissue	SoftTissue	C49.1-Conn, subcutaneous, other soft tis: upr limb, shoulder	491	9040	Malignant	Poorly differentiated; Grade III	Right - origin of primary	Positive histology	9040/3: Synovial sarcoma, NOS	9040/3: Synovial sarcoma, NOS	9040-9049: synovial-like neoplasms	Not Brain	IX(d.7) Synovial sarcomas	Soft Tissue including Heart	Blank(s)	Blank(s)	Regional	Blank(s)	Blank(s)	Regional by direct extension only	Blank(s)	Blank(s)	Blank(s)	Blank(s)	Blank(s)	Blank(s)	Blank(s)	Blank(s)	Blank(s)	Blank(s)	Blank(s)	Blank(s)	Blank(s)	Blank(s)	Blank(s)	Blank(s)	Blank(s)	Blank(s)	Blank(s)	N/A
2355158	Black	Female	1996	Soft Tissue including Heart	Malignant	5.3.1.1 Specified (excluding Kaposi sarcoma)	Unclassified	IX(d) Other specified soft tissue sarcomas	SoftTissue	SoftTissue	C49.2-Conn, subcutaneous, other soft tis: lower limb, hip	492	9040	Malignant	Undifferentiated; anaplastic; Grade IV	Left - origin of primary	Positive histology	9040/3: Synovial sarcoma, NOS	9040/3: Synovial sarcoma, NOS	9040-9049: synovial-like neoplasms	Not Brain	IX(d.7) Synovial sarcomas	Soft Tissue including Heart	Blank(s)	Blank(s)	Regional	Blank(s)	Blank(s)	Regional by direct extension only	Blank(s)	Blank(s)	Blank(s)	Blank(s)	Blank(s)	Blank(s)	Blank(s)	Blank(s)	Blank(s)	Blank(s)	Blank(s)	Blank(s)	Blank(s)	Blank(s)	Blank(s)	Blank(s)	Blank(s)	Blank(s)	Blank(s)	N/A
2371180	White	Male	1997	Soft Tissue including Heart	Malignant	5.3.1.1 Specified (excluding Kaposi sarcoma)	Unclassified	IX(d) Other specified soft tissue sarcomas	SoftTissue	SoftTissue	C49.2-Conn, subcutaneous, other soft tis: lower limb, hip	492	9040	Malignant	Well differentiated; Grade I	Left - origin of primary	Positive histology	9040/3: Synovial sarcoma, NOS	9040/3: Synovial sarcoma, NOS	9040-9049: synovial-like neoplasms	Not Brain	IX(d.7) Synovial sarcomas	Soft Tissue including Heart	Blank(s)	Blank(s)	Localized	Blank(s)	Blank(s)	Localized only	Blank(s)	Blank(s)	Blank(s)	Blank(s)	Blank(s)	Blank(s)	Blank(s)	Blank(s)	Blank(s)	Blank(s)	Blank(s)	Blank(s)	Blank(s)	Blank(s)	Blank(s)	Blank(s)	Blank(s)	Blank(s)	Blank(s)	N/A
2373335	Unknown	Female	1998	Soft Tissue including Heart	Malignant	5.3.1.1 Specified (excluding Kaposi sarcoma)	Unclassified	IX(d) Other specified soft tissue sarcomas	SoftTissue	SoftTissue	C49.1-Conn, subcutaneous, other soft tis: upr limb, shoulder	491	9040	Malignant	Well differentiated; Grade I	Left - origin of primary	Positive histology	9040/3: Synovial sarcoma, NOS	9040/3: Synovial sarcoma, NOS	9040-9049: synovial-like neoplasms	Not Brain	IX(d.7) Synovial sarcomas	Soft Tissue including Heart	Regional	Blank(s)	Regional	Blank(s)	Blank(s)	Regional by direct extension only	Blank(s)	Blank(s)	Blank(s)	Blank(s)	Blank(s)	Blank(s)	Blank(s)	Blank(s)	Blank(s)	Blank(s)	Blank(s)	Blank(s)	Blank(s)	Blank(s)	Blank(s)	Blank(s)	Blank(s)	Blank(s)	Blank(s)	N/A
2375433	White	Female	1998	Retroperitoneum	Malignant	5.3.1.1 Specified (excluding Kaposi sarcoma)	Unclassified	IX(d) Other specified soft tissue sarcomas	Retroperitoneum	Peritoneum	C48.0-Retroperitoneum	480	9041	Malignant	Moderately differentiated; Grade II	Not a paired site	Positive histology	9041/3: Synovial sarcoma, spindle cell	9041/3: Synovial sarcoma, spindle cell	9040-9049: synovial-like neoplasms	Not Brain	IX(d.7) Synovial sarcomas	Retroperitoneum	Blank(s)	Blank(s)	Localized	Blank(s)	Blank(s)	Localized only	Blank(s)	Blank(s)	Blank(s)	Blank(s)	Blank(s)	Blank(s)	Blank(s)	Blank(s)	Blank(s)	Blank(s)	Blank(s)	Blank(s)	Blank(s)	Blank(s)	Blank(s)	Blank(s)	Blank(s)	Blank(s)	Blank(s)	N/A
2381567	White	Female	1997	Soft Tissue including Heart	Malignant	5.3.1.1 Specified (excluding Kaposi sarcoma)	Unclassified	IX(d) Other specified soft tissue sarcomas	SoftTissue	SoftTissue	C49.1-Conn, subcutaneous, other soft tis: upr limb, shoulder	491	9040	Malignant	Moderately differentiated; Grade II	Left - origin of primary	Positive histology	9040/3: Synovial sarcoma, NOS	9040/3: Synovial sarcoma, NOS	9040-9049: synovial-like neoplasms	Not Brain	IX(d.7) Synovial sarcomas	Soft Tissue including Heart	Blank(s)	Blank(s)	Localized	Blank(s)	Blank(s)	Localized only	Blank(s)	Blank(s)	Blank(s)	Blank(s)	Blank(s)	Blank(s)	Blank(s)	Blank(s)	Blank(s)	Blank(s)	Blank(s)	Blank(s)	Blank(s)	Blank(s)	Blank(s)	Blank(s)	Blank(s)	Blank(s)	Blank(s)	N/A
2382914	White	Male	1997	Soft Tissue including Heart	Malignant	5.3.1.1 Specified (excluding Kaposi sarcoma)	Unclassified	IX(d) Other specified soft tissue sarcomas	SoftTissue	SoftTissue	C49.1-Conn, subcutaneous, other soft tis: upr limb, shoulder	491	9040	Malignant	Poorly differentiated; Grade III	Left - origin of primary	Positive histology	9040/3: Synovial sarcoma, NOS	9040/3: Synovial sarcoma, NOS	9040-9049: synovial-like neoplasms	Not Brain	IX(d.7) Synovial sarcomas	Soft Tissue including Heart	Blank(s)	Blank(s)	Regional	Blank(s)	Blank(s)	Regional by both direct extension and lymph node involvement	Blank(s)	Blank(s)	Blank(s)	Blank(s)	Blank(s)	Blank(s)	Blank(s)	Blank(s)	Blank(s)	Blank(s)	Blank(s)	Blank(s)	Blank(s)	Blank(s)	Blank(s)	Blank(s)	Blank(s)	Blank(s)	Blank(s)	N/A
2397068	Other (American Indian/AK Native, Asian/Pacific Islander)	Male	1999	Soft Tissue including Heart	Malignant	5.3.1.1 Specified (excluding Kaposi sarcoma)	Unclassified	IX(d) Other specified soft tissue sarcomas	SoftTissue	SoftTissue	C49.1-Conn, subcutaneous, other soft tis: upr limb, shoulder	491	9043	Malignant	Moderately differentiated; Grade II	Right - origin of primary	Positive histology	9043/3: Synovial sarcoma, biphasic	9043/3: Synovial sarcoma, biphasic	9040-9049: synovial-like neoplasms	Not Brain	IX(d.7) Synovial sarcomas	Soft Tissue including Heart	Localized	Blank(s)	Localized	Blank(s)	Blank(s)	Localized only	Blank(s)	Blank(s)	Blank(s)	Blank(s)	Blank(s)	Blank(s)	Blank(s)	Blank(s)	Blank(s)	Blank(s)	Blank(s)	Blank(s)	Blank(s)	Blank(s)	Blank(s)	Blank(s)	Blank(s)	Blank(s)	Blank(s)	N/A
2397637	White	Male	1998	Soft Tissue including Heart	Malignant	5.3.1.1 Specified (excluding Kaposi sarcoma)	Unclassified	IX(d) Other specified soft tissue sarcomas	SoftTissue	SoftTissue	C49.2-Conn, subcutaneous, other soft tis: lower limb, hip	492	9040	Malignant	Moderately differentiated; Grade II	Left - origin of primary	Positive histology	9040/3: Synovial sarcoma, NOS	9040/3: Synovial sarcoma, NOS	9040-9049: synovial-like neoplasms	Not Brain	IX(d.7) Synovial sarcomas	Soft Tissue including Heart	Localized	Blank(s)	Localized	Blank(s)	Blank(s)	Localized only	Blank(s)	Blank(s)	Blank(s)	Blank(s)	Blank(s)	Blank(s)	Blank(s)	Blank(s)	Blank(s)	Blank(s)	Blank(s)	Blank(s)	Blank(s)	Blank(s)	Blank(s)	Blank(s)	Blank(s)	Blank(s)	Blank(s)	N/A
2409801	White	Male	1999	Soft Tissue including Heart	Malignant	5.3.1.1 Specified (excluding Kaposi sarcoma)	Unclassified	IX(d) Other specified soft tissue sarcomas	SoftTissue	SoftTissue	C49.2-Conn, subcutaneous, other soft tis: lower limb, hip	492	9043	Malignant	Moderately differentiated; Grade II	Left - origin of primary	Positive histology	9043/3: Synovial sarcoma, biphasic	9043/3: Synovial sarcoma, biphasic	9040-9049: synovial-like neoplasms	Not Brain	IX(d.7) Synovial sarcomas	Soft Tissue including Heart	Regional	Blank(s)	Regional	Blank(s)	Blank(s)	Regional by direct extension only	Blank(s)	Blank(s)	Blank(s)	Blank(s)	Blank(s)	Blank(s)	Blank(s)	Blank(s)	Blank(s)	Blank(s)	Blank(s)	Blank(s)	Blank(s)	Blank(s)	Blank(s)	Blank(s)	Blank(s)	Blank(s)	Blank(s)	N/A
2848441	White	Female	2000	Soft Tissue including Heart	Malignant	5.3.1.1 Specified (excluding Kaposi sarcoma)	Unclassified	IX(d) Other specified soft tissue sarcomas	SoftTissue	SoftTissue	C49.2-Conn, subcutaneous, other soft tis: lower limb, hip	492	9040	Malignant	Undifferentiated; anaplastic; Grade IV	Right - origin of primary	Positive histology	9040/3: Synovial sarcoma, NOS	9040/3: Synovial sarcoma, NOS	9040-9049: synovial-like neoplasms	Not Brain	IX(d.7) Synovial sarcomas	Soft Tissue including Heart	Localized	Blank(s)	Localized	Blank(s)	Blank(s)	Localized only	Blank(s)	Blank(s)	Blank(s)	Blank(s)	Blank(s)	Blank(s)	Blank(s)	Blank(s)	Blank(s)	Blank(s)	Blank(s)	Blank(s)	Blank(s)	Blank(s)	Blank(s)	Blank(s)	Blank(s)	Blank(s)	Blank(s)	N/A
2855239	Black	Male	2000	Soft Tissue including Heart	Malignant	5.3.1.1 Specified (excluding Kaposi sarcoma)	Unclassified	IX(d) Other specified soft tissue sarcomas	SoftTissue	SoftTissue	C49.2-Conn, subcutaneous, other soft tis: lower limb, hip	492	9041	Malignant	Undifferentiated; anaplastic; Grade IV	Left - origin of primary	Positive histology	9041/3: Synovial sarcoma, spindle cell	9041/3: Synovial sarcoma, spindle cell	9040-9049: synovial-like neoplasms	Not Brain	IX(d.7) Synovial sarcomas	Soft Tissue including Heart	Localized	Blank(s)	Localized	Blank(s)	Blank(s)	Localized only	Blank(s)	Blank(s)	Blank(s)	Blank(s)	Blank(s)	Blank(s)	Blank(s)	Blank(s)	Blank(s)	Blank(s)	Blank(s)	Blank(s)	Blank(s)	Blank(s)	Blank(s)	Blank(s)	Blank(s)	Blank(s)	Blank(s)	N/A
2869878	White	Male	2001	Soft Tissue including Heart	Malignant	5.3.1.1 Specified (excluding Kaposi sarcoma)	Unclassified	IX(d) Other specified soft tissue sarcomas	SoftTissue	SoftTissue	C49.2-Conn, subcutaneous, other soft tis: lower limb, hip	492	9041	Malignant	Poorly differentiated; Grade III	Right - origin of primary	Positive histology	9041/3: Synovial sarcoma, spindle cell	9041/3: Synovial sarcoma, spindle cell	9040-9049: synovial-like neoplasms	Not Brain	IX(d.7) Synovial sarcomas	Soft Tissue including Heart	Localized	Blank(s)	Localized	Blank(s)	Localized only	Blank(s)	Blank(s)	Blank(s)	Blank(s)	Blank(s)	Blank(s)	Blank(s)	Blank(s)	Blank(s)	Blank(s)	Blank(s)	Blank(s)	Blank(s)	Blank(s)	Blank(s)	Blank(s)	Blank(s)	Blank(s)	Blank(s)	Blank(s)	N/A
2886352	White	Female	2000	Soft Tissue including Heart	Malignant	5.3.1.1 Specified (excluding Kaposi sarcoma)	Unclassified	IX(d) Other specified soft tissue sarcomas	SoftTissue	SoftTissue	C49.2-Conn, subcutaneous, other soft tis: lower limb, hip	492	9040	Malignant	Moderately differentiated; Grade II	Right - origin of primary	Positive histology	9040/3: Synovial sarcoma, NOS	9040/3: Synovial sarcoma, NOS	9040-9049: synovial-like neoplasms	Not Brain	IX(d.7) Synovial sarcomas	Soft Tissue including Heart	Localized	Blank(s)	Localized	Blank(s)	Blank(s)	Localized only	Blank(s)	Blank(s)	Blank(s)	Blank(s)	Blank(s)	Blank(s)	Blank(s)	Blank(s)	Blank(s)	Blank(s)	Blank(s)	Blank(s)	Blank(s)	Blank(s)	Blank(s)	Blank(s)	Blank(s)	Blank(s)	Blank(s)	N/A
2893022	Black	Male	2002	Kidney and Renal Pelvis	Malignant	5.3.1.1 Specified (excluding Kaposi sarcoma)	Unclassified	IX(d) Other specified soft tissue sarcomas	KidneyParenchyma	Kidney	C64.9-Kidney, NOS	649	9040	Malignant	Poorly differentiated; Grade III	Left - origin of primary	Positive histology	9040/3: Synovial sarcoma, NOS	9040/3: Synovial sarcoma, NOS	9040-9049: synovial-like neoplasms	Not Brain	IX(d.7) Synovial sarcomas	Kidney	Regional	Blank(s)	Regional	Blank(s)	Regional by direct extension only	Blank(s)	Blank(s)	Blank(s)	Blank(s)	Blank(s)	Blank(s)	Blank(s)	Blank(s)	Blank(s)	Blank(s)	Blank(s)	Blank(s)	Blank(s)	Blank(s)	Blank(s)	Blank(s)	Blank(s)	Blank(s)	Blank(s)	Blank(s)	N/A
2897349	White	Male	2002	Soft Tissue including Heart	Malignant	5.3.1.1 Specified (excluding Kaposi sarcoma)	Unclassified	IX(d) Other specified soft tissue sarcomas	SoftTissue	SoftTissue	C49.2-Conn, subcutaneous, other soft tis: lower limb, hip	492	9041	Malignant	Moderately differentiated; Grade II	Left - origin of primary	Positive histology	9041/3: Synovial sarcoma, spindle cell	9041/3: Synovial sarcoma, spindle cell	9040-9049: synovial-like neoplasms	Not Brain	IX(d.7) Synovial sarcomas	Soft Tissue including Heart	Localized	Blank(s)	Localized	Blank(s)	Localized only	Blank(s)	Blank(s)	Blank(s)	Blank(s)	Blank(s)	Blank(s)	Blank(s)	Blank(s)	Blank(s)	Blank(s)	Blank(s)	Blank(s)	Blank(s)	Blank(s)	Blank(s)	Blank(s)	Blank(s)	Blank(s)	Blank(s)	Blank(s)	N/A
2921957	White	Male	2004	Soft Tissue including Heart	Malignant	5.3.1.1 Specified (excluding Kaposi sarcoma)	Unclassified	IX(d) Other specified soft tissue sarcomas	SoftTissue	SoftTissue	C49.2-Conn, subcutaneous, other soft tis: lower limb, hip	492	9040	Malignant	Poorly differentiated; Grade III	Right - origin of primary	Positive histology	9040/3: Synovial sarcoma, NOS	9040/3: Synovial sarcoma, NOS	9040-9049: synovial-like neoplasms	Not Brain	IX(d.7) Synovial sarcomas	Soft Tissue including Heart	Localized	Localized only	Localized	L	Blank(s)	Blank(s)	Blank(s)	Blank(s)	Blank(s)	Blank(s)	Blank(s)	Blank(s)	Blank(s)	Blank(s)	Blank(s)	Blank(s)	Blank(s)	UNK Stage	Blank(s)	T2NOS	N0	M0	Blank(s)	Blank(s)	Blank(s)	N/A
2924711	White	Female	2004	Soft Tissue including Heart	Malignant	5.3.1.1 Specified (excluding Kaposi sarcoma)	Unclassified	IX(d) Other specified soft tissue sarcomas	SoftTissue	SoftTissue	C49.2-Conn, subcutaneous, other soft tis: lower limb, hip	492	9043	Malignant	Moderately differentiated; Grade II	Left - origin of primary	Positive histology	9043/3: Synovial sarcoma, biphasic	9043/3: Synovial sarcoma, biphasic	9040-9049: synovial-like neoplasms	Not Brain	IX(d.7) Synovial sarcomas	Soft Tissue including Heart	Regional	Regional by direct extension only	Regional	RE	Blank(s)	Blank(s)	Blank(s)	Blank(s)	Blank(s)	Blank(s)	Blank(s)	Blank(s)	Blank(s)	Blank(s)	Blank(s)	Blank(s)	Blank(s)	INOS	Blank(s)	T2NOS	N0	M0	Blank(s)	Blank(s)	Blank(s)	N/A
2937352	White	Male	2002	Soft Tissue including Heart	Malignant	5.3.1.1 Specified (excluding Kaposi sarcoma)	Unclassified	IX(d) Other specified soft tissue sarcomas	SoftTissue	SoftTissue	C49.1-Conn, subcutaneous, other soft tis: upr limb, shoulder	491	9040	Malignant	Undifferentiated; anaplastic; Grade IV	Right - origin of primary	Positive histology	9040/3: Synovial sarcoma, NOS	9040/3: Synovial sarcoma, NOS	9040-9049: synovial-like neoplasms	Not Brain	IX(d.7) Synovial sarcomas	Soft Tissue including Heart	Localized	Blank(s)	Localized	Blank(s)	Localized only	Blank(s)	Blank(s)	Blank(s)	Blank(s)	Blank(s)	Blank(s)	Blank(s)	Blank(s)	Blank(s)	Blank(s)	Blank(s)	Blank(s)	Blank(s)	Blank(s)	Blank(s)	Blank(s)	Blank(s)	Blank(s)	Blank(s)	Blank(s)	N/A
2976843	White	Female	2004	Soft Tissue including Heart	Malignant	5.3.1.1 Specified (excluding Kaposi sarcoma)	Unclassified	IX(d) Other specified soft tissue sarcomas	SoftTissue	SoftTissue	C49.2-Conn, subcutaneous, other soft tis: lower limb, hip	492	9040	Malignant	Well differentiated; Grade I	Left - origin of primary	Positive histology	9040/3: Synovial sarcoma, NOS	9040/3: Synovial sarcoma, NOS	9040-9049: synovial-like neoplasms	Not Brain	IX(d.7) Synovial sarcomas	Soft Tissue including Heart	Localized	Localized only	Localized	L	Blank(s)	Blank(s)	Blank(s)	Blank(s)	Blank(s)	Blank(s)	Blank(s)	Blank(s)	Blank(s)	Blank(s)	Blank(s)	Blank(s)	Blank(s)	IB	Blank(s)	T2b	N0	M0	Blank(s)	Blank(s)	Blank(s)	N/A
2981379	White	Male	2004	Soft Tissue including Heart	Malignant	5.3.1.1 Specified (excluding Kaposi sarcoma)	Unclassified	IX(d) Other specified soft tissue sarcomas	SoftTissue	SoftTissue	C49.6-Conn, subcutaneous, other soft tis: trunk, NOS	496	9040	Malignant	Poorly differentiated; Grade III	Not a paired site	Positive histology	9040/3: Synovial sarcoma, NOS	9040/3: Synovial sarcoma, NOS	9040-9049: synovial-like neoplasms	Not Brain	IX(d.7) Synovial sarcomas	Soft Tissue including Heart	Localized	Localized only	Localized	L	Blank(s)	Blank(s)	Blank(s)	Blank(s)	Blank(s)	Blank(s)	Blank(s)	Blank(s)	Blank(s)	Blank(s)	Blank(s)	Blank(s)	Blank(s)	IIA	Blank(s)	T1a	N0	M0	Blank(s)	Blank(s)	Blank(s)	N/A
3408150	Black	Male	2005	Soft Tissue including Heart	Malignant	5.3.1.1 Specified (excluding Kaposi sarcoma)	Unclassified	IX(d) Other specified soft tissue sarcomas	SoftTissue	SoftTissue	C49.2-Conn, subcutaneous, other soft tis: lower limb, hip	492	9041	Malignant	Undifferentiated; anaplastic; Grade IV	Right - origin of primary	Positive histology	9041/3: Synovial sarcoma, spindle cell	9041/3: Synovial sarcoma, spindle cell	9040-9049: synovial-like neoplasms	Not Brain	IX(d.7) Synovial sarcomas	Soft Tissue including Heart	Regional	Regional by direct extension only	Regional	RE	Blank(s)	Blank(s)	Blank(s)	Blank(s)	Blank(s)	Blank(s)	Blank(s)	Blank(s)	Blank(s)	Blank(s)	Blank(s)	Blank(s)	Blank(s)	IIA	Blank(s)	T1b	N0	M0	Blank(s)	Blank(s)	Blank(s)	N/A
3416314	Black	Male	2005	Soft Tissue including Heart	Malignant	5.3.1.1 Specified (excluding Kaposi sarcoma)	Unclassified	IX(d) Other specified soft tissue sarcomas	SoftTissue	SoftTissue	C49.2-Conn, subcutaneous, other soft tis: lower limb, hip	492	9041	Malignant	Moderately differentiated; Grade II	Right - origin of primary	Positive histology	9041/3: Synovial sarcoma, spindle cell	9041/3: Synovial sarcoma, spindle cell	9040-9049: synovial-like neoplasms	Not Brain	IX(d.7) Synovial sarcomas	Soft Tissue including Heart	Localized	Localized only	Localized	L	Blank(s)	Blank(s)	Blank(s)	Blank(s)	Blank(s)	Blank(s)	Blank(s)	Blank(s)	Blank(s)	Blank(s)	Blank(s)	Blank(s)	Blank(s)	IA	Blank(s)	T1a	N0	M0	Blank(s)	Blank(s)	Blank(s)	N/A
3432559	White	Male	2006	Soft Tissue including Heart	Malignant	5.3.1.1 Specified (excluding Kaposi sarcoma)	Unclassified	IX(d) Other specified soft tissue sarcomas	SoftTissue	SoftTissue	C49.3-Conn, subcutaneous, other soft tis: thorax	493	9040	Malignant	Poorly differentiated; Grade III	Not a paired site	Positive histology	9040/3: Synovial sarcoma, NOS	9040/3: Synovial sarcoma, NOS	9040-9049: synovial-like neoplasms	Not Brain	IX(d.7) Synovial sarcomas	Soft Tissue including Heart	Regional	Regional by direct extension only	Regional	RE	Blank(s)	Blank(s)	Blank(s)	Blank(s)	Blank(s)	Blank(s)	Blank(s)	Blank(s)	Blank(s)	Blank(s)	Blank(s)	Blank(s)	Blank(s)	III	Blank(s)	T2b	N0	M0	Blank(s)	Blank(s)	Blank(s)	N/A
3436807	White	Female	2006	Soft Tissue including Heart	Malignant	5.3.1.1 Specified (excluding Kaposi sarcoma)	Unclassified	IX(d) Other specified soft tissue sarcomas	SoftTissue	SoftTissue	C49.1-Conn, subcutaneous, other soft tis: upr limb, shoulder	491	9041	Malignant	Undifferentiated; anaplastic; Grade IV	Right - origin of primary	Positive histology	9041/3: Synovial sarcoma, spindle cell	9041/3: Synovial sarcoma, spindle cell	9040-9049: synovial-like neoplasms	Not Brain	IX(d.7) Synovial sarcomas	Soft Tissue including Heart	Localized	Localized only	Localized	L	Blank(s)	Blank(s)	Blank(s)	Blank(s)	Blank(s)	Blank(s)	Blank(s)	Blank(s)	Blank(s)	Blank(s)	Blank(s)	Blank(s)	Blank(s)	IIA	Blank(s)	T1b	N0	M0	Blank(s)	Blank(s)	Blank(s)	N/A
3437246	White	Female	2006	Soft Tissue including Heart	Malignant	5.3.1.1 Specified (excluding Kaposi sarcoma)	Unclassified	IX(d) Other specified soft tissue sarcomas	SoftTissue	SoftTissue	C49.1-Conn, subcutaneous, other soft tis: upr limb, shoulder	491	9040	Malignant	Poorly differentiated; Grade III	Right - origin of primary	Positive histology	9040/3: Synovial sarcoma, NOS	9040/3: Synovial sarcoma, NOS	9040-9049: synovial-like neoplasms	Not Brain	IX(d.7) Synovial sarcomas	Soft Tissue including Heart	Localized	Localized only	Localized	L	Blank(s)	Blank(s)	Blank(s)	Blank(s)	Blank(s)	Blank(s)	Blank(s)	Blank(s)	Blank(s)	Blank(s)	Blank(s)	Blank(s)	Blank(s)	III	Blank(s)	T2b	N0	M0	Blank(s)	Blank(s)	Blank(s)	N/A
3458771	White	Female	2006	Soft Tissue including Heart	Malignant	5.3.1.1 Specified (excluding Kaposi sarcoma)	Unclassified	IX(d) Other specified soft tissue sarcomas	SoftTissue	SoftTissue	C49.2-Conn, subcutaneous, other soft tis: lower limb, hip	492	9041	Malignant	Poorly differentiated; Grade III	Right - origin of primary	Positive histology	9041/3: Synovial sarcoma, spindle cell	9041/3: Synovial sarcoma, spindle cell	9040-9049: synovial-like neoplasms	Not Brain	IX(d.7) Synovial sarcomas	Soft Tissue including Heart	Regional	Regional by direct extension only	Regional	RE	Blank(s)	Blank(s)	Blank(s)	Blank(s)	Blank(s)	Blank(s)	Blank(s)	Blank(s)	Blank(s)	Blank(s)	Blank(s)	Blank(s)	Blank(s)	III	Blank(s)	T2b	N0	M0	Blank(s)	Blank(s)	Blank(s)	N/A
3473066	White	Male	2007	Soft Tissue including Heart	Malignant	5.3.1.1 Specified (excluding Kaposi sarcoma)	Unclassified	IX(d) Other specified soft tissue sarcomas	SoftTissue	SoftTissue	C49.2-Conn, subcutaneous, other soft tis: lower limb, hip	492	9041	Malignant	Undifferentiated; anaplastic; Grade IV	Left - origin of primary	Positive histology	9041/3: Synovial sarcoma, spindle cell	9041/3: Synovial sarcoma, spindle cell	9040-9049: synovial-like neoplasms	Not Brain	IX(d.7) Synovial sarcomas	Soft Tissue including Heart	Regional	Regional by direct extension only	Regional	RE	Blank(s)	Blank(s)	Blank(s)	Blank(s)	Blank(s)	Blank(s)	Blank(s)	Blank(s)	Blank(s)	Blank(s)	Blank(s)	Blank(s)	Blank(s)	IIB	Blank(s)	T2a	N0	M0	Blank(s)	Blank(s)	Blank(s)	N/A
3485642	White	Male	2007	Soft Tissue including Heart	Malignant	5.3.1.1 Specified (excluding Kaposi sarcoma)	Unclassified	IX(d) Other specified soft tissue sarcomas	SoftTissue	SoftTissue	C49.2-Conn, subcutaneous, other soft tis: lower limb, hip	492	9041	Malignant	Poorly differentiated; Grade III	Right - origin of primary	Positive histology	9041/3: Synovial sarcoma, spindle cell	9041/3: Synovial sarcoma, spindle cell	9040-9049: synovial-like neoplasms	Not Brain	IX(d.7) Synovial sarcomas	Soft Tissue including Heart	Localized	Localized only	Localized	L	Blank(s)	Blank(s)	Blank(s)	Blank(s)	Blank(s)	Blank(s)	Blank(s)	Blank(s)	Blank(s)	Blank(s)	Blank(s)	Blank(s)	Blank(s)	IIB	Blank(s)	T2a	N0	M0	Blank(s)	Blank(s)	Blank(s)	N/A
3498337	White	Female	2013	Soft Tissue including Heart	Malignant	5.3.1.1 Specified (excluding Kaposi sarcoma)	Unclassified	IX(d) Other specified soft tissue sarcomas	SoftTissue	SoftTissue	C49.2-Conn, subcutaneous, other soft tis: lower limb, hip	492	9040	Malignant	Poorly differentiated; Grade III	Right - origin of primary	Positive histology	9040/3: Synovial sarcoma, NOS	9040/3: Synovial sarcoma, NOS	9040-9049: synovial-like neoplasms	Not Brain	IX(d.7) Synovial sarcomas	Soft Tissue including Heart	Distant	Distant site(s)/node(s) involved	Distant	D	Blank(s)	Blank(s)	IV	T2NOS	N1	M1	Blank(s)	Blank(s)	Blank(s)	Blank(s)	Blank(s)	Blank(s)	Blank(s)	IV	Blank(s)	T2NOS	N1	M1	Blank(s)	Blank(s)	Blank(s)	N/A
3498403	Black	Female	2007	Soft Tissue including Heart	Malignant	5.3.1.1 Specified (excluding Kaposi sarcoma)	Unclassified	IX(d) Other specified soft tissue sarcomas	SoftTissue	SoftTissue	C49.2-Conn, subcutaneous, other soft tis: lower limb, hip	492	9041	Malignant	Poorly differentiated; Grade III	Left - origin of primary	Positive histology	9041/3: Synovial sarcoma, spindle cell	9041/3: Synovial sarcoma, spindle cell	9040-9049: synovial-like neoplasms	Not Brain	IX(d.7) Synovial sarcomas	Soft Tissue including Heart	Localized	Localized only	Localized	L	Blank(s)	Blank(s)	Blank(s)	Blank(s)	Blank(s)	Blank(s)	Blank(s)	Blank(s)	Blank(s)	Blank(s)	Blank(s)	Blank(s)	Blank(s)	IINOS	Blank(s)	T1NOS	N0	M0	Blank(s)	Blank(s)	Blank(s)	N/A
3502882	White	Male	2007	Soft Tissue including Heart	Malignant	5.3.1.1 Specified (excluding Kaposi sarcoma)	Unclassified	IX(d) Other specified soft tissue sarcomas	SoftTissue	SoftTissue	C49.2-Conn, subcutaneous, other soft tis: lower limb, hip	492	9041	Malignant	Moderately differentiated; Grade II	Right - origin of primary	Positive histology	9041/3: Synovial sarcoma, spindle cell	9041/3: Synovial sarcoma, spindle cell	9040-9049: synovial-like neoplasms	Not Brain	IX(d.7) Synovial sarcomas	Soft Tissue including Heart	Localized	Localized only	Localized	L	Blank(s)	Blank(s)	Blank(s)	Blank(s)	Blank(s)	Blank(s)	Blank(s)	Blank(s)	Blank(s)	Blank(s)	Blank(s)	Blank(s)	Blank(s)	IA	Blank(s)	T1b	N0	M0	Blank(s)	Blank(s)	Blank(s)	N/A
3515613	Other (American Indian/AK Native, Asian/Pacific Islander)	Male	2008	Soft Tissue including Heart	Malignant	5.3.1.1 Specified (excluding Kaposi sarcoma)	Unclassified	IX(d) Other specified soft tissue sarcomas	SoftTissue	SoftTissue	C49.5-Conn, subcutaneous, other soft tis: pelvis	495	9041	Malignant	Poorly differentiated; Grade III	Not a paired site	Positive histology	9041/3: Synovial sarcoma, spindle cell	9041/3: Synovial sarcoma, spindle cell	9040-9049: synovial-like neoplasms	Not Brain	IX(d.7) Synovial sarcomas	Soft Tissue including Heart	Localized	Localized only	Localized	L	Blank(s)	Blank(s)	Blank(s)	Blank(s)	Blank(s)	Blank(s)	Blank(s)	Blank(s)	Blank(s)	Blank(s)	Blank(s)	Blank(s)	Blank(s)	III	Blank(s)	T2b	N0	M0	Blank(s)	Blank(s)	Blank(s)	N/A
3969001	Other (American Indian/AK Native, Asian/Pacific Islander)	Female	2009	Retroperitoneum	Malignant	5.3.1.1 Specified (excluding Kaposi sarcoma)	Unclassified	IX(d) Other specified soft tissue sarcomas	Retroperitoneum	Peritoneum	C48.0-Retroperitoneum	480	9040	Malignant	Undifferentiated; anaplastic; Grade IV	Not a paired site	Positive histology	9040/3: Synovial sarcoma, NOS	9040/3: Synovial sarcoma, NOS	9040-9049: synovial-like neoplasms	Not Brain	IX(d.7) Synovial sarcomas	Retroperitoneum	Blank(s)	Regional by direct extension only	Regional	RE	Blank(s)	Blank(s)	Blank(s)	Blank(s)	Blank(s)	Blank(s)	Blank(s)	Blank(s)	Blank(s)	Blank(s)	Blank(s)	Blank(s)	Blank(s)	III	Blank(s)	T2b	N0	M0	Blank(s)	Blank(s)	Blank(s)	N/A
3983960	White	Female	2013	Soft Tissue including Heart	Malignant	5.3.1.1 Specified (excluding Kaposi sarcoma)	Unclassified	IX(d) Other specified soft tissue sarcomas	SoftTissue	SoftTissue	C49.2-Conn, subcutaneous, other soft tis: lower limb, hip	492	9043	Malignant	Poorly differentiated; Grade III	Right - origin of primary	Positive histology	9043/3: Synovial sarcoma, biphasic	9043/3: Synovial sarcoma, biphasic	9040-9049: synovial-like neoplasms	Not Brain	IX(d.7) Synovial sarcomas	Soft Tissue including Heart	Localized	Localized only	Localized	L	Blank(s)	Blank(s)	IIA	T1a	N0	M0	Blank(s)	Blank(s)	Blank(s)	Blank(s)	Blank(s)	Blank(s)	Blank(s)	IIA	Blank(s)	T1a	N0	M0	Blank(s)	Blank(s)	Blank(s)	N/A
4010964	White	Female	2010	Soft Tissue including Heart	Malignant	5.3.1.1 Specified (excluding Kaposi sarcoma)	Unclassified	IX(d) Other specified soft tissue sarcomas	SoftTissue	SoftTissue	C49.2-Conn, subcutaneous, other soft tis: lower limb, hip	492	9041	Malignant	Moderately differentiated; Grade II	Right - origin of primary	Positive histology	9041/3: Synovial sarcoma, spindle cell	9041/3: Synovial sarcoma, spindle cell	9040-9049: synovial-like neoplasms	Not Brain	IX(d.7) Synovial sarcomas	Soft Tissue including Heart	Regional	Regional by direct extension only	Regional	RE	Blank(s)	Blank(s)	IB	T2b	N0	M0	Blank(s)	Blank(s)	Blank(s)	Blank(s)	Blank(s)	Blank(s)	Blank(s)	IB	Blank(s)	T2b	N0	M0	Blank(s)	Blank(s)	Blank(s)	N/A
4014016	White	Male	2010	Soft Tissue including Heart	Malignant	5.3.1.1 Specified (excluding Kaposi sarcoma)	Unclassified	IX(d) Other specified soft tissue sarcomas	SoftTissue	SoftTissue	C49.3-Conn, subcutaneous, other soft tis: thorax	493	9041	Malignant	Poorly differentiated; Grade III	Left - origin of primary	Positive histology	9041/3: Synovial sarcoma, spindle cell	9041/3: Synovial sarcoma, spindle cell	9040-9049: synovial-like neoplasms	Not Brain	IX(d.7) Synovial sarcomas	Soft Tissue including Heart	Localized	Localized only	Localized	L	Blank(s)	Blank(s)	IB	T2b	N0	M0	Blank(s)	Blank(s)	Blank(s)	Blank(s)	Blank(s)	Blank(s)	Blank(s)	III	Blank(s)	T2b	N0	M0	Blank(s)	Blank(s)	Blank(s)	N/A
4020525	White	Female	2010	Soft Tissue including Heart	Malignant	5.3.1.1 Specified (excluding Kaposi sarcoma)	Unclassified	IX(d) Other specified soft tissue sarcomas	SoftTissue	SoftTissue	C49.2-Conn, subcutaneous, other soft tis: lower limb, hip	492	9043	Malignant	Moderately differentiated; Grade II	Left - origin of primary	Positive histology	9043/3: Synovial sarcoma, biphasic	9043/3: Synovial sarcoma, biphasic	9040-9049: synovial-like neoplasms	Not Brain	IX(d.7) Synovial sarcomas	Soft Tissue including Heart	Localized	Localized only	Localized	L	Blank(s)	Blank(s)	IIA	T1b	N0	M0	Blank(s)	Blank(s)	Blank(s)	Blank(s)	Blank(s)	Blank(s)	Blank(s)	IA	Blank(s)	T1b	N0	M0	Blank(s)	Blank(s)	Blank(s)	N/A
4025663	Other (American Indian/AK Native, Asian/Pacific Islander)	Female	2011	Soft Tissue including Heart	Malignant	5.3.1.1 Specified (excluding Kaposi sarcoma)	Unclassified	IX(d) Other specified soft tissue sarcomas	SoftTissue	SoftTissue	C49.2-Conn, subcutaneous, other soft tis: lower limb, hip	492	9041	Malignant	Poorly differentiated; Grade III	Left - origin of primary	Positive histology	9041/3: Synovial sarcoma, spindle cell	9041/3: Synovial sarcoma, spindle cell	9040-9049: synovial-like neoplasms	Not Brain	IX(d.7) Synovial sarcomas	Soft Tissue including Heart	Localized	Localized only	Localized	L	Blank(s)	Blank(s)	III	T2b	N0	M0	Blank(s)	Blank(s)	Blank(s)	Blank(s)	Blank(s)	Blank(s)	Blank(s)	III	Blank(s)	T2b	N0	M0	Blank(s)	Blank(s)	Blank(s)	N/A
4029947	Black	Female	2011	Soft Tissue including Heart	Malignant	5.3.1.1 Specified (excluding Kaposi sarcoma)	Unclassified	IX(d) Other specified soft tissue sarcomas	SoftTissue	SoftTissue	C49.2-Conn, subcutaneous, other soft tis: lower limb, hip	492	9043	Malignant	Poorly differentiated; Grade III	Left - origin of primary	Positive histology	9043/3: Synovial sarcoma, biphasic	9043/3: Synovial sarcoma, biphasic	9040-9049: synovial-like neoplasms	Not Brain	IX(d.7) Synovial sarcomas	Soft Tissue including Heart	Localized	Localized only	Localized	L	Blank(s)	Blank(s)	III	T2a	N0	M0	Blank(s)	Blank(s)	Blank(s)	Blank(s)	Blank(s)	Blank(s)	Blank(s)	IIB	Blank(s)	T2a	N0	M0	Blank(s)	Blank(s)	Blank(s)	N/A
4033705	White	Male	2011	Soft Tissue including Heart	Malignant	5.3.1.1 Specified (excluding Kaposi sarcoma)	Unclassified	IX(d) Other specified soft tissue sarcomas	SoftTissue	SoftTissue	C49.2-Conn, subcutaneous, other soft tis: lower limb, hip	492	9041	Malignant	Undifferentiated; anaplastic; Grade IV	Left - origin of primary	Positive histology	9041/3: Synovial sarcoma, spindle cell	9041/3: Synovial sarcoma, spindle cell	9040-9049: synovial-like neoplasms	Not Brain	IX(d.7) Synovial sarcomas	Soft Tissue including Heart	Localized	Localized only	Localized	L	Blank(s)	Blank(s)	IIA	T1a	N0	M0	Blank(s)	Blank(s)	Blank(s)	Blank(s)	Blank(s)	Blank(s)	Blank(s)	IIA	Blank(s)	T1a	N0	M0	Blank(s)	Blank(s)	Blank(s)	N/A
4067312	White	Female	2012	Soft Tissue including Heart	Malignant	5.3.1.1 Specified (excluding Kaposi sarcoma)	Unclassified	IX(d) Other specified soft tissue sarcomas	SoftTissue	SoftTissue	C49.2-Conn, subcutaneous, other soft tis: lower limb, hip	492	9041	Malignant	Moderately differentiated; Grade II	Right - origin of primary	Positive histology	9041/3: Synovial sarcoma, spindle cell	9041/3: Synovial sarcoma, spindle cell	9040-9049: synovial-like neoplasms	Not Brain	IX(d.7) Synovial sarcomas	Soft Tissue including Heart	Localized	Localized only	Localized	L	Blank(s)	Blank(s)	IIA	T1b	N0	M0	Blank(s)	Blank(s)	Blank(s)	Blank(s)	Blank(s)	Blank(s)	Blank(s)	IA	Blank(s)	T1b	N0	M0	Blank(s)	Blank(s)	Blank(s)	N/A
4067336	White	Male	2012	Soft Tissue including Heart	Malignant	5.3.1.1 Specified (excluding Kaposi sarcoma)	Unclassified	IX(d) Other specified soft tissue sarcomas	SoftTissue	SoftTissue	C49.3-Conn, subcutaneous, other soft tis: thorax	493	9040	Malignant	Poorly differentiated; Grade III	Right - origin of primary	Positive histology	9040/3: Synovial sarcoma, NOS	9040/3: Synovial sarcoma, NOS	9040-9049: synovial-like neoplasms	Not Brain	IX(d.7) Synovial sarcomas	Soft Tissue including Heart	Distant	Distant site(s)/node(s) involved	Distant	D	Blank(s)	Blank(s)	IV	T2b	N0	M1	Blank(s)	Blank(s)	Blank(s)	Blank(s)	Blank(s)	Blank(s)	Blank(s)	IV	Blank(s)	T2b	N0	M1	Blank(s)	Blank(s)	Blank(s)	N/A
4068561	Black	Female	2014	Soft Tissue including Heart	Malignant	5.3.1.1 Specified (excluding Kaposi sarcoma)	Unclassified	IX(d) Other specified soft tissue sarcomas	SoftTissue	SoftTissue	C49.2-Conn, subcutaneous, other soft tis: lower limb, hip	492	9041	Malignant	Poorly differentiated; Grade III	Right - origin of primary	Positive histology	9041/3: Synovial sarcoma, spindle cell	9041/3: Synovial sarcoma, spindle cell	9040-9049: synovial-like neoplasms	Not Brain	IX(d.7) Synovial sarcomas	Soft Tissue including Heart	Localized	Localized only	Localized	L	Blank(s)	Blank(s)	III	T2b	N0	M0	Blank(s)	Blank(s)	Blank(s)	Blank(s)	Blank(s)	Blank(s)	Blank(s)	III	Blank(s)	T2b	N0	M0	Blank(s)	Blank(s)	Blank(s)	N/A
4076249	White	Female	2012	Soft Tissue including Heart	Malignant	5.3.1.1 Specified (excluding Kaposi sarcoma)	Unclassified	IX(d) Other specified soft tissue sarcomas	SoftTissue	SoftTissue	C49.2-Conn, subcutaneous, other soft tis: lower limb, hip	492	9040	Malignant	Moderately differentiated; Grade II	Right - origin of primary	Positive histology	9040/3: Synovial sarcoma, NOS	9040/3: Synovial sarcoma, NOS	9040-9049: synovial-like neoplasms	Not Brain	IX(d.7) Synovial sarcomas	Soft Tissue including Heart	Distant	Distant site(s)/node(s) involved	Distant	D	Blank(s)	Blank(s)	IV	T1b	N0	M1	Blank(s)	Blank(s)	Blank(s)	Blank(s)	Blank(s)	Blank(s)	Blank(s)	IV	Blank(s)	T1b	N0	M1	Blank(s)	Blank(s)	Blank(s)	N/A
4079636	White	Male	2012	Retroperitoneum	Malignant	5.3.1.1 Specified (excluding Kaposi sarcoma)	Unclassified	IX(d) Other specified soft tissue sarcomas	Retroperitoneum	Peritoneum	C48.0-Retroperitoneum	480	9041	Malignant	Undifferentiated; anaplastic; Grade IV	Right - origin of primary	Positive histology	9041/3: Synovial sarcoma, spindle cell	9041/3: Synovial sarcoma, spindle cell	9040-9049: synovial-like neoplasms	Not Brain	IX(d.7) Synovial sarcomas	Retroperitoneum	Blank(s)	Regional by direct extension only	Regional	RE	Blank(s)	Blank(s)	III	T2b	N0	M0	Blank(s)	Blank(s)	Blank(s)	Blank(s)	Blank(s)	Blank(s)	Blank(s)	III	Blank(s)	T2b	N0	M0	Blank(s)	Blank(s)	Blank(s)	N/A
4088625	White	Male	2012	Soft Tissue including Heart	Malignant	5.3.1.1 Specified (excluding Kaposi sarcoma)	Unclassified	IX(d) Other specified soft tissue sarcomas	SoftTissue	SoftTissue	C49.2-Conn, subcutaneous, other soft tis: lower limb, hip	492	9041	Malignant	Moderately differentiated; Grade II	Right - origin of primary	Positive histology	9041/3: Synovial sarcoma, spindle cell	9041/3: Synovial sarcoma, spindle cell	9040-9049: synovial-like neoplasms	Not Brain	IX(d.7) Synovial sarcomas	Soft Tissue including Heart	Localized	Localized only	Localized	L	Blank(s)	Blank(s)	IIA	T1b	N0	M0	Blank(s)	Blank(s)	Blank(s)	Blank(s)	Blank(s)	Blank(s)	Blank(s)	IA	Blank(s)	T1b	N0	M0	Blank(s)	Blank(s)	Blank(s)	N/A
4131083	White	Female	2013	Soft Tissue including Heart	Malignant	5.3.1.1 Specified (excluding Kaposi sarcoma)	Unclassified	IX(d) Other specified soft tissue sarcomas	SoftTissue	SoftTissue	C49.3-Conn, subcutaneous, other soft tis: thorax	493	9041	Malignant	Undifferentiated; anaplastic; Grade IV	Right - origin of primary	Positive histology	9041/3: Synovial sarcoma, spindle cell	9041/3: Synovial sarcoma, spindle cell	9040-9049: synovial-like neoplasms	Not Brain	IX(d.7) Synovial sarcomas	Soft Tissue including Heart	Regional	Regional by direct extension only	Regional	RE	Blank(s)	Blank(s)	III	T2b	N0	M0	Blank(s)	Blank(s)	Blank(s)	Blank(s)	Blank(s)	Blank(s)	Blank(s)	III	Blank(s)	T2b	N0	M0	Blank(s)	Blank(s)	Blank(s)	N/A
4547622	White	Male	2014	Soft Tissue including Heart	Malignant	5.3.1.1 Specified (excluding Kaposi sarcoma)	Unclassified	IX(d) Other specified soft tissue sarcomas	SoftTissue	SoftTissue	C49.2-Conn, subcutaneous, other soft tis: lower limb, hip	492	9040	Malignant	Poorly differentiated; Grade III	Right - origin of primary	Positive histology	9040/3: Synovial sarcoma, NOS	9040/3: Synovial sarcoma, NOS	9040-9049: synovial-like neoplasms	Not Brain	IX(d.7) Synovial sarcomas	Soft Tissue including Heart	Localized	Localized only	Localized	L	Blank(s)	Blank(s)	IIA	T1b	N0	M0	Blank(s)	Blank(s)	Blank(s)	Blank(s)	Blank(s)	Blank(s)	Blank(s)	IIA	Blank(s)	T1b	N0	M0	Blank(s)	Blank(s)	Blank(s)	N/A
4548668	White	Female	2014	Soft Tissue including Heart	Malignant	5.3.1.1 Specified (excluding Kaposi sarcoma)	Unclassified	IX(d) Other specified soft tissue sarcomas	SoftTissue	SoftTissue	C49.5-Conn, subcutaneous, other soft tis: pelvis	495	9040	Malignant	Poorly differentiated; Grade III	Not a paired site	Positive histology	9040/3: Synovial sarcoma, NOS	9040/3: Synovial sarcoma, NOS	9040-9049: synovial-like neoplasms	Not Brain	IX(d.7) Synovial sarcomas	Soft Tissue including Heart	Localized	Localized only	Localized	L	Blank(s)	Blank(s)	III	T2b	N0	M0	Blank(s)	Blank(s)	Blank(s)	Blank(s)	Blank(s)	Blank(s)	Blank(s)	III	Blank(s)	T2b	N0	M0	Blank(s)	Blank(s)	Blank(s)	N/A
4555122	White	Male	2014	Soft Tissue including Heart	Malignant	5.3.1.1 Specified (excluding Kaposi sarcoma)	Unclassified	IX(d) Other specified soft tissue sarcomas	SoftTissue	SoftTissue	C49.2-Conn, subcutaneous, other soft tis: lower limb, hip	492	9041	Malignant	Poorly differentiated; Grade III	Left - origin of primary	Positive histology	9041/3: Synovial sarcoma, spindle cell	9041/3: Synovial sarcoma, spindle cell	9040-9049: synovial-like neoplasms	Not Brain	IX(d.7) Synovial sarcomas	Soft Tissue including Heart	Distant	Distant site(s)/node(s) involved	Distant	D	Blank(s)	Blank(s)	IV	T2a	N0	M1	Blank(s)	Blank(s)	Blank(s)	Blank(s)	Blank(s)	Blank(s)	Blank(s)	IV	Blank(s)	T2a	N0	M1	Blank(s)	Blank(s)	Blank(s)	N/A
4556583	White	Male	2014	Soft Tissue including Heart	Malignant	5.3.1.1 Specified (excluding Kaposi sarcoma)	Unclassified	IX(d) Other specified soft tissue sarcomas	SoftTissue	SoftTissue	C49.2-Conn, subcutaneous, other soft tis: lower limb, hip	492	9041	Malignant	Poorly differentiated; Grade III	Right - origin of primary	Positive histology	9041/3: Synovial sarcoma, spindle cell	9041/3: Synovial sarcoma, spindle cell	9040-9049: synovial-like neoplasms	Not Brain	IX(d.7) Synovial sarcomas	Soft Tissue including Heart	Localized	Localized only	Localized	L	Blank(s)	Blank(s)	III	T2b	N0	M0	Blank(s)	Blank(s)	Blank(s)	Blank(s)	Blank(s)	Blank(s)	Blank(s)	III	Blank(s)	T2b	N0	M0	Blank(s)	Blank(s)	Blank(s)	N/A
4572485	Other (American Indian/AK Native, Asian/Pacific Islander)	Male	2014	Soft Tissue including Heart	Malignant	5.3.1.1 Specified (excluding Kaposi sarcoma)	Unclassified	IX(d) Other specified soft tissue sarcomas	SoftTissue	SoftTissue	C49.1-Conn, subcutaneous, other soft tis: upr limb, shoulder	491	9040	Malignant	Undifferentiated; anaplastic; Grade IV	Right - origin of primary	Positive histology	9040/3: Synovial sarcoma, NOS	9040/3: Synovial sarcoma, NOS	9040-9049: synovial-like neoplasms	Not Brain	IX(d.7) Synovial sarcomas	Soft Tissue including Heart	Localized	Localized only	Localized	L	Blank(s)	Blank(s)	III	T2b	N0	M0	Blank(s)	Blank(s)	Blank(s)	Blank(s)	Blank(s)	Blank(s)	Blank(s)	III	Blank(s)	T2b	N0	M0	Blank(s)	Blank(s)	Blank(s)	N/A
4577517	White	Female	2014	Soft Tissue including Heart	Malignant	5.3.1.1 Specified (excluding Kaposi sarcoma)	Unclassified	IX(d) Other specified soft tissue sarcomas	SoftTissue	SoftTissue	C49.2-Conn, subcutaneous, other soft tis: lower limb, hip	492	9041	Malignant	Poorly differentiated; Grade III	Left - origin of primary	Positive histology	9041/3: Synovial sarcoma, spindle cell	9041/3: Synovial sarcoma, spindle cell	9040-9049: synovial-like neoplasms	Not Brain	IX(d.7) Synovial sarcomas	Soft Tissue including Heart	Localized	Localized only	Localized	L	Blank(s)	Blank(s)	III	T2b	N0	M0	Blank(s)	Blank(s)	Blank(s)	Blank(s)	Blank(s)	Blank(s)	Blank(s)	III	Blank(s)	T2b	N0	M0	Blank(s)	Blank(s)	Blank(s)	N/A
4585228	White	Female	2015	Soft Tissue including Heart	Malignant	5.3.1.1 Specified (excluding Kaposi sarcoma)	Unclassified	IX(d) Other specified soft tissue sarcomas	SoftTissue	SoftTissue	C49.3-Conn, subcutaneous, other soft tis: thorax	493	9041	Malignant	Moderately differentiated; Grade II	Not a paired site	Positive histology	9041/3: Synovial sarcoma, spindle cell	9041/3: Synovial sarcoma, spindle cell	9040-9049: synovial-like neoplasms	Not Brain	IX(d.7) Synovial sarcomas	Soft Tissue including Heart	Localized	Localized only	Localized	L	Blank(s)	Blank(s)	IIB	T2b	N0	M0	Blank(s)	Blank(s)	Blank(s)	Blank(s)	Blank(s)	Blank(s)	Blank(s)	IB	Blank(s)	T2b	N0	M0	Blank(s)	Blank(s)	Blank(s)	N/A
4586430	White	Male	2015	Soft Tissue including Heart	Malignant	5.3.1.1 Specified (excluding Kaposi sarcoma)	Unclassified	IX(d) Other specified soft tissue sarcomas	SoftTissue	SoftTissue	C49.2-Conn, subcutaneous, other soft tis: lower limb, hip	492	9041	Malignant	Moderately differentiated; Grade II	Left - origin of primary	Positive histology	9041/3: Synovial sarcoma, spindle cell	9041/3: Synovial sarcoma, spindle cell	9040-9049: synovial-like neoplasms	Not Brain	IX(d.7) Synovial sarcomas	Soft Tissue including Heart	Localized	Localized only	Localized	L	Blank(s)	Blank(s)	IIB	T2b	N0	M0	Blank(s)	Blank(s)	Blank(s)	Blank(s)	Blank(s)	Blank(s)	Blank(s)	IB	Blank(s)	T2b	N0	M0	Blank(s)	Blank(s)	Blank(s)	N/A
4598543	White	Female	2015	Soft Tissue including Heart	Malignant	5.3.1.1 Specified (excluding Kaposi sarcoma)	Unclassified	IX(d) Other specified soft tissue sarcomas	SoftTissue	SoftTissue	C49.1-Conn, subcutaneous, other soft tis: upr limb, shoulder	491	9041	Malignant	Moderately differentiated; Grade II	Right - origin of primary	Positive histology	9041/3: Synovial sarcoma, spindle cell	9041/3: Synovial sarcoma, spindle cell	9040-9049: synovial-like neoplasms	Not Brain	IX(d.7) Synovial sarcomas	Soft Tissue including Heart	Localized	Localized only	Localized	L	Blank(s)	Blank(s)	IIA	T1b	N0	M0	Blank(s)	Blank(s)	Blank(s)	Blank(s)	Blank(s)	Blank(s)	Blank(s)	IA	Blank(s)	T1b	N0	M0	Blank(s)	Blank(s)	Blank(s)	N/A
4599195	White	Female	2015	Soft Tissue including Heart	Malignant	5.3.1.1 Specified (excluding Kaposi sarcoma)	Unclassified	IX(d) Other specified soft tissue sarcomas	SoftTissue	SoftTissue	C49.2-Conn, subcutaneous, other soft tis: lower limb, hip	492	9041	Malignant	Undifferentiated; anaplastic; Grade IV	Left - origin of primary	Positive histology	9041/3: Synovial sarcoma, spindle cell	9041/3: Synovial sarcoma, spindle cell	9040-9049: synovial-like neoplasms	Not Brain	IX(d.7) Synovial sarcomas	Soft Tissue including Heart	Localized	Localized only	Localized	L	Blank(s)	Blank(s)	IIA	T1b	N0	M0	Blank(s)	Blank(s)	Blank(s)	Blank(s)	Blank(s)	Blank(s)	Blank(s)	IIA	Blank(s)	T1b	N0	M0	Blank(s)	Blank(s)	Blank(s)	N/A
4599443	White	Male	2015	Trachea, Mediastinum and Other Respiratory Organs	Malignant	5.3.1.1 Specified (excluding Kaposi sarcoma)	Unclassified	IX(d) Other specified soft tissue sarcomas	HeartMediastinum	HeartMediastinum	C38.2-Posterior mediastinum	382	9043	Malignant	Poorly differentiated; Grade III	Not a paired site	Positive histology	9043/3: Synovial sarcoma, biphasic	9043/3: Synovial sarcoma, biphasic	9040-9049: synovial-like neoplasms	Not Brain	IX(d.7) Synovial sarcomas	Mediastinum and Other Respiratory Organs	Blank(s)	Localized only	Blank(s)	L	Blank(s)	Blank(s)	III	T2b	N0	M0	Blank(s)	Blank(s)	Blank(s)	Blank(s)	Blank(s)	Blank(s)	Blank(s)	III	Blank(s)	T2b	N0	M0	Blank(s)	Blank(s)	Blank(s)	N/A
4618670	Black	Female	2015	Soft Tissue including Heart	Malignant	5.3.1.1 Specified (excluding Kaposi sarcoma)	Unclassified	IX(d) Other specified soft tissue sarcomas	SoftTissue	SoftTissue	C49.2-Conn, subcutaneous, other soft tis: lower limb, hip	492	9043	Malignant	Poorly differentiated; Grade III	Right - origin of primary	Positive histology	9043/3: Synovial sarcoma, biphasic	9043/3: Synovial sarcoma, biphasic	9040-9049: synovial-like neoplasms	Not Brain	IX(d.7) Synovial sarcomas	Soft Tissue including Heart	Localized	Localized only	Localized	L	Blank(s)	Blank(s)	IIA	T1a	N0	M0	Blank(s)	Blank(s)	Blank(s)	Blank(s)	Blank(s)	Blank(s)	Blank(s)	IIA	Blank(s)	T1a	N0	M0	Blank(s)	Blank(s)	Blank(s)	N/A
4646002	Other (American Indian/AK Native, Asian/Pacific Islander)	Male	2015	Soft Tissue including Heart	Malignant	5.3.1.1 Specified (excluding Kaposi sarcoma)	Unclassified	IX(d) Other specified soft tissue sarcomas	SoftTissue	SoftTissue	C49.4-Conn, subcutaneous, other soft tis: abdomen	494	9041	Malignant	Moderately differentiated; Grade II	Not a paired site	Positive histology	9041/3: Synovial sarcoma, spindle cell	9041/3: Synovial sarcoma, spindle cell	9040-9049: synovial-like neoplasms	Not Brain	IX(d.7) Synovial sarcomas	Soft Tissue including Heart	Regional	Regional by direct extension only	Regional	RE	Blank(s)	Blank(s)	IIA	T1b	N0	M0	Blank(s)	Blank(s)	Blank(s)	Blank(s)	Blank(s)	Blank(s)	Blank(s)	IA	Blank(s)	T1b	N0	M0	Blank(s)	Blank(s)	Blank(s)	N/A
5661745	White	Male	2003	Soft Tissue including Heart	Malignant	5.3.1.1 Specified (excluding Kaposi sarcoma)	Unclassified	IX(d) Other specified soft tissue sarcomas	SoftTissue	SoftTissue	C49.0-Conn, subcutaneous, other soft tis: head, face, neck	490	9041	Malignant	Poorly differentiated; Grade III	Not a paired site	Positive histology	9041/3: Synovial sarcoma, spindle cell	9041/3: Synovial sarcoma, spindle cell	9040-9049: synovial-like neoplasms	Not Brain	IX(d.7) Synovial sarcomas	Soft Tissue including Heart	Localized	Blank(s)	Localized	Blank(s)	Localized only	Blank(s)	Blank(s)	Blank(s)	Blank(s)	Blank(s)	Blank(s)	Blank(s)	Blank(s)	Blank(s)	Blank(s)	Blank(s)	Blank(s)	Blank(s)	Blank(s)	Blank(s)	Blank(s)	Blank(s)	Blank(s)	Blank(s)	Blank(s)	N/A
5699704	White	Female	2005	Soft Tissue including Heart	Malignant	5.3.1.1 Specified (excluding Kaposi sarcoma)	Unclassified	IX(d) Other specified soft tissue sarcomas	SoftTissue	SoftTissue	C49.6-Conn, subcutaneous, other soft tis: trunk, NOS	496	9041	Malignant	Poorly differentiated; Grade III	Not a paired site	Positive histology	9041/3: Synovial sarcoma, spindle cell	9041/3: Synovial sarcoma, spindle cell	9040-9049: synovial-like neoplasms	Not Brain	IX(d.7) Synovial sarcomas	Soft Tissue including Heart	Regional	Regional by direct extension only	Regional	RE	Blank(s)	Blank(s)	Blank(s)	Blank(s)	Blank(s)	Blank(s)	Blank(s)	Blank(s)	Blank(s)	Blank(s)	Blank(s)	Blank(s)	Blank(s)	III	Blank(s)	T2b	N0	M0	Blank(s)	Blank(s)	Blank(s)	N/A
7385930	White	Male	2008	Soft Tissue including Heart	Malignant	5.3.1.1 Specified (excluding Kaposi sarcoma)	Unclassified	IX(d) Other specified soft tissue sarcomas	SoftTissue	SoftTissue	C49.2-Conn, subcutaneous, other soft tis: lower limb, hip	492	9041	Malignant	Moderately differentiated; Grade II	Right - origin of primary	Positive histology	9041/3: Synovial sarcoma, spindle cell	9041/3: Synovial sarcoma, spindle cell	9040-9049: synovial-like neoplasms	Not Brain	IX(d.7) Synovial sarcomas	Soft Tissue including Heart	Localized	Localized only	Localized	L	Blank(s)	Blank(s)	Blank(s)	Blank(s)	Blank(s)	Blank(s)	Blank(s)	Blank(s)	Blank(s)	Blank(s)	Blank(s)	Blank(s)	Blank(s)	IA	Blank(s)	T1b	N0	M0	Blank(s)	Blank(s)	Blank(s)	N/A
7844358	White	Female	2000	Soft Tissue including Heart	Malignant	5.3.1.1 Specified (excluding Kaposi sarcoma)	Unclassified	IX(d) Other specified soft tissue sarcomas	SoftTissue	SoftTissue	C49.1-Conn, subcutaneous, other soft tis: upr limb, shoulder	491	9040	Malignant	Moderately differentiated; Grade II	Right - origin of primary	Positive histology	9040/3: Synovial sarcoma, NOS	9040/3: Synovial sarcoma, NOS	9040-9049: synovial-like neoplasms	Not Brain	IX(d.7) Synovial sarcomas	Soft Tissue including Heart	Localized	Blank(s)	Localized	Blank(s)	Blank(s)	Localized only	Blank(s)	Blank(s)	Blank(s)	Blank(s)	Blank(s)	Blank(s)	Blank(s)	Blank(s)	Blank(s)	Blank(s)	Blank(s)	Blank(s)	Blank(s)	Blank(s)	Blank(s)	Blank(s)	Blank(s)	Blank(s)	Blank(s)	N/A
7846307	White	Female	2000	Soft Tissue including Heart	Malignant	5.3.1.1 Specified (excluding Kaposi sarcoma)	Unclassified	IX(d) Other specified soft tissue sarcomas	SoftTissue	SoftTissue	C49.2-Conn, subcutaneous, other soft tis: lower limb, hip	492	9040	Malignant	Moderately differentiated; Grade II	Right - origin of primary	Positive histology	9040/3: Synovial sarcoma, NOS	9040/3: Synovial sarcoma, NOS	9040-9049: synovial-like neoplasms	Not Brain	IX(d.7) Synovial sarcomas	Soft Tissue including Heart	Localized	Blank(s)	Localized	Blank(s)	Blank(s)	Localized only	Blank(s)	Blank(s)	Blank(s)	Blank(s)	Blank(s)	Blank(s)	Blank(s)	Blank(s)	Blank(s)	Blank(s)	Blank(s)	Blank(s)	Blank(s)	Blank(s)	Blank(s)	Blank(s)	Blank(s)	Blank(s)	Blank(s)	N/A
7871988	White	Male	2001	Soft Tissue including Heart	Malignant	5.3.1.1 Specified (excluding Kaposi sarcoma)	Unclassified	IX(d) Other specified soft tissue sarcomas	SoftTissue	SoftTissue	C49.4-Conn, subcutaneous, other soft tis: abdomen	494	9041	Malignant	Undifferentiated; anaplastic; Grade IV	Not a paired site	Positive histology	9041/3: Synovial sarcoma, spindle cell	9041/3: Synovial sarcoma, spindle cell	9040-9049: synovial-like neoplasms	Not Brain	IX(d.7) Synovial sarcomas	Soft Tissue including Heart	Localized	Blank(s)	Localized	Blank(s)	Localized only	Blank(s)	Blank(s)	Blank(s)	Blank(s)	Blank(s)	Blank(s)	Blank(s)	Blank(s)	Blank(s)	Blank(s)	Blank(s)	Blank(s)	Blank(s)	Blank(s)	Blank(s)	Blank(s)	Blank(s)	Blank(s)	Blank(s)	Blank(s)	N/A
7892430	White	Male	2000	Soft Tissue including Heart	Malignant	5.3.1.1 Specified (excluding Kaposi sarcoma)	Unclassified	IX(d) Other specified soft tissue sarcomas	SoftTissue	SoftTissue	C49.2-Conn, subcutaneous, other soft tis: lower limb, hip	492	9043	Malignant	Poorly differentiated; Grade III	Right - origin of primary	Positive histology	9043/3: Synovial sarcoma, biphasic	9043/3: Synovial sarcoma, biphasic	9040-9049: synovial-like neoplasms	Not Brain	IX(d.7) Synovial sarcomas	Soft Tissue including Heart	Localized	Blank(s)	Localized	Blank(s)	Blank(s)	Localized only	Blank(s)	Blank(s)	Blank(s)	Blank(s)	Blank(s)	Blank(s)	Blank(s)	Blank(s)	Blank(s)	Blank(s)	Blank(s)	Blank(s)	Blank(s)	Blank(s)	Blank(s)	Blank(s)	Blank(s)	Blank(s)	Blank(s)	N/A
7902155	White	Female	2008	Soft Tissue including Heart	Malignant	5.3.1.1 Specified (excluding Kaposi sarcoma)	Unclassified	IX(d) Other specified soft tissue sarcomas	SoftTissue	SoftTissue	C49.2-Conn, subcutaneous, other soft tis: lower limb, hip	492	9043	Malignant	Poorly differentiated; Grade III	Right - origin of primary	Positive histology	9043/3: Synovial sarcoma, biphasic	9043/3: Synovial sarcoma, biphasic	9040-9049: synovial-like neoplasms	Not Brain	IX(d.7) Synovial sarcomas	Soft Tissue including Heart	Distant	Distant site(s)/node(s) involved	Distant	D	Blank(s)	Blank(s)	Blank(s)	Blank(s)	Blank(s)	Blank(s)	Blank(s)	Blank(s)	Blank(s)	Blank(s)	Blank(s)	Blank(s)	Blank(s)	IV	Blank(s)	T2NOS	N1	M1	Blank(s)	Blank(s)	Blank(s)	N/A
7907472	White	Male	2002	Soft Tissue including Heart	Malignant	5.3.1.1 Specified (excluding Kaposi sarcoma)	Unclassified	IX(d) Other specified soft tissue sarcomas	SoftTissue	SoftTissue	C49.2-Conn, subcutaneous, other soft tis: lower limb, hip	492	9041	Malignant	Poorly differentiated; Grade III	Right - origin of primary	Positive histology	9041/3: Synovial sarcoma, spindle cell	9041/3: Synovial sarcoma, spindle cell	9040-9049: synovial-like neoplasms	Not Brain	IX(d.7) Synovial sarcomas	Soft Tissue including Heart	Localized	Blank(s)	Localized	Blank(s)	Localized only	Blank(s)	Blank(s)	Blank(s)	Blank(s)	Blank(s)	Blank(s)	Blank(s)	Blank(s)	Blank(s)	Blank(s)	Blank(s)	Blank(s)	Blank(s)	Blank(s)	Blank(s)	Blank(s)	Blank(s)	Blank(s)	Blank(s)	Blank(s)	N/A
7913927	White	Female	2002	Soft Tissue including Heart	Malignant	5.3.1.1 Specified (excluding Kaposi sarcoma)	Unclassified	IX(d) Other specified soft tissue sarcomas	SoftTissue	SoftTissue	C49.3-Conn, subcutaneous, other soft tis: thorax	493	9040	Malignant	Undifferentiated; anaplastic; Grade IV	Not a paired site	Positive histology	9040/3: Synovial sarcoma, NOS	9040/3: Synovial sarcoma, NOS	9040-9049: synovial-like neoplasms	Not Brain	IX(d.7) Synovial sarcomas	Soft Tissue including Heart	Distant	Blank(s)	Distant	Blank(s)	Distant site(s)/node(s) involved	Blank(s)	Blank(s)	Blank(s)	Blank(s)	Blank(s)	Blank(s)	Blank(s)	Blank(s)	Blank(s)	Blank(s)	Blank(s)	Blank(s)	Blank(s)	Blank(s)	Blank(s)	Blank(s)	Blank(s)	Blank(s)	Blank(s)	Blank(s)	N/A
7917697	White	Male	2013	Soft Tissue including Heart	Malignant	5.3.1.1 Specified (excluding Kaposi sarcoma)	Unclassified	IX(d) Other specified soft tissue sarcomas	SoftTissue	SoftTissue	C49.3-Conn, subcutaneous, other soft tis: thorax	493	9043	Malignant	Poorly differentiated; Grade III	Not a paired site	Positive histology	9043/3: Synovial sarcoma, biphasic	9043/3: Synovial sarcoma, biphasic	9040-9049: synovial-like neoplasms	Not Brain	IX(d.7) Synovial sarcomas	Soft Tissue including Heart	Localized	Localized only	Localized	L	Blank(s)	Blank(s)	IIA	T1b	N0	M0	Blank(s)	Blank(s)	Blank(s)	Blank(s)	Blank(s)	Blank(s)	Blank(s)	IIA	Blank(s)	T1b	N0	M0	Blank(s)	Blank(s)	Blank(s)	N/A
7917962	White	Male	2002	Soft Tissue including Heart	Malignant	5.3.1.1 Specified (excluding Kaposi sarcoma)	Unclassified	IX(d) Other specified soft tissue sarcomas	SoftTissue	SoftTissue	C49.0-Conn, subcutaneous, other soft tis: head, face, neck	490	9043	Malignant	Undifferentiated; anaplastic; Grade IV	Not a paired site	Positive histology	9043/3: Synovial sarcoma, biphasic	9043/3: Synovial sarcoma, biphasic	9040-9049: synovial-like neoplasms	Not Brain	IX(d.7) Synovial sarcomas	Soft Tissue including Heart	Regional	Blank(s)	Regional	Blank(s)	Regional by direct extension only	Blank(s)	Blank(s)	Blank(s)	Blank(s)	Blank(s)	Blank(s)	Blank(s)	Blank(s)	Blank(s)	Blank(s)	Blank(s)	Blank(s)	Blank(s)	Blank(s)	Blank(s)	Blank(s)	Blank(s)	Blank(s)	Blank(s)	Blank(s)	N/A
7949567	White	Female	2003	Soft Tissue including Heart	Malignant	5.3.1.1 Specified (excluding Kaposi sarcoma)	Unclassified	IX(d) Other specified soft tissue sarcomas	SoftTissue	SoftTissue	C49.2-Conn, subcutaneous, other soft tis: lower limb, hip	492	9043	Malignant	Moderately differentiated; Grade II	Right - origin of primary	Positive histology	9043/3: Synovial sarcoma, biphasic	9043/3: Synovial sarcoma, biphasic	9040-9049: synovial-like neoplasms	Not Brain	IX(d.7) Synovial sarcomas	Soft Tissue including Heart	Regional	Blank(s)	Regional	Blank(s)	Regional by direct extension only	Blank(s)	Blank(s)	Blank(s)	Blank(s)	Blank(s)	Blank(s)	Blank(s)	Blank(s)	Blank(s)	Blank(s)	Blank(s)	Blank(s)	Blank(s)	Blank(s)	Blank(s)	Blank(s)	Blank(s)	Blank(s)	Blank(s)	Blank(s)	N/A
7951567	White	Female	2010	Soft Tissue including Heart	Malignant	5.3.1.1 Specified (excluding Kaposi sarcoma)	Unclassified	IX(d) Other specified soft tissue sarcomas	SoftTissue	SoftTissue	C49.4-Conn, subcutaneous, other soft tis: abdomen	494	9043	Malignant	Poorly differentiated; Grade III	Not a paired site	Positive histology	9043/3: Synovial sarcoma, biphasic	9043/3: Synovial sarcoma, biphasic	9040-9049: synovial-like neoplasms	Not Brain	IX(d.7) Synovial sarcomas	Soft Tissue including Heart	Localized	Localized only	Localized	L	Blank(s)	Blank(s)	III	T2NOS	N0	M0	Blank(s)	Blank(s)	Blank(s)	Blank(s)	Blank(s)	Blank(s)	Blank(s)	UNK Stage	Blank(s)	T2NOS	N0	M0	Blank(s)	Blank(s)	Blank(s)	N/A
8370012	White	Male	2004	Soft Tissue including Heart	Malignant	5.3.1.1 Specified (excluding Kaposi sarcoma)	Unclassified	IX(d) Other specified soft tissue sarcomas	SoftTissue	SoftTissue	C49.2-Conn, subcutaneous, other soft tis: lower limb, hip	492	9040	Malignant	Undifferentiated; anaplastic; Grade IV	Left - origin of primary	Positive histology	9040/3: Synovial sarcoma, NOS	9040/3: Synovial sarcoma, NOS	9040-9049: synovial-like neoplasms	Not Brain	IX(d.7) Synovial sarcomas	Soft Tissue including Heart	Distant	Distant site(s)/node(s) involved	Distant	D	Blank(s)	Blank(s)	Blank(s)	Blank(s)	Blank(s)	Blank(s)	Blank(s)	Blank(s)	Blank(s)	Blank(s)	Blank(s)	Blank(s)	Blank(s)	IV	Blank(s)	T2b	N0	M1	Blank(s)	Blank(s)	Blank(s)	N/A
8370055	White	Female	2004	Soft Tissue including Heart	Malignant	5.3.1.1 Specified (excluding Kaposi sarcoma)	Unclassified	IX(d) Other specified soft tissue sarcomas	SoftTissue	SoftTissue	C49.2-Conn, subcutaneous, other soft tis: lower limb, hip	492	9041	Malignant	Undifferentiated; anaplastic; Grade IV	Left - origin of primary	Positive histology	9041/3: Synovial sarcoma, spindle cell	9041/3: Synovial sarcoma, spindle cell	9040-9049: synovial-like neoplasms	Not Brain	IX(d.7) Synovial sarcomas	Soft Tissue including Heart	Localized	Localized only	Localized	L	Blank(s)	Blank(s)	Blank(s)	Blank(s)	Blank(s)	Blank(s)	Blank(s)	Blank(s)	Blank(s)	Blank(s)	Blank(s)	Blank(s)	Blank(s)	IIB	Blank(s)	T2a	N0	M0	Blank(s)	Blank(s)	Blank(s)	N/A
8384661	White	Female	2004	Soft Tissue including Heart	Malignant	5.3.1.1 Specified (excluding Kaposi sarcoma)	Unclassified	IX(d) Other specified soft tissue sarcomas	SoftTissue	SoftTissue	C49.2-Conn, subcutaneous, other soft tis: lower limb, hip	492	9041	Malignant	Poorly differentiated; Grade III	Left - origin of primary	Positive histology	9041/3: Synovial sarcoma, spindle cell	9041/3: Synovial sarcoma, spindle cell	9040-9049: synovial-like neoplasms	Not Brain	IX(d.7) Synovial sarcomas	Soft Tissue including Heart	Regional	Regional by direct extension only	Regional	RE	Blank(s)	Blank(s)	Blank(s)	Blank(s)	Blank(s)	Blank(s)	Blank(s)	Blank(s)	Blank(s)	Blank(s)	Blank(s)	Blank(s)	Blank(s)	IINOS	Blank(s)	T1NOS	N0	M0	Blank(s)	Blank(s)	Blank(s)	N/A
8395975	White	Male	2005	Soft Tissue including Heart	Malignant	5.3.1.1 Specified (excluding Kaposi sarcoma)	Unclassified	IX(d) Other specified soft tissue sarcomas	SoftTissue	SoftTissue	C49.2-Conn, subcutaneous, other soft tis: lower limb, hip	492	9040	Malignant	Moderately differentiated; Grade II	Left - origin of primary	Positive histology	9040/3: Synovial sarcoma, NOS	9040/3: Synovial sarcoma, NOS	9040-9049: synovial-like neoplasms	Not Brain	IX(d.7) Synovial sarcomas	Soft Tissue including Heart	Localized	Localized only	Localized	L	Blank(s)	Blank(s)	Blank(s)	Blank(s)	Blank(s)	Blank(s)	Blank(s)	Blank(s)	Blank(s)	Blank(s)	Blank(s)	Blank(s)	Blank(s)	UNK Stage	Blank(s)	T1a	NX	MX	Blank(s)	Blank(s)	Blank(s)	N/A
8424406	White	Female	2006	Soft Tissue including Heart	Malignant	5.3.1.1 Specified (excluding Kaposi sarcoma)	Unclassified	IX(d) Other specified soft tissue sarcomas	SoftTissue	SoftTissue	C49.4-Conn, subcutaneous, other soft tis: abdomen	494	9041	Malignant	Poorly differentiated; Grade III	Not a paired site	Positive histology	9041/3: Synovial sarcoma, spindle cell	9041/3: Synovial sarcoma, spindle cell	9040-9049: synovial-like neoplasms	Not Brain	IX(d.7) Synovial sarcomas	Soft Tissue including Heart	Distant	Distant site(s)/node(s) involved	Distant	D	Blank(s)	Blank(s)	Blank(s)	Blank(s)	Blank(s)	Blank(s)	Blank(s)	Blank(s)	Blank(s)	Blank(s)	Blank(s)	Blank(s)	Blank(s)	IV	Blank(s)	T2b	N0	M1	Blank(s)	Blank(s)	Blank(s)	N/A
8424593	White	Male	2006	Soft Tissue including Heart	Malignant	5.3.1.1 Specified (excluding Kaposi sarcoma)	Unclassified	IX(d) Other specified soft tissue sarcomas	SoftTissue	SoftTissue	C49.3-Conn, subcutaneous, other soft tis: thorax	493	9043	Malignant	Poorly differentiated; Grade III	Not a paired site	Positive histology	9043/3: Synovial sarcoma, biphasic	9043/3: Synovial sarcoma, biphasic	9040-9049: synovial-like neoplasms	Not Brain	IX(d.7) Synovial sarcomas	Soft Tissue including Heart	Localized	Localized only	Localized	L	Blank(s)	Blank(s)	Blank(s)	Blank(s)	Blank(s)	Blank(s)	Blank(s)	Blank(s)	Blank(s)	Blank(s)	Blank(s)	Blank(s)	Blank(s)	IIB	Blank(s)	T2a	N0	M0	Blank(s)	Blank(s)	Blank(s)	N/A
8461784	White	Male	2010	Soft Tissue including Heart	Malignant	5.3.1.1 Specified (excluding Kaposi sarcoma)	Unclassified	IX(d) Other specified soft tissue sarcomas	SoftTissue	SoftTissue	C49.1-Conn, subcutaneous, other soft tis: upr limb, shoulder	491	9043	Malignant	Moderately differentiated; Grade II	Left - origin of primary	Positive histology	9043/3: Synovial sarcoma, biphasic	9043/3: Synovial sarcoma, biphasic	9040-9049: synovial-like neoplasms	Not Brain	IX(d.7) Synovial sarcomas	Soft Tissue including Heart	Localized	Localized only	Localized	L	Blank(s)	Blank(s)	IIB	T2b	N0	M0	Blank(s)	Blank(s)	Blank(s)	Blank(s)	Blank(s)	Blank(s)	Blank(s)	IB	Blank(s)	T2b	N0	M0	Blank(s)	Blank(s)	Blank(s)	N/A
8474266	Unknown	Male	2007	Soft Tissue including Heart	Malignant	5.3.1.1 Specified (excluding Kaposi sarcoma)	Unclassified	IX(d) Other specified soft tissue sarcomas	SoftTissue	SoftTissue	C49.3-Conn, subcutaneous, other soft tis: thorax	493	9041	Malignant	Poorly differentiated; Grade III	Not a paired site	Positive histology	9041/3: Synovial sarcoma, spindle cell	9041/3: Synovial sarcoma, spindle cell	9040-9049: synovial-like neoplasms	Not Brain	IX(d.7) Synovial sarcomas	Soft Tissue including Heart	Distant	Distant site(s)/node(s) involved	Distant	D	Blank(s)	Blank(s)	Blank(s)	Blank(s)	Blank(s)	Blank(s)	Blank(s)	Blank(s)	Blank(s)	Blank(s)	Blank(s)	Blank(s)	Blank(s)	IV	Blank(s)	T2b	N0	M1	Blank(s)	Blank(s)	Blank(s)	N/A
8493309	White	Male	2014	Lung and Bronchus	Malignant	5.3.1.1 Specified (excluding Kaposi sarcoma)	Unclassified	IX(d) Other specified soft tissue sarcomas	Lung	Lung	C34.1-Upper lobe, lung	341	9041	Malignant	Poorly differentiated; Grade III	Left - origin of primary	Positive histology	9041/3: Synovial sarcoma, spindle cell	9041/3: Synovial sarcoma, spindle cell	9040-9049: synovial-like neoplasms	Not Brain	IX(d.7) Synovial sarcomas	Lung and Bronchus	Localized	Localized only	Localized	L	Blank(s)	Blank(s)	NA	NA	NA	NA	Blank(s)	Blank(s)	Blank(s)	Blank(s)	Blank(s)	Blank(s)	Blank(s)	NA	Blank(s)	NA	NA	NA	Blank(s)	Blank(s)	Blank(s)	N/A
8505325	White	Male	2008	Soft Tissue including Heart	Malignant	5.3.1.1 Specified (excluding Kaposi sarcoma)	Unclassified	IX(d) Other specified soft tissue sarcomas	SoftTissue	SoftTissue	C49.4-Conn, subcutaneous, other soft tis: abdomen	494	9041	Malignant	Poorly differentiated; Grade III	Not a paired site	Positive histology	9041/3: Synovial sarcoma, spindle cell	9041/3: Synovial sarcoma, spindle cell	9040-9049: synovial-like neoplasms	Not Brain	IX(d.7) Synovial sarcomas	Soft Tissue including Heart	Regional	Regional by direct extension only	Regional	RE	Blank(s)	Blank(s)	Blank(s)	Blank(s)	Blank(s)	Blank(s)	Blank(s)	Blank(s)	Blank(s)	Blank(s)	Blank(s)	Blank(s)	Blank(s)	III	Blank(s)	T2b	N0	M0	Blank(s)	Blank(s)	Blank(s)	N/A
8513834	White	Female	2008	Soft Tissue including Heart	Malignant	5.3.1.1 Specified (excluding Kaposi sarcoma)	Unclassified	IX(d) Other specified soft tissue sarcomas	SoftTissue	SoftTissue	C49.2-Conn, subcutaneous, other soft tis: lower limb, hip	492	9040	Malignant	Poorly differentiated; Grade III	Left - origin of primary	Positive histology	9040/3: Synovial sarcoma, NOS	9040/3: Synovial sarcoma, NOS	9040-9049: synovial-like neoplasms	Not Brain	IX(d.7) Synovial sarcomas	Soft Tissue including Heart	Regional	Regional by direct extension only	Regional	RE	Blank(s)	Blank(s)	Blank(s)	Blank(s)	Blank(s)	Blank(s)	Blank(s)	Blank(s)	Blank(s)	Blank(s)	Blank(s)	Blank(s)	Blank(s)	UNK Stage	Blank(s)	T2NOS	N0	M0	Blank(s)	Blank(s)	Blank(s)	N/A
8518608	White	Female	2008	Soft Tissue including Heart	Malignant	5.3.1.1 Specified (excluding Kaposi sarcoma)	Unclassified	IX(d) Other specified soft tissue sarcomas	SoftTissue	SoftTissue	C49.2-Conn, subcutaneous, other soft tis: lower limb, hip	492	9043	Malignant	Poorly differentiated; Grade III	Right - origin of primary	Positive histology	9043/3: Synovial sarcoma, biphasic	9043/3: Synovial sarcoma, biphasic	9040-9049: synovial-like neoplasms	Not Brain	IX(d.7) Synovial sarcomas	Soft Tissue including Heart	Localized	Localized only	Localized	L	Blank(s)	Blank(s)	Blank(s)	Blank(s)	Blank(s)	Blank(s)	Blank(s)	Blank(s)	Blank(s)	Blank(s)	Blank(s)	Blank(s)	Blank(s)	IINOS	Blank(s)	T1NOS	N0	M0	Blank(s)	Blank(s)	Blank(s)	N/A
9018060	Black	Female	2011	Soft Tissue including Heart	Malignant	5.3.1.1 Specified (excluding Kaposi sarcoma)	Unclassified	IX(d) Other specified soft tissue sarcomas	SoftTissue	SoftTissue	C49.4-Conn, subcutaneous, other soft tis: abdomen	494	9040	Malignant	Moderately differentiated; Grade II	Not a paired site	Positive histology	9040/3: Synovial sarcoma, NOS	9040/3: Synovial sarcoma, NOS	9040-9049: synovial-like neoplasms	Not Brain	IX(d.7) Synovial sarcomas	Soft Tissue including Heart	Localized	Localized only	Localized	L	Blank(s)	Blank(s)	IIA	T1a	N0	M0	Blank(s)	Blank(s)	Blank(s)	Blank(s)	Blank(s)	Blank(s)	Blank(s)	IA	Blank(s)	T1a	N0	M0	Blank(s)	Blank(s)	Blank(s)	N/A
9018256	Black	Male	2011	Soft Tissue including Heart	Malignant	5.3.1.1 Specified (excluding Kaposi sarcoma)	Unclassified	IX(d) Other specified soft tissue sarcomas	SoftTissue	SoftTissue	C49.2-Conn, subcutaneous, other soft tis: lower limb, hip	492	9040	Malignant	Moderately differentiated; Grade II	Right - origin of primary	Positive histology	9040/3: Synovial sarcoma, NOS	9040/3: Synovial sarcoma, NOS	9040-9049: synovial-like neoplasms	Not Brain	IX(d.7) Synovial sarcomas	Soft Tissue including Heart	Localized	Localized only	Localized	L	Blank(s)	Blank(s)	IIB	T2NOS	N0	M0	Blank(s)	Blank(s)	Blank(s)	Blank(s)	Blank(s)	Blank(s)	Blank(s)	INOS	Blank(s)	T2NOS	N0	M0	Blank(s)	Blank(s)	Blank(s)	N/A
9022611	White	Female	2011	Soft Tissue including Heart	Malignant	5.3.1.1 Specified (excluding Kaposi sarcoma)	Unclassified	IX(d) Other specified soft tissue sarcomas	SoftTissue	SoftTissue	C49.2-Conn, subcutaneous, other soft tis: lower limb, hip	492	9041	Malignant	Poorly differentiated; Grade III	Right - origin of primary	Positive histology	9041/3: Synovial sarcoma, spindle cell	9041/3: Synovial sarcoma, spindle cell	9040-9049: synovial-like neoplasms	Not Brain	IX(d.7) Synovial sarcomas	Soft Tissue including Heart	Distant	Distant site(s)/node(s) involved	Distant	D	Blank(s)	Blank(s)	IV	T2b	N0	M1	Blank(s)	Blank(s)	Blank(s)	Blank(s)	Blank(s)	Blank(s)	Blank(s)	IV	Blank(s)	T2b	N0	M1	Blank(s)	Blank(s)	Blank(s)	N/A
9033998	White	Male	2011	Lung and Bronchus	Malignant	5.3.1.1 Specified (excluding Kaposi sarcoma)	Unclassified	IX(d) Other specified soft tissue sarcomas	Lung	Lung	C34.3-Lower lobe, lung	343	9041	Malignant	Poorly differentiated; Grade III	Left - origin of primary	Positive histology	9041/3: Synovial sarcoma, spindle cell	9041/3: Synovial sarcoma, spindle cell	9040-9049: synovial-like neoplasms	Not Brain	IX(d.7) Synovial sarcomas	Lung and Bronchus	Localized	Localized only	Localized	L	Blank(s)	Blank(s)	NA	NA	NA	NA	Blank(s)	Blank(s)	Blank(s)	Blank(s)	Blank(s)	Blank(s)	Blank(s)	NA	Blank(s)	NA	NA	NA	Blank(s)	Blank(s)	Blank(s)	N/A
9066772	White	Female	2012	Soft Tissue including Heart	Malignant	5.3.1.1 Specified (excluding Kaposi sarcoma)	Unclassified	IX(d) Other specified soft tissue sarcomas	SoftTissue	SoftTissue	C49.2-Conn, subcutaneous, other soft tis: lower limb, hip	492	9040	Malignant	Poorly differentiated; Grade III	Right - origin of primary	Positive histology	9040/3: Synovial sarcoma, NOS	9040/3: Synovial sarcoma, NOS	9040-9049: synovial-like neoplasms	Not Brain	IX(d.7) Synovial sarcomas	Soft Tissue including Heart	Localized	Localized only	Localized	L	Blank(s)	Blank(s)	IIA	T1b	N0	M0	Blank(s)	Blank(s)	Blank(s)	Blank(s)	Blank(s)	Blank(s)	Blank(s)	IIA	Blank(s)	T1b	N0	M0	Blank(s)	Blank(s)	Blank(s)	N/A
9069060	White	Female	2012	Soft Tissue including Heart	Malignant	5.3.1.1 Specified (excluding Kaposi sarcoma)	Unclassified	IX(d) Other specified soft tissue sarcomas	SoftTissue	SoftTissue	C49.1-Conn, subcutaneous, other soft tis: upr limb, shoulder	491	9040	Malignant	Undifferentiated; anaplastic; Grade IV	Left - origin of primary	Positive histology	9040/3: Synovial sarcoma, NOS	9040/3: Synovial sarcoma, NOS	9040-9049: synovial-like neoplasms	Not Brain	IX(d.7) Synovial sarcomas	Soft Tissue including Heart	Regional	Regional by direct extension only	Regional	RE	Blank(s)	Blank(s)	III	T2b	N0	M0	Blank(s)	Blank(s)	Blank(s)	Blank(s)	Blank(s)	Blank(s)	Blank(s)	III	Blank(s)	T2b	N0	M0	Blank(s)	Blank(s)	Blank(s)	N/A
9465621	Other (American Indian/AK Native, Asian/Pacific Islander)	Male	2013	Soft Tissue including Heart	Malignant	5.3.1.1 Specified (excluding Kaposi sarcoma)	Unclassified	IX(d) Other specified soft tissue sarcomas	SoftTissue	SoftTissue	C49.2-Conn, subcutaneous, other soft tis: lower limb, hip	492	9040	Malignant	Moderately differentiated; Grade II	Right - origin of primary	Positive histology	9040/3: Synovial sarcoma, NOS	9040/3: Synovial sarcoma, NOS	9040-9049: synovial-like neoplasms	Not Brain	IX(d.7) Synovial sarcomas	Soft Tissue including Heart	Localized	Localized only	Localized	L	Blank(s)	Blank(s)	III	T2b	N0	M0	Blank(s)	Blank(s)	Blank(s)	Blank(s)	Blank(s)	Blank(s)	Blank(s)	IB	Blank(s)	T2b	N0	M0	Blank(s)	Blank(s)	Blank(s)	N/A
9484229	White	Male	2013	Soft Tissue including Heart	Malignant	5.3.1.1 Specified (excluding Kaposi sarcoma)	Unclassified	IX(d) Other specified soft tissue sarcomas	SoftTissue	SoftTissue	C49.5-Conn, subcutaneous, other soft tis: pelvis	495	9040	Malignant	Moderately differentiated; Grade II	Left - origin of primary	Positive histology	9040/3: Synovial sarcoma, NOS	9040/3: Synovial sarcoma, NOS	9040-9049: synovial-like neoplasms	Not Brain	IX(d.7) Synovial sarcomas	Soft Tissue including Heart	Localized	Localized only	Localized	L	Blank(s)	Blank(s)	IIB	T2NOS	N0	M0	Blank(s)	Blank(s)	Blank(s)	Blank(s)	Blank(s)	Blank(s)	Blank(s)	INOS	Blank(s)	T2NOS	N0	M0	Blank(s)	Blank(s)	Blank(s)	N/A
9484702	White	Female	2013	Soft Tissue including Heart	Malignant	5.3.1.1 Specified (excluding Kaposi sarcoma)	Unclassified	IX(d) Other specified soft tissue sarcomas	SoftTissue	SoftTissue	C49.3-Conn, subcutaneous, other soft tis: thorax	493	9040	Malignant	Poorly differentiated; Grade III	Not a paired site	Positive histology	9040/3: Synovial sarcoma, NOS	9040/3: Synovial sarcoma, NOS	9040-9049: synovial-like neoplasms	Not Brain	IX(d.7) Synovial sarcomas	Soft Tissue including Heart	Localized	Localized only	Localized	L	Blank(s)	Blank(s)	III	T2a	N0	M0	Blank(s)	Blank(s)	Blank(s)	Blank(s)	Blank(s)	Blank(s)	Blank(s)	IIB	Blank(s)	T2a	N0	M0	Blank(s)	Blank(s)	Blank(s)	N/A
9494600	White	Male	2014	Soft Tissue including Heart	Malignant	5.3.1.1 Specified (excluding Kaposi sarcoma)	Unclassified	IX(d) Other specified soft tissue sarcomas	SoftTissue	SoftTissue	C49.2-Conn, subcutaneous, other soft tis: lower limb, hip	492	9040	Malignant	Poorly differentiated; Grade III	Left - origin of primary	Positive histology	9040/3: Synovial sarcoma, NOS	9040/3: Synovial sarcoma, NOS	9040-9049: synovial-like neoplasms	Not Brain	IX(d.7) Synovial sarcomas	Soft Tissue including Heart	Regional	Regional by direct extension only	Regional	RE	Blank(s)	Blank(s)	III	T2b	N0	M0	Blank(s)	Blank(s)	Blank(s)	Blank(s)	Blank(s)	Blank(s)	Blank(s)	III	Blank(s)	T2b	N0	M0	Blank(s)	Blank(s)	Blank(s)	N/A
9496623	White	Female	2014	Soft Tissue including Heart	Malignant	5.3.1.1 Specified (excluding Kaposi sarcoma)	Unclassified	IX(d) Other specified soft tissue sarcomas	SoftTissue	SoftTissue	C49.2-Conn, subcutaneous, other soft tis: lower limb, hip	492	9041	Malignant	Moderately differentiated; Grade II	Left - origin of primary	Positive histology	9041/3: Synovial sarcoma, spindle cell	9041/3: Synovial sarcoma, spindle cell	9040-9049: synovial-like neoplasms	Not Brain	IX(d.7) Synovial sarcomas	Soft Tissue including Heart	Localized	Localized only	Localized	L	Blank(s)	Blank(s)	IIB	T2a	N0	M0	Blank(s)	Blank(s)	Blank(s)	Blank(s)	Blank(s)	Blank(s)	Blank(s)	IB	Blank(s)	T2a	N0	M0	Blank(s)	Blank(s)	Blank(s)	N/A
9505640	White	Female	2014	Soft Tissue including Heart	Malignant	5.3.1.1 Specified (excluding Kaposi sarcoma)	Unclassified	IX(d) Other specified soft tissue sarcomas	SoftTissue	SoftTissue	C49.2-Conn, subcutaneous, other soft tis: lower limb, hip	492	9040	Malignant	Moderately differentiated; Grade II	Left - origin of primary	Positive histology	9040/3: Synovial sarcoma, NOS	9040/3: Synovial sarcoma, NOS	9040-9049: synovial-like neoplasms	Not Brain	IX(d.7) Synovial sarcomas	Soft Tissue including Heart	Regional	Regional by direct extension only	Regional	RE	Blank(s)	Blank(s)	IIB	T2b	N0	M0	Blank(s)	Blank(s)	Blank(s)	Blank(s)	Blank(s)	Blank(s)	Blank(s)	IB	Blank(s)	T2b	N0	M0	Blank(s)	Blank(s)	Blank(s)	N/A
10078532	White	Male	2013	Kidney and Renal Pelvis	Malignant	5.3.1.1 Specified (excluding Kaposi sarcoma)	Unclassified	IX(d) Other specified soft tissue sarcomas	KidneyParenchyma	Kidney	C64.9-Kidney, NOS	649	9040	Malignant	Undifferentiated; anaplastic; Grade IV	Right - origin of primary	Positive histology	9040/3: Synovial sarcoma, NOS	9040/3: Synovial sarcoma, NOS	9040-9049: synovial-like neoplasms	Not Brain	IX(d.7) Synovial sarcomas	Kidney	Localized	Localized only	Localized	L	Blank(s)	Blank(s)	NA	NA	NA	NA	Blank(s)	Blank(s)	Blank(s)	Blank(s)	Blank(s)	Blank(s)	Blank(s)	NA	Blank(s)	NA	NA	NA	Blank(s)	Blank(s)	Blank(s)	N/A
10103703	Black	Female	2002	Soft Tissue including Heart	Malignant	5.3.1.1 Specified (excluding Kaposi sarcoma)	Unclassified	IX(d) Other specified soft tissue sarcomas	SoftTissue	SoftTissue	C49.1-Conn, subcutaneous, other soft tis: upr limb, shoulder	491	9043	Malignant	Undifferentiated; anaplastic; Grade IV	Right - origin of primary	Positive histology	9043/3: Synovial sarcoma, biphasic	9043/3: Synovial sarcoma, biphasic	9040-9049: synovial-like neoplasms	Not Brain	IX(d.7) Synovial sarcomas	Soft Tissue including Heart	Localized	Blank(s)	Localized	Blank(s)	Localized only	Blank(s)	Blank(s)	Blank(s)	Blank(s)	Blank(s)	Blank(s)	Blank(s)	Blank(s)	Blank(s)	Blank(s)	Blank(s)	Blank(s)	Blank(s)	Blank(s)	Blank(s)	Blank(s)	Blank(s)	Blank(s)	Blank(s)	Blank(s)	N/A
11235639	White	Female	2000	Soft Tissue including Heart	Malignant	5.3.1.1 Specified (excluding Kaposi sarcoma)	Unclassified	IX(d) Other specified soft tissue sarcomas	SoftTissue	SoftTissue	C49.2-Conn, subcutaneous, other soft tis: lower limb, hip	492	9043	Malignant	Poorly differentiated; Grade III	Right - origin of primary	Positive histology	9043/3: Synovial sarcoma, biphasic	9043/3: Synovial sarcoma, biphasic	9040-9049: synovial-like neoplasms	Not Brain	IX(d.7) Synovial sarcomas	Soft Tissue including Heart	Localized	Blank(s)	Localized	Blank(s)	Blank(s)	Localized only	Blank(s)	Blank(s)	Blank(s)	Blank(s)	Blank(s)	Blank(s)	Blank(s)	Blank(s)	Blank(s)	Blank(s)	Blank(s)	Blank(s)	Blank(s)	Blank(s)	Blank(s)	Blank(s)	Blank(s)	Blank(s)	Blank(s)	N/A
11806199	Black	Female	2011	Soft Tissue including Heart	Malignant	5.3.1.1 Specified (excluding Kaposi sarcoma)	Unclassified	IX(d) Other specified soft tissue sarcomas	SoftTissue	SoftTissue	C49.3-Conn, subcutaneous, other soft tis: thorax	493	9043	Malignant	Poorly differentiated; Grade III	Not a paired site	Positive histology	9043/3: Synovial sarcoma, biphasic	9043/3: Synovial sarcoma, biphasic	9040-9049: synovial-like neoplasms	Not Brain	IX(d.7) Synovial sarcomas	Soft Tissue including Heart	Distant	Distant site(s)/node(s) involved	Distant	D	Blank(s)	Blank(s)	IV	T2b	N0	M1	Blank(s)	Blank(s)	Blank(s)	Blank(s)	Blank(s)	Blank(s)	Blank(s)	IV	Blank(s)	T2b	N0	M1	Blank(s)	Blank(s)	Blank(s)	N/A
12369168	Black	Male	1996	Soft Tissue including Heart	Malignant	5.3.1.1 Specified (excluding Kaposi sarcoma)	Unclassified	IX(d) Other specified soft tissue sarcomas	SoftTissue	SoftTissue	C49.1-Conn, subcutaneous, other soft tis: upr limb, shoulder	491	9041	Malignant	Moderately differentiated; Grade II	Left - origin of primary	Positive histology	9041/3: Synovial sarcoma, spindle cell	9041/3: Synovial sarcoma, spindle cell	9040-9049: synovial-like neoplasms	Not Brain	IX(d.7) Synovial sarcomas	Soft Tissue including Heart	Blank(s)	Blank(s)	Localized	Blank(s)	Blank(s)	Localized only	Blank(s)	Blank(s)	Blank(s)	Blank(s)	Blank(s)	Blank(s)	Blank(s)	Blank(s)	Blank(s)	Blank(s)	Blank(s)	Blank(s)	Blank(s)	Blank(s)	Blank(s)	Blank(s)	Blank(s)	Blank(s)	Blank(s)	N/A
12381883	White	Female	1997	Soft Tissue including Heart	Malignant	5.3.1.1 Specified (excluding Kaposi sarcoma)	Unclassified	IX(d) Other specified soft tissue sarcomas	SoftTissue	SoftTissue	C49.2-Conn, subcutaneous, other soft tis: lower limb, hip	492	9040	Malignant	Poorly differentiated; Grade III	Left - origin of primary	Positive histology	9040/3: Synovial sarcoma, NOS	9040/3: Synovial sarcoma, NOS	9040-9049: synovial-like neoplasms	Not Brain	IX(d.7) Synovial sarcomas	Soft Tissue including Heart	Blank(s)	Blank(s)	Localized	Blank(s)	Blank(s)	Localized only	Blank(s)	Blank(s)	Blank(s)	Blank(s)	Blank(s)	Blank(s)	Blank(s)	Blank(s)	Blank(s)	Blank(s)	Blank(s)	Blank(s)	Blank(s)	Blank(s)	Blank(s)	Blank(s)	Blank(s)	Blank(s)	Blank(s)	N/A
12383825	White	Male	1997	Soft Tissue including Heart	Malignant	5.3.1.1 Specified (excluding Kaposi sarcoma)	Unclassified	IX(d) Other specified soft tissue sarcomas	SoftTissue	SoftTissue	C49.2-Conn, subcutaneous, other soft tis: lower limb, hip	492	9043	Malignant	Moderately differentiated; Grade II	Left - origin of primary	Positive histology	9043/3: Synovial sarcoma, biphasic	9043/3: Synovial sarcoma, biphasic	9040-9049: synovial-like neoplasms	Not Brain	IX(d.7) Synovial sarcomas	Soft Tissue including Heart	Blank(s)	Blank(s)	Regional	Blank(s)	Blank(s)	Regional by direct extension only	Blank(s)	Blank(s)	Blank(s)	Blank(s)	Blank(s)	Blank(s)	Blank(s)	Blank(s)	Blank(s)	Blank(s)	Blank(s)	Blank(s)	Blank(s)	Blank(s)	Blank(s)	Blank(s)	Blank(s)	Blank(s)	Blank(s)	N/A
12817963	White	Female	1998	Soft Tissue including Heart	Malignant	5.3.1.1 Specified (excluding Kaposi sarcoma)	Unclassified	IX(d) Other specified soft tissue sarcomas	SoftTissue	SoftTissue	C49.5-Conn, subcutaneous, other soft tis: pelvis	495	9043	Malignant	Poorly differentiated; Grade III	Not a paired site	Positive histology	9043/3: Synovial sarcoma, biphasic	9043/3: Synovial sarcoma, biphasic	9040-9049: synovial-like neoplasms	Not Brain	IX(d.7) Synovial sarcomas	Soft Tissue including Heart	Localized	Blank(s)	Localized	Blank(s)	Blank(s)	Localized only	Blank(s)	Blank(s)	Blank(s)	Blank(s)	Blank(s)	Blank(s)	Blank(s)	Blank(s)	Blank(s)	Blank(s)	Blank(s)	Blank(s)	Blank(s)	Blank(s)	Blank(s)	Blank(s)	Blank(s)	Blank(s)	Blank(s)	N/A
12868752	White	Male	1998	Soft Tissue including Heart	Malignant	5.3.1.1 Specified (excluding Kaposi sarcoma)	Unclassified	IX(d) Other specified soft tissue sarcomas	SoftTissue	SoftTissue	C49.1-Conn, subcutaneous, other soft tis: upr limb, shoulder	491	9043	Malignant	Undifferentiated; anaplastic; Grade IV	Right - origin of primary	Positive histology	9043/3: Synovial sarcoma, biphasic	9043/3: Synovial sarcoma, biphasic	9040-9049: synovial-like neoplasms	Not Brain	IX(d.7) Synovial sarcomas	Soft Tissue including Heart	Localized	Blank(s)	Localized	Blank(s)	Blank(s)	Localized only	Blank(s)	Blank(s)	Blank(s)	Blank(s)	Blank(s)	Blank(s)	Blank(s)	Blank(s)	Blank(s)	Blank(s)	Blank(s)	Blank(s)	Blank(s)	Blank(s)	Blank(s)	Blank(s)	Blank(s)	Blank(s)	Blank(s)	N/A
12872612	White	Male	1999	Soft Tissue including Heart	Malignant	5.3.1.1 Specified (excluding Kaposi sarcoma)	Unclassified	IX(d) Other specified soft tissue sarcomas	SoftTissue	SoftTissue	C49.1-Conn, subcutaneous, other soft tis: upr limb, shoulder	491	9041	Malignant	Moderately differentiated; Grade II	Left - origin of primary	Positive histology	9041/3: Synovial sarcoma, spindle cell	9041/3: Synovial sarcoma, spindle cell	9040-9049: synovial-like neoplasms	Not Brain	IX(d.7) Synovial sarcomas	Soft Tissue including Heart	Localized	Blank(s)	Localized	Blank(s)	Blank(s)	Localized only	Blank(s)	Blank(s)	Blank(s)	Blank(s)	Blank(s)	Blank(s)	Blank(s)	Blank(s)	Blank(s)	Blank(s)	Blank(s)	Blank(s)	Blank(s)	Blank(s)	Blank(s)	Blank(s)	Blank(s)	Blank(s)	Blank(s)	N/A
12904407	White	Female	2000	Soft Tissue including Heart	Malignant	5.3.1.1 Specified (excluding Kaposi sarcoma)	Unclassified	IX(d) Other specified soft tissue sarcomas	SoftTissue	SoftTissue	C49.3-Conn, subcutaneous, other soft tis: thorax	493	9040	Malignant	Undifferentiated; anaplastic; Grade IV	Left - origin of primary	Positive histology	9040/3: Synovial sarcoma, NOS	9040/3: Synovial sarcoma, NOS	9040-9049: synovial-like neoplasms	Not Brain	IX(d.7) Synovial sarcomas	Soft Tissue including Heart	Localized	Blank(s)	Localized	Blank(s)	Blank(s)	Localized only	Blank(s)	Blank(s)	Blank(s)	Blank(s)	Blank(s)	Blank(s)	Blank(s)	Blank(s)	Blank(s)	Blank(s)	Blank(s)	Blank(s)	Blank(s)	Blank(s)	Blank(s)	Blank(s)	Blank(s)	Blank(s)	Blank(s)	N/A
12911682	Other (American Indian/AK Native, Asian/Pacific Islander)	Female	2001	Pleura	Malignant	5.3.1.1 Specified (excluding Kaposi sarcoma)	Unclassified	IX(d) Other specified soft tissue sarcomas	Pleura	Pleura	C38.4-Pleura, NOS	384	9041	Malignant	Undifferentiated; anaplastic; Grade IV	Right - origin of primary	Positive histology	9041/3: Synovial sarcoma, spindle cell	9041/3: Synovial sarcoma, spindle cell	9040-9049: synovial-like neoplasms	Not Brain	IX(d.7) Synovial sarcomas	Pleura	Blank(s)	Blank(s)	Unstaged	Blank(s)	Regional by direct extension only	Blank(s)	Blank(s)	Blank(s)	Blank(s)	Blank(s)	Blank(s)	Blank(s)	Blank(s)	Blank(s)	Blank(s)	Blank(s)	Blank(s)	Blank(s)	Blank(s)	Blank(s)	Blank(s)	Blank(s)	Blank(s)	Blank(s)	Blank(s)	N/A
13382067	White	Female	2001	Lung and Bronchus	Malignant	5.3.1.1 Specified (excluding Kaposi sarcoma)	Unclassified	IX(d) Other specified soft tissue sarcomas	Lung	Lung	C34.1-Upper lobe, lung	341	9041	Malignant	Undifferentiated; anaplastic; Grade IV	Right - origin of primary	Positive histology	9041/3: Synovial sarcoma, spindle cell	9041/3: Synovial sarcoma, spindle cell	9040-9049: synovial-like neoplasms	Not Brain	IX(d.7) Synovial sarcomas	Lung and Bronchus	Regional	Blank(s)	Regional	Blank(s)	Regional by direct extension only	Blank(s)	Blank(s)	Blank(s)	Blank(s)	Blank(s)	Blank(s)	Blank(s)	Blank(s)	Blank(s)	Blank(s)	Blank(s)	Blank(s)	Blank(s)	Blank(s)	Blank(s)	Blank(s)	Blank(s)	Blank(s)	Blank(s)	Blank(s)	N/A
13388024	White	Male	2002	Soft Tissue including Heart	Malignant	5.3.1.1 Specified (excluding Kaposi sarcoma)	Unclassified	IX(d) Other specified soft tissue sarcomas	SoftTissue	SoftTissue	C49.4-Conn, subcutaneous, other soft tis: abdomen	494	9043	Malignant	Poorly differentiated; Grade III	Not a paired site	Positive histology	9043/3: Synovial sarcoma, biphasic	9043/3: Synovial sarcoma, biphasic	9040-9049: synovial-like neoplasms	Not Brain	IX(d.7) Synovial sarcomas	Soft Tissue including Heart	Distant	Blank(s)	Distant	Blank(s)	Distant site(s)/node(s) involved	Blank(s)	Blank(s)	Blank(s)	Blank(s)	Blank(s)	Blank(s)	Blank(s)	Blank(s)	Blank(s)	Blank(s)	Blank(s)	Blank(s)	Blank(s)	Blank(s)	Blank(s)	Blank(s)	Blank(s)	Blank(s)	Blank(s)	Blank(s)	N/A
13394027	White	Female	2002	Soft Tissue including Heart	Malignant	5.3.1.1 Specified (excluding Kaposi sarcoma)	Unclassified	IX(d) Other specified soft tissue sarcomas	SoftTissue	SoftTissue	C49.2-Conn, subcutaneous, other soft tis: lower limb, hip	492	9041	Malignant	Poorly differentiated; Grade III	Right - origin of primary	Positive histology	9041/3: Synovial sarcoma, spindle cell	9041/3: Synovial sarcoma, spindle cell	9040-9049: synovial-like neoplasms	Not Brain	IX(d.7) Synovial sarcomas	Soft Tissue including Heart	Localized	Blank(s)	Localized	Blank(s)	Localized only	Blank(s)	Blank(s)	Blank(s)	Blank(s)	Blank(s)	Blank(s)	Blank(s)	Blank(s)	Blank(s)	Blank(s)	Blank(s)	Blank(s)	Blank(s)	Blank(s)	Blank(s)	Blank(s)	Blank(s)	Blank(s)	Blank(s)	Blank(s)	N/A
13394542	White	Male	2002	Lung and Bronchus	Malignant	5.3.1.1 Specified (excluding Kaposi sarcoma)	Unclassified	IX(d) Other specified soft tissue sarcomas	Lung	Lung	C34.2-Middle lobe, lung	342	9041	Malignant	Poorly differentiated; Grade III	Right - origin of primary	Positive histology	9041/3: Synovial sarcoma, spindle cell	9041/3: Synovial sarcoma, spindle cell	9040-9049: synovial-like neoplasms	Not Brain	IX(d.7) Synovial sarcomas	Lung and Bronchus	Localized	Blank(s)	Localized	Blank(s)	Localized only	Blank(s)	Blank(s)	Blank(s)	Blank(s)	Blank(s)	Blank(s)	Blank(s)	Blank(s)	Blank(s)	Blank(s)	Blank(s)	Blank(s)	Blank(s)	Blank(s)	Blank(s)	Blank(s)	Blank(s)	Blank(s)	Blank(s)	Blank(s)	N/A
13397186	Black	Female	2002	Soft Tissue including Heart	Malignant	5.3.1.1 Specified (excluding Kaposi sarcoma)	Unclassified	IX(d) Other specified soft tissue sarcomas	SoftTissue	SoftTissue	C49.2-Conn, subcutaneous, other soft tis: lower limb, hip	492	9041	Malignant	Undifferentiated; anaplastic; Grade IV	Right - origin of primary	Positive histology	9041/3: Synovial sarcoma, spindle cell	9041/3: Synovial sarcoma, spindle cell	9040-9049: synovial-like neoplasms	Not Brain	IX(d.7) Synovial sarcomas	Soft Tissue including Heart	Distant	Blank(s)	Distant	Blank(s)	Distant site(s)/node(s) involved	Blank(s)	Blank(s)	Blank(s)	Blank(s)	Blank(s)	Blank(s)	Blank(s)	Blank(s)	Blank(s)	Blank(s)	Blank(s)	Blank(s)	Blank(s)	Blank(s)	Blank(s)	Blank(s)	Blank(s)	Blank(s)	Blank(s)	Blank(s)	N/A
13464463	White	Male	2004	Lung and Bronchus	Malignant	5.3.1.1 Specified (excluding Kaposi sarcoma)	Unclassified	IX(d) Other specified soft tissue sarcomas	Lung	Lung	C34.1-Upper lobe, lung	341	9040	Malignant	Undifferentiated; anaplastic; Grade IV	Left - origin of primary	Positive histology	9040/3: Synovial sarcoma, NOS	9040/3: Synovial sarcoma, NOS	9040-9049: synovial-like neoplasms	Not Brain	IX(d.7) Synovial sarcomas	Lung and Bronchus	Distant	Distant site(s)/node(s) involved	Distant	D	Blank(s)	Blank(s)	Blank(s)	Blank(s)	Blank(s)	Blank(s)	Blank(s)	Blank(s)	Blank(s)	Blank(s)	Blank(s)	Blank(s)	Blank(s)	NA	Blank(s)	NA	NA	NA	Blank(s)	Blank(s)	Blank(s)	N/A
13476227	Black	Female	2004	Soft Tissue including Heart	Malignant	5.3.1.1 Specified (excluding Kaposi sarcoma)	Unclassified	IX(d) Other specified soft tissue sarcomas	SoftTissue	SoftTissue	C49.2-Conn, subcutaneous, other soft tis: lower limb, hip	492	9043	Malignant	Undifferentiated; anaplastic; Grade IV	Left - origin of primary	Positive histology	9043/3: Synovial sarcoma, biphasic	9043/3: Synovial sarcoma, biphasic	9040-9049: synovial-like neoplasms	Not Brain	IX(d.7) Synovial sarcomas	Soft Tissue including Heart	Localized	Localized only	Localized	L	Blank(s)	Blank(s)	Blank(s)	Blank(s)	Blank(s)	Blank(s)	Blank(s)	Blank(s)	Blank(s)	Blank(s)	Blank(s)	Blank(s)	Blank(s)	III	Blank(s)	T2b	N0	M0	Blank(s)	Blank(s)	Blank(s)	N/A
13930203	White	Male	2005	Soft Tissue including Heart	Malignant	5.3.1.1 Specified (excluding Kaposi sarcoma)	Unclassified	IX(d) Other specified soft tissue sarcomas	SoftTissue	SoftTissue	C49.0-Conn, subcutaneous, other soft tis: head, face, neck	490	9041	Malignant	Undifferentiated; anaplastic; Grade IV	Right - origin of primary	Positive histology	9041/3: Synovial sarcoma, spindle cell	9041/3: Synovial sarcoma, spindle cell	9040-9049: synovial-like neoplasms	Not Brain	IX(d.7) Synovial sarcomas	Soft Tissue including Heart	Localized	Localized only	Localized	L	Blank(s)	Blank(s)	Blank(s)	Blank(s)	Blank(s)	Blank(s)	Blank(s)	Blank(s)	Blank(s)	Blank(s)	Blank(s)	Blank(s)	Blank(s)	IINOS	Blank(s)	T1NOS	N0	M0	Blank(s)	Blank(s)	Blank(s)	N/A
13937059	White	Female	2005	Soft Tissue including Heart	Malignant	5.3.1.1 Specified (excluding Kaposi sarcoma)	Unclassified	IX(d) Other specified soft tissue sarcomas	SoftTissue	SoftTissue	C49.1-Conn, subcutaneous, other soft tis: upr limb, shoulder	491	9040	Malignant	Poorly differentiated; Grade III	Right - origin of primary	Positive histology	9040/3: Synovial sarcoma, NOS	9040/3: Synovial sarcoma, NOS	9040-9049: synovial-like neoplasms	Not Brain	IX(d.7) Synovial sarcomas	Soft Tissue including Heart	Localized	Localized only	Localized	L	Blank(s)	Blank(s)	Blank(s)	Blank(s)	Blank(s)	Blank(s)	Blank(s)	Blank(s)	Blank(s)	Blank(s)	Blank(s)	Blank(s)	Blank(s)	IIA	Blank(s)	T1b	N0	M0	Blank(s)	Blank(s)	Blank(s)	N/A
13964296	White	Male	2006	Soft Tissue including Heart	Malignant	5.3.1.1 Specified (excluding Kaposi sarcoma)	Unclassified	IX(d) Other specified soft tissue sarcomas	SoftTissue	SoftTissue	C49.1-Conn, subcutaneous, other soft tis: upr limb, shoulder	491	9041	Malignant	Undifferentiated; anaplastic; Grade IV	Left - origin of primary	Positive histology	9041/3: Synovial sarcoma, spindle cell	9041/3: Synovial sarcoma, spindle cell	9040-9049: synovial-like neoplasms	Not Brain	IX(d.7) Synovial sarcomas	Soft Tissue including Heart	Localized	Localized only	Localized	L	Blank(s)	Blank(s)	Blank(s)	Blank(s)	Blank(s)	Blank(s)	Blank(s)	Blank(s)	Blank(s)	Blank(s)	Blank(s)	Blank(s)	Blank(s)	IIA	Blank(s)	T1b	N0	M0	Blank(s)	Blank(s)	Blank(s)	N/A
13989285	Black	Male	2007	Soft Tissue including Heart	Malignant	5.3.1.1 Specified (excluding Kaposi sarcoma)	Unclassified	IX(d) Other specified soft tissue sarcomas	SoftTissue	SoftTissue	C49.6-Conn, subcutaneous, other soft tis: trunk, NOS	496	9041	Malignant	Poorly differentiated; Grade III	Not a paired site	Positive histology	9041/3: Synovial sarcoma, spindle cell	9041/3: Synovial sarcoma, spindle cell	9040-9049: synovial-like neoplasms	Not Brain	IX(d.7) Synovial sarcomas	Soft Tissue including Heart	Localized	Localized only	Localized	L	Blank(s)	Blank(s)	Blank(s)	Blank(s)	Blank(s)	Blank(s)	Blank(s)	Blank(s)	Blank(s)	Blank(s)	Blank(s)	Blank(s)	Blank(s)	III	Blank(s)	T2b	N0	M0	Blank(s)	Blank(s)	Blank(s)	N/A
13990844	White	Female	2008	Soft Tissue including Heart	Malignant	5.3.1.1 Specified (excluding Kaposi sarcoma)	Unclassified	IX(d) Other specified soft tissue sarcomas	SoftTissue	SoftTissue	C49.2-Conn, subcutaneous, other soft tis: lower limb, hip	492	9040	Malignant	Moderately differentiated; Grade II	Left - origin of primary	Positive histology	9040/3: Synovial sarcoma, NOS	9040/3: Synovial sarcoma, NOS	9040-9049: synovial-like neoplasms	Not Brain	IX(d.7) Synovial sarcomas	Soft Tissue including Heart	Localized	Localized only	Localized	L	Blank(s)	Blank(s)	Blank(s)	Blank(s)	Blank(s)	Blank(s)	Blank(s)	Blank(s)	Blank(s)	Blank(s)	Blank(s)	Blank(s)	Blank(s)	INOS	Blank(s)	T2NOS	N0	M0	Blank(s)	Blank(s)	Blank(s)	N/A
13998432	White	Male	2008	Retroperitoneum	Malignant	5.3.1.1 Specified (excluding Kaposi sarcoma)	Unclassified	IX(d) Other specified soft tissue sarcomas	Retroperitoneum	Peritoneum	C48.0-Retroperitoneum	480	9041	Malignant	Undifferentiated; anaplastic; Grade IV	Not a paired site	Positive histology	9041/3: Synovial sarcoma, spindle cell	9041/3: Synovial sarcoma, spindle cell	9040-9049: synovial-like neoplasms	Not Brain	IX(d.7) Synovial sarcomas	Retroperitoneum	Blank(s)	Regional by direct extension only	Regional	RE	Blank(s)	Blank(s)	Blank(s)	Blank(s)	Blank(s)	Blank(s)	Blank(s)	Blank(s)	Blank(s)	Blank(s)	Blank(s)	Blank(s)	Blank(s)	III	Blank(s)	T2b	N0	M0	Blank(s)	Blank(s)	Blank(s)	N/A
14005780	White	Male	2007	Soft Tissue including Heart	Malignant	5.3.1.1 Specified (excluding Kaposi sarcoma)	Unclassified	IX(d) Other specified soft tissue sarcomas	SoftTissue	SoftTissue	C49.2-Conn, subcutaneous, other soft tis: lower limb, hip	492	9041	Malignant	Undifferentiated; anaplastic; Grade IV	Left - origin of primary	Positive histology	9041/3: Synovial sarcoma, spindle cell	9041/3: Synovial sarcoma, spindle cell	9040-9049: synovial-like neoplasms	Not Brain	IX(d.7) Synovial sarcomas	Soft Tissue including Heart	Localized	Localized only	Localized	L	Blank(s)	Blank(s)	Blank(s)	Blank(s)	Blank(s)	Blank(s)	Blank(s)	Blank(s)	Blank(s)	Blank(s)	Blank(s)	Blank(s)	Blank(s)	IIA	Blank(s)	T1a	N0	M0	Blank(s)	Blank(s)	Blank(s)	N/A
14009750	White	Female	2008	Soft Tissue including Heart	Malignant	5.3.1.1 Specified (excluding Kaposi sarcoma)	Unclassified	IX(d) Other specified soft tissue sarcomas	HeartMediastinum	HeartMediastinum	C38.0-Heart	380	9043	Malignant	Undifferentiated; anaplastic; Grade IV	Not a paired site	Positive histology	9043/3: Synovial sarcoma, biphasic	9043/3: Synovial sarcoma, biphasic	9040-9049: synovial-like neoplasms	Not Brain	IX(d.7) Synovial sarcomas	Soft Tissue including Heart	Localized	Localized only	Localized	L	Blank(s)	Blank(s)	Blank(s)	Blank(s)	Blank(s)	Blank(s)	Blank(s)	Blank(s)	Blank(s)	Blank(s)	Blank(s)	Blank(s)	Blank(s)	IIA	Blank(s)	T1b	N0	M0	Blank(s)	Blank(s)	Blank(s)	N/A
14033233	White	Female	2008	Soft Tissue including Heart	Malignant	5.3.1.1 Specified (excluding Kaposi sarcoma)	Unclassified	IX(d) Other specified soft tissue sarcomas	SoftTissue	SoftTissue	C49.0-Conn, subcutaneous, other soft tis: head, face, neck	490	9041	Malignant	Undifferentiated; anaplastic; Grade IV	Not a paired site	Positive histology	9041/3: Synovial sarcoma, spindle cell	9041/3: Synovial sarcoma, spindle cell	9040-9049: synovial-like neoplasms	Not Brain	IX(d.7) Synovial sarcomas	Soft Tissue including Heart	Localized	Localized only	Localized	L	Blank(s)	Blank(s)	Blank(s)	Blank(s)	Blank(s)	Blank(s)	Blank(s)	Blank(s)	Blank(s)	Blank(s)	Blank(s)	Blank(s)	Blank(s)	IINOS	Blank(s)	T1NOS	N0	M0	Blank(s)	Blank(s)	Blank(s)	N/A
14041973	White	Female	2008	Soft Tissue including Heart	Malignant	5.3.1.1 Specified (excluding Kaposi sarcoma)	Unclassified	IX(d) Other specified soft tissue sarcomas	SoftTissue	SoftTissue	C49.5-Conn, subcutaneous, other soft tis: pelvis	495	9041	Malignant	Poorly differentiated; Grade III	Not a paired site	Positive histology	9041/3: Synovial sarcoma, spindle cell	9041/3: Synovial sarcoma, spindle cell	9040-9049: synovial-like neoplasms	Not Brain	IX(d.7) Synovial sarcomas	Soft Tissue including Heart	Localized	Localized only	Localized	L	Blank(s)	Blank(s)	Blank(s)	Blank(s)	Blank(s)	Blank(s)	Blank(s)	Blank(s)	Blank(s)	Blank(s)	Blank(s)	Blank(s)	Blank(s)	III	Blank(s)	T2b	N0	M0	Blank(s)	Blank(s)	Blank(s)	N/A
14051201	White	Male	2008	Other Non-Epithelial Skin	Malignant	5.3.1.1 Specified (excluding Kaposi sarcoma)	Unclassified	IX(d) Other specified soft tissue sarcomas	Skin	Skin	C44.5-Skin of trunk	445	9043	Malignant	Poorly differentiated; Grade III	Left - origin of primary	Positive histology	9043/3: Synovial sarcoma, biphasic	9043/3: Synovial sarcoma, biphasic	9040-9049: synovial-like neoplasms	Not Brain	IX(d.7) Synovial sarcomas	Other Non-Epithelial Skin	Blank(s)	Localized only	Localized	L	Blank(s)	Blank(s)	Blank(s)	Blank(s)	Blank(s)	Blank(s)	Blank(s)	Blank(s)	Blank(s)	Blank(s)	Blank(s)	Blank(s)	Blank(s)	NA	Blank(s)	NA	NA	NA	Blank(s)	Blank(s)	Blank(s)	N/A
14061472	Unknown	Female	2009	Soft Tissue including Heart	Malignant	5.3.1.1 Specified (excluding Kaposi sarcoma)	Unclassified	IX(d) Other specified soft tissue sarcomas	SoftTissue	SoftTissue	C49.2-Conn, subcutaneous, other soft tis: lower limb, hip	492	9040	Malignant	Undifferentiated; anaplastic; Grade IV	Right - origin of primary	Positive histology	9040/3: Synovial sarcoma, NOS	9040/3: Synovial sarcoma, NOS	9040-9049: synovial-like neoplasms	Not Brain	IX(d.7) Synovial sarcomas	Soft Tissue including Heart	Regional	Regional by direct extension only	Regional	RE	Blank(s)	Blank(s)	Blank(s)	Blank(s)	Blank(s)	Blank(s)	Blank(s)	Blank(s)	Blank(s)	Blank(s)	Blank(s)	Blank(s)	Blank(s)	III	Blank(s)	T2b	N0	M0	Blank(s)	Blank(s)	Blank(s)	N/A
14070720	White	Male	2009	Other Endocrine including Thymus	Malignant	5.3.1.1 Specified (excluding Kaposi sarcoma)	Unclassified	IX(d) Other specified soft tissue sarcomas	EndocrineOther	OthEndocrine	C37.9-Thymus	379	9040	Malignant	Undifferentiated; anaplastic; Grade IV	Not a paired site	Positive histology	9040/3: Synovial sarcoma, NOS	9040/3: Synovial sarcoma, NOS	9040-9049: synovial-like neoplasms	Not Brain	IX(d.7) Synovial sarcomas	Thymus	Blank(s)	Regional by direct extension only	Blank(s)	RE	Blank(s)	Blank(s)	Blank(s)	Blank(s)	Blank(s)	Blank(s)	Blank(s)	Blank(s)	Blank(s)	Blank(s)	Blank(s)	Blank(s)	Blank(s)	NA	Blank(s)	NA	NA	NA	Blank(s)	Blank(s)	Blank(s)	N/A
14482127	Black	Female	2013	Soft Tissue including Heart	Malignant	5.3.1.1 Specified (excluding Kaposi sarcoma)	Unclassified	IX(d) Other specified soft tissue sarcomas	SoftTissue	SoftTissue	C49.4-Conn, subcutaneous, other soft tis: abdomen	494	9040	Malignant	Poorly differentiated; Grade III	Left - origin of primary	Positive histology	9040/3: Synovial sarcoma, NOS	9040/3: Synovial sarcoma, NOS	9040-9049: synovial-like neoplasms	Not Brain	IX(d.7) Synovial sarcomas	Soft Tissue including Heart	Localized	Localized only	Localized	L	Blank(s)	Blank(s)	III	T2b	N0	M0	Blank(s)	Blank(s)	Blank(s)	Blank(s)	Blank(s)	Blank(s)	Blank(s)	III	Blank(s)	T2b	N0	M0	Blank(s)	Blank(s)	Blank(s)	N/A
14485995	White	Female	2009	Lung and Bronchus	Malignant	5.3.1.1 Specified (excluding Kaposi sarcoma)	Unclassified	IX(d) Other specified soft tissue sarcomas	Lung	Lung	C34.1-Upper lobe, lung	341	9043	Malignant	Poorly differentiated; Grade III	Left - origin of primary	Positive histology	9043/3: Synovial sarcoma, biphasic	9043/3: Synovial sarcoma, biphasic	9040-9049: synovial-like neoplasms	Not Brain	IX(d.7) Synovial sarcomas	Lung and Bronchus	Localized	Localized only	Localized	L	Blank(s)	Blank(s)	Blank(s)	Blank(s)	Blank(s)	Blank(s)	Blank(s)	Blank(s)	Blank(s)	Blank(s)	Blank(s)	Blank(s)	Blank(s)	NA	Blank(s)	NA	NA	NA	Blank(s)	Blank(s)	Blank(s)	N/A
14503863	White	Female	2010	Soft Tissue including Heart	Malignant	5.3.1.1 Specified (excluding Kaposi sarcoma)	Unclassified	IX(d) Other specified soft tissue sarcomas	SoftTissue	SoftTissue	C49.2-Conn, subcutaneous, other soft tis: lower limb, hip	492	9041	Malignant	Undifferentiated; anaplastic; Grade IV	Left - origin of primary	Positive histology	9041/3: Synovial sarcoma, spindle cell	9041/3: Synovial sarcoma, spindle cell	9040-9049: synovial-like neoplasms	Not Brain	IX(d.7) Synovial sarcomas	Soft Tissue including Heart	Localized	Localized only	Localized	L	Blank(s)	Blank(s)	IIA	T1b	N0	M0	Blank(s)	Blank(s)	Blank(s)	Blank(s)	Blank(s)	Blank(s)	Blank(s)	IIA	Blank(s)	T1b	N0	M0	Blank(s)	Blank(s)	Blank(s)	N/A
14513619	White	Female	2010	Soft Tissue including Heart	Malignant	5.3.1.1 Specified (excluding Kaposi sarcoma)	Unclassified	IX(d) Other specified soft tissue sarcomas	SoftTissue	SoftTissue	C49.2-Conn, subcutaneous, other soft tis: lower limb, hip	492	9041	Malignant	Well differentiated; Grade I	Right - origin of primary	Positive histology	9041/3: Synovial sarcoma, spindle cell	9041/3: Synovial sarcoma, spindle cell	9040-9049: synovial-like neoplasms	Not Brain	IX(d.7) Synovial sarcomas	Soft Tissue including Heart	Regional	Regional by direct extension only	Regional	RE	Blank(s)	Blank(s)	IB	T2b	N0	M0	Blank(s)	Blank(s)	Blank(s)	Blank(s)	Blank(s)	Blank(s)	Blank(s)	IB	Blank(s)	T2b	N0	M0	Blank(s)	Blank(s)	Blank(s)	N/A
14516426	White	Female	2010	Soft Tissue including Heart	Malignant	5.3.1.1 Specified (excluding Kaposi sarcoma)	Unclassified	IX(d) Other specified soft tissue sarcomas	SoftTissue	SoftTissue	C49.6-Conn, subcutaneous, other soft tis: trunk, NOS	496	9040	Malignant	Poorly differentiated; Grade III	Not a paired site	Positive histology	9040/3: Synovial sarcoma, NOS	9040/3: Synovial sarcoma, NOS	9040-9049: synovial-like neoplasms	Not Brain	IX(d.7) Synovial sarcomas	Soft Tissue including Heart	Localized	Localized only	Localized	L	Blank(s)	Blank(s)	IA	T1b	N0	M0	Blank(s)	Blank(s)	Blank(s)	Blank(s)	Blank(s)	Blank(s)	Blank(s)	IIA	Blank(s)	T1b	N0	M0	Blank(s)	Blank(s)	Blank(s)	N/A
14518655	Black	Female	2010	Soft Tissue including Heart	Malignant	5.3.1.1 Specified (excluding Kaposi sarcoma)	Unclassified	IX(d) Other specified soft tissue sarcomas	SoftTissue	SoftTissue	C49.2-Conn, subcutaneous, other soft tis: lower limb, hip	492	9040	Malignant	Poorly differentiated; Grade III	Right - origin of primary	Positive histology	9040/3: Synovial sarcoma, NOS	9040/3: Synovial sarcoma, NOS	9040-9049: synovial-like neoplasms	Not Brain	IX(d.7) Synovial sarcomas	Soft Tissue including Heart	Localized	Localized only	Localized	L	Blank(s)	Blank(s)	III	T2b	N0	M0	Blank(s)	Blank(s)	Blank(s)	Blank(s)	Blank(s)	Blank(s)	Blank(s)	III	Blank(s)	T2b	N0	M0	Blank(s)	Blank(s)	Blank(s)	N/A
14519637	Black	Female	2010	Soft Tissue including Heart	Malignant	5.3.1.1 Specified (excluding Kaposi sarcoma)	Unclassified	IX(d) Other specified soft tissue sarcomas	SoftTissue	SoftTissue	C49.1-Conn, subcutaneous, other soft tis: upr limb, shoulder	491	9043	Malignant	Poorly differentiated; Grade III	Right - origin of primary	Positive histology	9043/3: Synovial sarcoma, biphasic	9043/3: Synovial sarcoma, biphasic	9040-9049: synovial-like neoplasms	Not Brain	IX(d.7) Synovial sarcomas	Soft Tissue including Heart	Localized	Localized only	Localized	L	Blank(s)	Blank(s)	IIA	T1a	N0	M0	Blank(s)	Blank(s)	Blank(s)	Blank(s)	Blank(s)	Blank(s)	Blank(s)	IIA	Blank(s)	T1a	N0	M0	Blank(s)	Blank(s)	Blank(s)	N/A
14550701	Black	Female	2011	Soft Tissue including Heart	Malignant	5.3.1.1 Specified (excluding Kaposi sarcoma)	Unclassified	IX(d) Other specified soft tissue sarcomas	SoftTissue	SoftTissue	C49.1-Conn, subcutaneous, other soft tis: upr limb, shoulder	491	9043	Malignant	Poorly differentiated; Grade III	Right - origin of primary	Positive histology	9043/3: Synovial sarcoma, biphasic	9043/3: Synovial sarcoma, biphasic	9040-9049: synovial-like neoplasms	Not Brain	IX(d.7) Synovial sarcomas	Soft Tissue including Heart	Distant	Distant site(s)/node(s) involved	Distant	D	Blank(s)	Blank(s)	IV	T2b	N0	M1	Blank(s)	Blank(s)	Blank(s)	Blank(s)	Blank(s)	Blank(s)	Blank(s)	IV	Blank(s)	T2b	N0	M1	Blank(s)	Blank(s)	Blank(s)	N/A
14583196	White	Male	2012	Soft Tissue including Heart	Malignant	5.3.1.1 Specified (excluding Kaposi sarcoma)	Unclassified	IX(d) Other specified soft tissue sarcomas	SoftTissue	SoftTissue	C49.2-Conn, subcutaneous, other soft tis: lower limb, hip	492	9040	Malignant	Moderately differentiated; Grade II	Right - origin of primary	Positive histology	9040/3: Synovial sarcoma, NOS	9040/3: Synovial sarcoma, NOS	9040-9049: synovial-like neoplasms	Not Brain	IX(d.7) Synovial sarcomas	Soft Tissue including Heart	Localized	Localized only	Localized	L	Blank(s)	Blank(s)	IIA	T1a	N0	M0	Blank(s)	Blank(s)	Blank(s)	Blank(s)	Blank(s)	Blank(s)	Blank(s)	IA	Blank(s)	T1a	N0	M0	Blank(s)	Blank(s)	Blank(s)	N/A
14585817	White	Male	2012	Soft Tissue including Heart	Malignant	5.3.1.1 Specified (excluding Kaposi sarcoma)	Unclassified	IX(d) Other specified soft tissue sarcomas	SoftTissue	SoftTissue	C49.2-Conn, subcutaneous, other soft tis: lower limb, hip	492	9040	Malignant	Undifferentiated; anaplastic; Grade IV	Left - origin of primary	Positive histology	9040/3: Synovial sarcoma, NOS	9040/3: Synovial sarcoma, NOS	9040-9049: synovial-like neoplasms	Not Brain	IX(d.7) Synovial sarcomas	Soft Tissue including Heart	Regional	Regional by direct extension only	Regional	RE	Blank(s)	Blank(s)	III	T2b	N0	M0	Blank(s)	Blank(s)	Blank(s)	Blank(s)	Blank(s)	Blank(s)	Blank(s)	III	Blank(s)	T2b	N0	M0	Blank(s)	Blank(s)	Blank(s)	N/A
14618513	White	Male	2013	Retroperitoneum	Malignant	5.3.1.1 Specified (excluding Kaposi sarcoma)	Unclassified	IX(d) Other specified soft tissue sarcomas	Retroperitoneum	Peritoneum	C48.0-Retroperitoneum	480	9041	Malignant	Poorly differentiated; Grade III	Not a paired site	Positive histology	9041/3: Synovial sarcoma, spindle cell	9041/3: Synovial sarcoma, spindle cell	9040-9049: synovial-like neoplasms	Not Brain	IX(d.7) Synovial sarcomas	Retroperitoneum	Blank(s)	Regional by direct extension only	Regional	RE	Blank(s)	Blank(s)	IIA	T1b	N0	M0	Blank(s)	Blank(s)	Blank(s)	Blank(s)	Blank(s)	Blank(s)	Blank(s)	IIA	Blank(s)	T1b	N0	M0	Blank(s)	Blank(s)	Blank(s)	N/A
14626858	White	Male	2013	Soft Tissue including Heart	Malignant	5.3.1.1 Specified (excluding Kaposi sarcoma)	Unclassified	IX(d) Other specified soft tissue sarcomas	SoftTissue	SoftTissue	C49.2-Conn, subcutaneous, other soft tis: lower limb, hip	492	9040	Malignant	Moderately differentiated; Grade II	Left - origin of primary	Positive histology	9040/3: Synovial sarcoma, NOS	9040/3: Synovial sarcoma, NOS	9040-9049: synovial-like neoplasms	Not Brain	IX(d.7) Synovial sarcomas	Soft Tissue including Heart	Localized	Localized only	Localized	L	Blank(s)	Blank(s)	IIA	T1a	N0	M0	Blank(s)	Blank(s)	Blank(s)	Blank(s)	Blank(s)	Blank(s)	Blank(s)	IA	Blank(s)	T1a	N0	M0	Blank(s)	Blank(s)	Blank(s)	N/A
14628109	Black	Female	2013	Soft Tissue including Heart	Malignant	5.3.1.1 Specified (excluding Kaposi sarcoma)	Unclassified	IX(d) Other specified soft tissue sarcomas	SoftTissue	SoftTissue	C49.2-Conn, subcutaneous, other soft tis: lower limb, hip	492	9043	Malignant	Undifferentiated; anaplastic; Grade IV	Right - origin of primary	Positive histology	9043/3: Synovial sarcoma, biphasic	9043/3: Synovial sarcoma, biphasic	9040-9049: synovial-like neoplasms	Not Brain	IX(d.7) Synovial sarcomas	Soft Tissue including Heart	Localized	Localized only	Localized	L	Blank(s)	Blank(s)	III	T2b	N0	M0	Blank(s)	Blank(s)	Blank(s)	Blank(s)	Blank(s)	Blank(s)	Blank(s)	III	Blank(s)	T2b	N0	M0	Blank(s)	Blank(s)	Blank(s)	N/A
14631089	White	Female	2013	Stomach	Malignant	5.3.1.1 Specified (excluding Kaposi sarcoma)	Unclassified	IX(d) Other specified soft tissue sarcomas	Stomach	Stomach	C16.5-Lesser curvature of stomach NOS	165	9040	Malignant	Poorly differentiated; Grade III	Right - origin of primary	Positive histology	9040/3: Synovial sarcoma, NOS	9040/3: Synovial sarcoma, NOS	9040-9049: synovial-like neoplasms	Not Brain	IX(d.7) Synovial sarcomas	Stomach	Localized	Localized only	Localized	L	Blank(s)	Blank(s)	NA	NA	NA	NA	Blank(s)	Blank(s)	Blank(s)	Blank(s)	Blank(s)	Blank(s)	Blank(s)	NA	Blank(s)	NA	NA	NA	Blank(s)	Blank(s)	Blank(s)	N/A
14638011	Black	Male	2013	Soft Tissue including Heart	Malignant	5.3.1.1 Specified (excluding Kaposi sarcoma)	Unclassified	IX(d) Other specified soft tissue sarcomas	SoftTissue	SoftTissue	C49.6-Conn, subcutaneous, other soft tis: trunk, NOS	496	9041	Malignant	Poorly differentiated; Grade III	Not a paired site	Positive histology	9041/3: Synovial sarcoma, spindle cell	9041/3: Synovial sarcoma, spindle cell	9040-9049: synovial-like neoplasms	Not Brain	IX(d.7) Synovial sarcomas	Soft Tissue including Heart	Regional	Regional by direct extension only	Regional	RE	Blank(s)	Blank(s)	III	T2b	N0	M0	Blank(s)	Blank(s)	Blank(s)	Blank(s)	Blank(s)	Blank(s)	Blank(s)	III	Blank(s)	T2b	N0	M0	Blank(s)	Blank(s)	Blank(s)	N/A
15068999	Black	Female	2014	Soft Tissue including Heart	Malignant	5.3.1.1 Specified (excluding Kaposi sarcoma)	Unclassified	IX(d) Other specified soft tissue sarcomas	SoftTissue	SoftTissue	C49.3-Conn, subcutaneous, other soft tis: thorax	493	9040	Malignant	Moderately differentiated; Grade II	Left - origin of primary	Positive histology	9040/3: Synovial sarcoma, NOS	9040/3: Synovial sarcoma, NOS	9040-9049: synovial-like neoplasms	Not Brain	IX(d.7) Synovial sarcomas	Soft Tissue including Heart	Localized	Localized only	Localized	L	Blank(s)	Blank(s)	IIB	T2b	N0	M0	Blank(s)	Blank(s)	Blank(s)	Blank(s)	Blank(s)	Blank(s)	Blank(s)	IB	Blank(s)	T2b	N0	M0	Blank(s)	Blank(s)	Blank(s)	N/A
15087520	White	Male	2015	Soft Tissue including Heart	Malignant	5.3.1.1 Specified (excluding Kaposi sarcoma)	Unclassified	IX(d) Other specified soft tissue sarcomas	SoftTissue	SoftTissue	C49.2-Conn, subcutaneous, other soft tis: lower limb, hip	492	9043	Malignant	Poorly differentiated; Grade III	Right - origin of primary	Positive histology	9043/3: Synovial sarcoma, biphasic	9043/3: Synovial sarcoma, biphasic	9040-9049: synovial-like neoplasms	Not Brain	IX(d.7) Synovial sarcomas	Soft Tissue including Heart	Localized	Localized only	Localized	L	Blank(s)	Blank(s)	III	T2b	N0	M0	Blank(s)	Blank(s)	Blank(s)	Blank(s)	Blank(s)	Blank(s)	Blank(s)	III	Blank(s)	T2b	N0	M0	Blank(s)	Blank(s)	Blank(s)	N/A
15106443	White	Male	2015	Soft Tissue including Heart	Malignant	5.3.1.1 Specified (excluding Kaposi sarcoma)	Unclassified	IX(d) Other specified soft tissue sarcomas	SoftTissue	SoftTissue	C49.4-Conn, subcutaneous, other soft tis: abdomen	494	9040	Malignant	Undifferentiated; anaplastic; Grade IV	Not a paired site	Positive histology	9040/3: Synovial sarcoma, NOS	9040/3: Synovial sarcoma, NOS	9040-9049: synovial-like neoplasms	Not Brain	IX(d.7) Synovial sarcomas	Soft Tissue including Heart	Regional	Regional by direct extension only	Regional	RE	Blank(s)	Blank(s)	III	T2b	N0	M0	Blank(s)	Blank(s)	Blank(s)	Blank(s)	Blank(s)	Blank(s)	Blank(s)	III	Blank(s)	T2b	N0	M0	Blank(s)	Blank(s)	Blank(s)	N/A
15121824	White	Female	2015	Soft Tissue including Heart	Malignant	5.3.1.1 Specified (excluding Kaposi sarcoma)	Unclassified	IX(d) Other specified soft tissue sarcomas	SoftTissue	SoftTissue	C49.2-Conn, subcutaneous, other soft tis: lower limb, hip	492	9041	Malignant	Moderately differentiated; Grade II	Left - origin of primary	Positive histology	9041/3: Synovial sarcoma, spindle cell	9041/3: Synovial sarcoma, spindle cell	9040-9049: synovial-like neoplasms	Not Brain	IX(d.7) Synovial sarcomas	Soft Tissue including Heart	Localized	Localized only	Localized	L	Blank(s)	Blank(s)	IIB	T2b	N0	M0	Blank(s)	Blank(s)	Blank(s)	Blank(s)	Blank(s)	Blank(s)	Blank(s)	IB	Blank(s)	T2b	N0	M0	Blank(s)	Blank(s)	Blank(s)	N/A
16054891	Other (American Indian/AK Native, Asian/Pacific Islander)	Male	1996	Soft Tissue including Heart	Malignant	5.3.1.1 Specified (excluding Kaposi sarcoma)	Unclassified	IX(d) Other specified soft tissue sarcomas	SoftTissue	SoftTissue	C49.3-Conn, subcutaneous, other soft tis: thorax	493	9043	Malignant	Moderately differentiated; Grade II	Not a paired site	Positive histology	9043/3: Synovial sarcoma, biphasic	9043/3: Synovial sarcoma, biphasic	9040-9049: synovial-like neoplasms	Not Brain	IX(d.7) Synovial sarcomas	Soft Tissue including Heart	Blank(s)	Blank(s)	Regional	Blank(s)	Blank(s)	Regional by direct extension only	Blank(s)	Blank(s)	Blank(s)	Blank(s)	Blank(s)	Blank(s)	Blank(s)	Blank(s)	Blank(s)	Blank(s)	Blank(s)	Blank(s)	Blank(s)	Blank(s)	Blank(s)	Blank(s)	Blank(s)	Blank(s)	Blank(s)	N/A
16094802	Other (American Indian/AK Native, Asian/Pacific Islander)	Male	2000	Soft Tissue including Heart	Malignant	5.3.1.1 Specified (excluding Kaposi sarcoma)	Unclassified	IX(d) Other specified soft tissue sarcomas	SoftTissue	SoftTissue	C49.5-Conn, subcutaneous, other soft tis: pelvis	495	9040	Malignant	Poorly differentiated; Grade III	Not a paired site	Positive histology	9040/3: Synovial sarcoma, NOS	9040/3: Synovial sarcoma, NOS	9040-9049: synovial-like neoplasms	Not Brain	IX(d.7) Synovial sarcomas	Soft Tissue including Heart	Localized	Blank(s)	Localized	Blank(s)	Blank(s)	Localized only	Blank(s)	Blank(s)	Blank(s)	Blank(s)	Blank(s)	Blank(s)	Blank(s)	Blank(s)	Blank(s)	Blank(s)	Blank(s)	Blank(s)	Blank(s)	Blank(s)	Blank(s)	Blank(s)	Blank(s)	Blank(s)	Blank(s)	N/A
16094975	Other (American Indian/AK Native, Asian/Pacific Islander)	Female	2003	Soft Tissue including Heart	Malignant	5.3.1.1 Specified (excluding Kaposi sarcoma)	Unclassified	IX(d) Other specified soft tissue sarcomas	SoftTissue	SoftTissue	C49.2-Conn, subcutaneous, other soft tis: lower limb, hip	492	9040	Malignant	Poorly differentiated; Grade III	Right - origin of primary	Positive histology	9040/3: Synovial sarcoma, NOS	9040/3: Synovial sarcoma, NOS	9040-9049: synovial-like neoplasms	Not Brain	IX(d.7) Synovial sarcomas	Soft Tissue including Heart	Regional	Blank(s)	Regional	Blank(s)	Regional by direct extension only	Blank(s)	Blank(s)	Blank(s)	Blank(s)	Blank(s)	Blank(s)	Blank(s)	Blank(s)	Blank(s)	Blank(s)	Blank(s)	Blank(s)	Blank(s)	Blank(s)	Blank(s)	Blank(s)	Blank(s)	Blank(s)	Blank(s)	Blank(s)	N/A
16101535	Other (American Indian/AK Native, Asian/Pacific Islander)	Male	2001	Soft Tissue including Heart	Malignant	5.3.1.1 Specified (excluding Kaposi sarcoma)	Unclassified	IX(d) Other specified soft tissue sarcomas	SoftTissue	SoftTissue	C49.1-Conn, subcutaneous, other soft tis: upr limb, shoulder	491	9043	Malignant	Undifferentiated; anaplastic; Grade IV	Right - origin of primary	Positive histology	9043/3: Synovial sarcoma, biphasic	9043/3: Synovial sarcoma, biphasic	9040-9049: synovial-like neoplasms	Not Brain	IX(d.7) Synovial sarcomas	Soft Tissue including Heart	Localized	Blank(s)	Localized	Blank(s)	Localized only	Blank(s)	Blank(s)	Blank(s)	Blank(s)	Blank(s)	Blank(s)	Blank(s)	Blank(s)	Blank(s)	Blank(s)	Blank(s)	Blank(s)	Blank(s)	Blank(s)	Blank(s)	Blank(s)	Blank(s)	Blank(s)	Blank(s)	Blank(s)	N/A
16128720	White	Female	2003	Soft Tissue including Heart	Malignant	5.3.1.1 Specified (excluding Kaposi sarcoma)	Unclassified	IX(d) Other specified soft tissue sarcomas	SoftTissue	SoftTissue	C49.2-Conn, subcutaneous, other soft tis: lower limb, hip	492	9041	Malignant	Moderately differentiated; Grade II	Right - origin of primary	Positive histology	9041/3: Synovial sarcoma, spindle cell	9041/3: Synovial sarcoma, spindle cell	9040-9049: synovial-like neoplasms	Not Brain	IX(d.7) Synovial sarcomas	Soft Tissue including Heart	Regional	Blank(s)	Regional	Blank(s)	Regional by direct extension only	Blank(s)	Blank(s)	Blank(s)	Blank(s)	Blank(s)	Blank(s)	Blank(s)	Blank(s)	Blank(s)	Blank(s)	Blank(s)	Blank(s)	Blank(s)	Blank(s)	Blank(s)	Blank(s)	Blank(s)	Blank(s)	Blank(s)	Blank(s)	N/A
16159426	Other (American Indian/AK Native, Asian/Pacific Islander)	Female	2006	Kidney and Renal Pelvis	Malignant	5.3.1.1 Specified (excluding Kaposi sarcoma)	Unclassified	IX(d) Other specified soft tissue sarcomas	KidneyParenchyma	Kidney	C64.9-Kidney, NOS	649	9041	Malignant	Undifferentiated; anaplastic; Grade IV	Right - origin of primary	Positive histology	9041/3: Synovial sarcoma, spindle cell	9041/3: Synovial sarcoma, spindle cell	9040-9049: synovial-like neoplasms	Not Brain	IX(d.7) Synovial sarcomas	Kidney	Regional	Regional by direct extension only	Regional	RE	Blank(s)	Blank(s)	Blank(s)	Blank(s)	Blank(s)	Blank(s)	Blank(s)	Blank(s)	Blank(s)	Blank(s)	Blank(s)	Blank(s)	Blank(s)	NA	Blank(s)	NA	NA	NA	Blank(s)	Blank(s)	Blank(s)	N/A
16162217	Other (American Indian/AK Native, Asian/Pacific Islander)	Male	2006	Kidney and Renal Pelvis	Malignant	5.3.1.1 Specified (excluding Kaposi sarcoma)	Unclassified	IX(d) Other specified soft tissue sarcomas	KidneyParenchyma	Kidney	C64.9-Kidney, NOS	649	9041	Malignant	Poorly differentiated; Grade III	Right - origin of primary	Positive histology	9041/3: Synovial sarcoma, spindle cell	9041/3: Synovial sarcoma, spindle cell	9040-9049: synovial-like neoplasms	Not Brain	IX(d.7) Synovial sarcomas	Kidney	Localized	Localized only	Localized	L	Blank(s)	Blank(s)	Blank(s)	Blank(s)	Blank(s)	Blank(s)	Blank(s)	Blank(s)	Blank(s)	Blank(s)	Blank(s)	Blank(s)	Blank(s)	NA	Blank(s)	NA	NA	NA	Blank(s)	Blank(s)	Blank(s)	N/A
16483543	Other (American Indian/AK Native, Asian/Pacific Islander)	Male	2008	Soft Tissue including Heart	Malignant	5.3.1.1 Specified (excluding Kaposi sarcoma)	Unclassified	IX(d) Other specified soft tissue sarcomas	SoftTissue	SoftTissue	C49.3-Conn, subcutaneous, other soft tis: thorax	493	9043	Malignant	Moderately differentiated; Grade II	Not a paired site	Positive histology	9043/3: Synovial sarcoma, biphasic	9043/3: Synovial sarcoma, biphasic	9040-9049: synovial-like neoplasms	Not Brain	IX(d.7) Synovial sarcomas	Soft Tissue including Heart	Localized	Localized only	Localized	L	Blank(s)	Blank(s)	Blank(s)	Blank(s)	Blank(s)	Blank(s)	Blank(s)	Blank(s)	Blank(s)	Blank(s)	Blank(s)	Blank(s)	Blank(s)	IA	Blank(s)	T1b	N0	M0	Blank(s)	Blank(s)	Blank(s)	N/A
16498266	White	Male	2009	Soft Tissue including Heart	Malignant	5.3.1.1 Specified (excluding Kaposi sarcoma)	Unclassified	IX(d) Other specified soft tissue sarcomas	SoftTissue	SoftTissue	C49.2-Conn, subcutaneous, other soft tis: lower limb, hip	492	9041	Malignant	Poorly differentiated; Grade III	Right - origin of primary	Positive histology	9041/3: Synovial sarcoma, spindle cell	9041/3: Synovial sarcoma, spindle cell	9040-9049: synovial-like neoplasms	Not Brain	IX(d.7) Synovial sarcomas	Soft Tissue including Heart	Regional	Regional by direct extension only	Regional	RE	Blank(s)	Blank(s)	Blank(s)	Blank(s)	Blank(s)	Blank(s)	Blank(s)	Blank(s)	Blank(s)	Blank(s)	Blank(s)	Blank(s)	Blank(s)	IIA	Blank(s)	T1b	N0	M0	Blank(s)	Blank(s)	Blank(s)	N/A
16509534	Other (American Indian/AK Native, Asian/Pacific Islander)	Male	2010	Soft Tissue including Heart	Malignant	5.3.1.1 Specified (excluding Kaposi sarcoma)	Unclassified	IX(d) Other specified soft tissue sarcomas	SoftTissue	SoftTissue	C49.2-Conn, subcutaneous, other soft tis: lower limb, hip	492	9041	Malignant	Poorly differentiated; Grade III	Right - origin of primary	Positive histology	9041/3: Synovial sarcoma, spindle cell	9041/3: Synovial sarcoma, spindle cell	9040-9049: synovial-like neoplasms	Not Brain	IX(d.7) Synovial sarcomas	Soft Tissue including Heart	Localized	Localized only	Localized	L	Blank(s)	Blank(s)	III	T2b	N0	M0	Blank(s)	Blank(s)	Blank(s)	Blank(s)	Blank(s)	Blank(s)	Blank(s)	III	Blank(s)	T2b	N0	M0	Blank(s)	Blank(s)	Blank(s)	N/A
16515200	White	Male	2010	Soft Tissue including Heart	Malignant	5.3.1.1 Specified (excluding Kaposi sarcoma)	Unclassified	IX(d) Other specified soft tissue sarcomas	SoftTissue	SoftTissue	C49.2-Conn, subcutaneous, other soft tis: lower limb, hip	492	9043	Malignant	Moderately differentiated; Grade II	Right - origin of primary	Positive histology	9043/3: Synovial sarcoma, biphasic	9043/3: Synovial sarcoma, biphasic	9040-9049: synovial-like neoplasms	Not Brain	IX(d.7) Synovial sarcomas	Soft Tissue including Heart	Localized	Localized only	Localized	L	Blank(s)	Blank(s)	IIB	T2b	N0	M0	Blank(s)	Blank(s)	Blank(s)	Blank(s)	Blank(s)	Blank(s)	Blank(s)	IB	Blank(s)	T2b	N0	M0	Blank(s)	Blank(s)	Blank(s)	N/A
16542963	White	Male	2012	Soft Tissue including Heart	Malignant	5.3.1.1 Specified (excluding Kaposi sarcoma)	Unclassified	IX(d) Other specified soft tissue sarcomas	SoftTissue	SoftTissue	C49.1-Conn, subcutaneous, other soft tis: upr limb, shoulder	491	9041	Malignant	Undifferentiated; anaplastic; Grade IV	Left - origin of primary	Positive histology	9041/3: Synovial sarcoma, spindle cell	9041/3: Synovial sarcoma, spindle cell	9040-9049: synovial-like neoplasms	Not Brain	IX(d.7) Synovial sarcomas	Soft Tissue including Heart	Regional	Regional by direct extension only	Regional	RE	Blank(s)	Blank(s)	UNK Stage	T2NOS	NX	M0	Blank(s)	Blank(s)	Blank(s)	Blank(s)	Blank(s)	Blank(s)	Blank(s)	UNK Stage	Blank(s)	T2NOS	NX	MX	Blank(s)	Blank(s)	Blank(s)	N/A
19112932	White	Female	2014	Soft Tissue including Heart	Malignant	5.3.1.1 Specified (excluding Kaposi sarcoma)	Unclassified	IX(d) Other specified soft tissue sarcomas	SoftTissue	SoftTissue	C49.0-Conn, subcutaneous, other soft tis: head, face, neck	490	9041	Malignant	Poorly differentiated; Grade III	Not a paired site	Positive histology	9041/3: Synovial sarcoma, spindle cell	9041/3: Synovial sarcoma, spindle cell	9040-9049: synovial-like neoplasms	Not Brain	IX(d.7) Synovial sarcomas	Soft Tissue including Heart	Regional	Regional by direct extension only	Regional	RE	Blank(s)	Blank(s)	IIB	T2b	N0	M0	Blank(s)	Blank(s)	Blank(s)	Blank(s)	Blank(s)	Blank(s)	Blank(s)	III	Blank(s)	T2b	N0	M0	Blank(s)	Blank(s)	Blank(s)	N/A
19640491	White	Male	2006	Kidney and Renal Pelvis	Malignant	5.3.1.1 Specified (excluding Kaposi sarcoma)	Unclassified	IX(d) Other specified soft tissue sarcomas	KidneyParenchyma	Kidney	C64.9-Kidney, NOS	649	9040	Malignant	Poorly differentiated; Grade III	Right - origin of primary	Positive histology	9040/3: Synovial sarcoma, NOS	9040/3: Synovial sarcoma, NOS	9040-9049: synovial-like neoplasms	Not Brain	IX(d.7) Synovial sarcomas	Kidney	Regional	Regional by direct extension only	Regional	RE	Blank(s)	Blank(s)	Blank(s)	Blank(s)	Blank(s)	Blank(s)	Blank(s)	Blank(s)	Blank(s)	Blank(s)	Blank(s)	Blank(s)	Blank(s)	NA	Blank(s)	NA	NA	NA	Blank(s)	Blank(s)	Blank(s)	N/A
19656703	White	Female	2007	Soft Tissue including Heart	Malignant	5.3.1.1 Specified (excluding Kaposi sarcoma)	Unclassified	IX(d) Other specified soft tissue sarcomas	SoftTissue	SoftTissue	C49.2-Conn, subcutaneous, other soft tis: lower limb, hip	492	9043	Malignant	Moderately differentiated; Grade II	Left - origin of primary	Positive histology	9043/3: Synovial sarcoma, biphasic	9043/3: Synovial sarcoma, biphasic	9040-9049: synovial-like neoplasms	Not Brain	IX(d.7) Synovial sarcomas	Soft Tissue including Heart	Regional	Regional by direct extension only	Regional	RE	Blank(s)	Blank(s)	Blank(s)	Blank(s)	Blank(s)	Blank(s)	Blank(s)	Blank(s)	Blank(s)	Blank(s)	Blank(s)	Blank(s)	Blank(s)	IB	Blank(s)	T2b	N0	M0	Blank(s)	Blank(s)	Blank(s)	N/A
19665910	White	Female	2007	Soft Tissue including Heart	Malignant	5.3.1.1 Specified (excluding Kaposi sarcoma)	Unclassified	IX(d) Other specified soft tissue sarcomas	SoftTissue	SoftTissue	C49.2-Conn, subcutaneous, other soft tis: lower limb, hip	492	9043	Malignant	Moderately differentiated; Grade II	Right - origin of primary	Positive histology	9043/3: Synovial sarcoma, biphasic	9043/3: Synovial sarcoma, biphasic	9040-9049: synovial-like neoplasms	Not Brain	IX(d.7) Synovial sarcomas	Soft Tissue including Heart	Localized	Localized only	Localized	L	Blank(s)	Blank(s)	Blank(s)	Blank(s)	Blank(s)	Blank(s)	Blank(s)	Blank(s)	Blank(s)	Blank(s)	Blank(s)	Blank(s)	Blank(s)	IA	Blank(s)	T1b	N0	M0	Blank(s)	Blank(s)	Blank(s)	N/A
19666823	White	Male	2007	Soft Tissue including Heart	Malignant	5.3.1.1 Specified (excluding Kaposi sarcoma)	Unclassified	IX(d) Other specified soft tissue sarcomas	SoftTissue	SoftTissue	C49.2-Conn, subcutaneous, other soft tis: lower limb, hip	492	9043	Malignant	Poorly differentiated; Grade III	Right - origin of primary	Positive histology	9043/3: Synovial sarcoma, biphasic	9043/3: Synovial sarcoma, biphasic	9040-9049: synovial-like neoplasms	Not Brain	IX(d.7) Synovial sarcomas	Soft Tissue including Heart	Regional	Regional by direct extension only	Regional	RE	Blank(s)	Blank(s)	Blank(s)	Blank(s)	Blank(s)	Blank(s)	Blank(s)	Blank(s)	Blank(s)	Blank(s)	Blank(s)	Blank(s)	Blank(s)	IIA	Blank(s)	T1b	N0	M0	Blank(s)	Blank(s)	Blank(s)	N/A
20070333	White	Female	2008	Soft Tissue including Heart	Malignant	5.3.1.1 Specified (excluding Kaposi sarcoma)	Unclassified	IX(d) Other specified soft tissue sarcomas	SoftTissue	SoftTissue	C49.2-Conn, subcutaneous, other soft tis: lower limb, hip	492	9041	Malignant	Undifferentiated; anaplastic; Grade IV	Right - origin of primary	Positive histology	9041/3: Synovial sarcoma, spindle cell	9041/3: Synovial sarcoma, spindle cell	9040-9049: synovial-like neoplasms	Not Brain	IX(d.7) Synovial sarcomas	Soft Tissue including Heart	Localized	Localized only	Localized	L	Blank(s)	Blank(s)	Blank(s)	Blank(s)	Blank(s)	Blank(s)	Blank(s)	Blank(s)	Blank(s)	Blank(s)	Blank(s)	Blank(s)	Blank(s)	IIA	Blank(s)	T1b	N0	M0	Blank(s)	Blank(s)	Blank(s)	N/A
20106111	White	Female	2009	Soft Tissue including Heart	Malignant	5.3.1.1 Specified (excluding Kaposi sarcoma)	Unclassified	IX(d) Other specified soft tissue sarcomas	SoftTissue	SoftTissue	C49.2-Conn, subcutaneous, other soft tis: lower limb, hip	492	9041	Malignant	Undifferentiated; anaplastic; Grade IV	Left - origin of primary	Positive histology	9041/3: Synovial sarcoma, spindle cell	9041/3: Synovial sarcoma, spindle cell	9040-9049: synovial-like neoplasms	Not Brain	IX(d.7) Synovial sarcomas	Soft Tissue including Heart	Localized	Localized only	Localized	L	Blank(s)	Blank(s)	Blank(s)	Blank(s)	Blank(s)	Blank(s)	Blank(s)	Blank(s)	Blank(s)	Blank(s)	Blank(s)	Blank(s)	Blank(s)	III	Blank(s)	T2b	N0	M0	Blank(s)	Blank(s)	Blank(s)	N/A
20140309	White	Male	2010	Soft Tissue including Heart	Malignant	5.3.1.1 Specified (excluding Kaposi sarcoma)	Unclassified	IX(d) Other specified soft tissue sarcomas	SoftTissue	SoftTissue	C49.2-Conn, subcutaneous, other soft tis: lower limb, hip	492	9041	Malignant	Undifferentiated; anaplastic; Grade IV	Left - origin of primary	Positive histology	9041/3: Synovial sarcoma, spindle cell	9041/3: Synovial sarcoma, spindle cell	9040-9049: synovial-like neoplasms	Not Brain	IX(d.7) Synovial sarcomas	Soft Tissue including Heart	Regional	Regional by direct extension only	Regional	RE	Blank(s)	Blank(s)	IIA	T1NOS	N0	M0	Blank(s)	Blank(s)	Blank(s)	Blank(s)	Blank(s)	Blank(s)	Blank(s)	IINOS	Blank(s)	T1NOS	N0	M0	Blank(s)	Blank(s)	Blank(s)	N/A
20153102	White	Male	2011	Soft Tissue including Heart	Malignant	5.3.1.1 Specified (excluding Kaposi sarcoma)	Unclassified	IX(d) Other specified soft tissue sarcomas	SoftTissue	SoftTissue	C49.2-Conn, subcutaneous, other soft tis: lower limb, hip	492	9041	Malignant	Poorly differentiated; Grade III	Right - origin of primary	Positive histology	9041/3: Synovial sarcoma, spindle cell	9041/3: Synovial sarcoma, spindle cell	9040-9049: synovial-like neoplasms	Not Brain	IX(d.7) Synovial sarcomas	Soft Tissue including Heart	Localized	Localized only	Localized	L	Blank(s)	Blank(s)	III	T2NOS	N0	M0	Blank(s)	Blank(s)	Blank(s)	Blank(s)	Blank(s)	Blank(s)	Blank(s)	UNK Stage	Blank(s)	T2NOS	N0	M0	Blank(s)	Blank(s)	Blank(s)	N/A
20168772	White	Female	2011	Trachea, Mediastinum and Other Respiratory Organs	Malignant	5.3.1.1 Specified (excluding Kaposi sarcoma)	Unclassified	IX(d) Other specified soft tissue sarcomas	Trachea	Trachea	C33.9-Trachea	339	9043	Malignant	Poorly differentiated; Grade III	Not a paired site	Positive histology	9043/3: Synovial sarcoma, biphasic	9043/3: Synovial sarcoma, biphasic	9040-9049: synovial-like neoplasms	Not Brain	IX(d.7) Synovial sarcomas	Trachea	Blank(s)	Regional by direct extension only	Blank(s)	RE	Blank(s)	Blank(s)	NA	NA	NA	NA	Blank(s)	Blank(s)	Blank(s)	Blank(s)	Blank(s)	Blank(s)	Blank(s)	NA	Blank(s)	NA	NA	NA	Blank(s)	Blank(s)	Blank(s)	N/A
20179584	White	Female	2012	Soft Tissue including Heart	Malignant	5.3.1.1 Specified (excluding Kaposi sarcoma)	Unclassified	IX(d) Other specified soft tissue sarcomas	SoftTissue	SoftTissue	C49.2-Conn, subcutaneous, other soft tis: lower limb, hip	492	9041	Malignant	Undifferentiated; anaplastic; Grade IV	Left - origin of primary	Positive histology	9041/3: Synovial sarcoma, spindle cell	9041/3: Synovial sarcoma, spindle cell	9040-9049: synovial-like neoplasms	Not Brain	IX(d.7) Synovial sarcomas	Soft Tissue including Heart	Localized	Localized only	Localized	L	Blank(s)	Blank(s)	III	T2b	N0	M0	Blank(s)	Blank(s)	Blank(s)	Blank(s)	Blank(s)	Blank(s)	Blank(s)	III	Blank(s)	T2b	N0	M0	Blank(s)	Blank(s)	Blank(s)	N/A
20590227	White	Female	2013	Soft Tissue including Heart	Malignant	5.3.1.1 Specified (excluding Kaposi sarcoma)	Unclassified	IX(d) Other specified soft tissue sarcomas	SoftTissue	SoftTissue	C49.5-Conn, subcutaneous, other soft tis: pelvis	495	9041	Malignant	Poorly differentiated; Grade III	Not a paired site	Positive histology	9041/3: Synovial sarcoma, spindle cell	9041/3: Synovial sarcoma, spindle cell	9040-9049: synovial-like neoplasms	Not Brain	IX(d.7) Synovial sarcomas	Soft Tissue including Heart	Regional	Regional by direct extension only	Regional	RE	Blank(s)	Blank(s)	IB	T2b	N0	M0	Blank(s)	Blank(s)	Blank(s)	Blank(s)	Blank(s)	Blank(s)	Blank(s)	III	Blank(s)	T2b	N0	M0	Blank(s)	Blank(s)	Blank(s)	N/A
20617851	White	Male	2014	Soft Tissue including Heart	Malignant	5.3.1.1 Specified (excluding Kaposi sarcoma)	Unclassified	IX(d) Other specified soft tissue sarcomas	SoftTissue	SoftTissue	C49.4-Conn, subcutaneous, other soft tis: abdomen	494	9040	Malignant	Poorly differentiated; Grade III	Not a paired site	Positive histology	9040/3: Synovial sarcoma, NOS	9040/3: Synovial sarcoma, NOS	9040-9049: synovial-like neoplasms	Not Brain	IX(d.7) Synovial sarcomas	Soft Tissue including Heart	Localized	Localized only	Localized	L	Blank(s)	Blank(s)	III	T2b	N0	M0	Blank(s)	Blank(s)	Blank(s)	Blank(s)	Blank(s)	Blank(s)	Blank(s)	III	Blank(s)	T2b	N0	M0	Blank(s)	Blank(s)	Blank(s)	N/A
20621863	White	Male	2014	Pleura	Malignant	5.3.1.1 Specified (excluding Kaposi sarcoma)	Unclassified	IX(d) Other specified soft tissue sarcomas	Pleura	Pleura	C38.4-Pleura, NOS	384	9041	Malignant	Poorly differentiated; Grade III	Right - origin of primary	Positive histology	9041/3: Synovial sarcoma, spindle cell	9041/3: Synovial sarcoma, spindle cell	9040-9049: synovial-like neoplasms	Not Brain	IX(d.7) Synovial sarcomas	Pleura	Blank(s)	Localized only	Unstaged	L	Blank(s)	Blank(s)	NA	NA	NA	NA	Blank(s)	Blank(s)	Blank(s)	Blank(s)	Blank(s)	Blank(s)	Blank(s)	NA	Blank(s)	NA	NA	NA	Blank(s)	Blank(s)	Blank(s)	N/A
20658830	White	Female	2015	Lung and Bronchus	Malignant	5.3.1.1 Specified (excluding Kaposi sarcoma)	Unclassified	IX(d) Other specified soft tissue sarcomas	Lung	Lung	C34.1-Upper lobe, lung	341	9040	Malignant	Poorly differentiated; Grade III	Left - origin of primary	Positive histology	9040/3: Synovial sarcoma, NOS	9040/3: Synovial sarcoma, NOS	9040-9049: synovial-like neoplasms	Not Brain	IX(d.7) Synovial sarcomas	Lung and Bronchus	Regional	Regional by direct extension only	Regional	RE	Blank(s)	Blank(s)	NA	NA	NA	NA	Blank(s)	Blank(s)	Blank(s)	Blank(s)	Blank(s)	Blank(s)	Blank(s)	NA	Blank(s)	NA	NA	NA	Blank(s)	Blank(s)	Blank(s)	N/A
21614924	White	Female	1997	Soft Tissue including Heart	Malignant	5.3.1.1 Specified (excluding Kaposi sarcoma)	Unclassified	IX(d) Other specified soft tissue sarcomas	SoftTissue	SoftTissue	C49.2-Conn, subcutaneous, other soft tis: lower limb, hip	492	9043	Malignant	Well differentiated; Grade I	Left - origin of primary	Positive histology	9043/3: Synovial sarcoma, biphasic	9043/3: Synovial sarcoma, biphasic	9040-9049: synovial-like neoplasms	Not Brain	IX(d.7) Synovial sarcomas	Soft Tissue including Heart	Blank(s)	Blank(s)	Regional	Blank(s)	Blank(s)	Regional by direct extension only	Blank(s)	Blank(s)	Blank(s)	Blank(s)	Blank(s)	Blank(s)	Blank(s)	Blank(s)	Blank(s)	Blank(s)	Blank(s)	Blank(s)	Blank(s)	Blank(s)	Blank(s)	Blank(s)	Blank(s)	Blank(s)	Blank(s)	N/A
21624829	White	Female	1997	Soft Tissue including Heart	Malignant	5.3.1.1 Specified (excluding Kaposi sarcoma)	Unclassified	IX(d) Other specified soft tissue sarcomas	SoftTissue	SoftTissue	C49.6-Conn, subcutaneous, other soft tis: trunk, NOS	496	9040	Malignant	Poorly differentiated; Grade III	Not a paired site	Positive histology	9040/3: Synovial sarcoma, NOS	9040/3: Synovial sarcoma, NOS	9040-9049: synovial-like neoplasms	Not Brain	IX(d.7) Synovial sarcomas	Soft Tissue including Heart	Blank(s)	Blank(s)	Localized	Blank(s)	Blank(s)	Localized only	Blank(s)	Blank(s)	Blank(s)	Blank(s)	Blank(s)	Blank(s)	Blank(s)	Blank(s)	Blank(s)	Blank(s)	Blank(s)	Blank(s)	Blank(s)	Blank(s)	Blank(s)	Blank(s)	Blank(s)	Blank(s)	Blank(s)	N/A
21627519	White	Female	1997	Soft Tissue including Heart	Malignant	5.3.1.1 Specified (excluding Kaposi sarcoma)	Unclassified	IX(d) Other specified soft tissue sarcomas	SoftTissue	SoftTissue	C49.2-Conn, subcutaneous, other soft tis: lower limb, hip	492	9043	Malignant	Well differentiated; Grade I	Right - origin of primary	Positive histology	9043/3: Synovial sarcoma, biphasic	9043/3: Synovial sarcoma, biphasic	9040-9049: synovial-like neoplasms	Not Brain	IX(d.7) Synovial sarcomas	Soft Tissue including Heart	Blank(s)	Blank(s)	Localized	Blank(s)	Blank(s)	Localized only	Blank(s)	Blank(s)	Blank(s)	Blank(s)	Blank(s)	Blank(s)	Blank(s)	Blank(s)	Blank(s)	Blank(s)	Blank(s)	Blank(s)	Blank(s)	Blank(s)	Blank(s)	Blank(s)	Blank(s)	Blank(s)	Blank(s)	N/A
21633978	White	Male	1998	Soft Tissue including Heart	Malignant	5.3.1.1 Specified (excluding Kaposi sarcoma)	Unclassified	IX(d) Other specified soft tissue sarcomas	SoftTissue	SoftTissue	C49.2-Conn, subcutaneous, other soft tis: lower limb, hip	492	9040	Malignant	Undifferentiated; anaplastic; Grade IV	Left - origin of primary	Positive histology	9040/3: Synovial sarcoma, NOS	9040/3: Synovial sarcoma, NOS	9040-9049: synovial-like neoplasms	Not Brain	IX(d.7) Synovial sarcomas	Soft Tissue including Heart	Localized	Blank(s)	Localized	Blank(s)	Blank(s)	Localized only	Blank(s)	Blank(s)	Blank(s)	Blank(s)	Blank(s)	Blank(s)	Blank(s)	Blank(s)	Blank(s)	Blank(s)	Blank(s)	Blank(s)	Blank(s)	Blank(s)	Blank(s)	Blank(s)	Blank(s)	Blank(s)	Blank(s)	N/A
21655309	White	Male	1999	Soft Tissue including Heart	Malignant	5.3.1.1 Specified (excluding Kaposi sarcoma)	Unclassified	IX(d) Other specified soft tissue sarcomas	SoftTissue	SoftTissue	C49.2-Conn, subcutaneous, other soft tis: lower limb, hip	492	9041	Malignant	Moderately differentiated; Grade II	Left - origin of primary	Positive histology	9041/3: Synovial sarcoma, spindle cell	9041/3: Synovial sarcoma, spindle cell	9040-9049: synovial-like neoplasms	Not Brain	IX(d.7) Synovial sarcomas	Soft Tissue including Heart	Localized	Blank(s)	Localized	Blank(s)	Blank(s)	Localized only	Blank(s)	Blank(s)	Blank(s)	Blank(s)	Blank(s)	Blank(s)	Blank(s)	Blank(s)	Blank(s)	Blank(s)	Blank(s)	Blank(s)	Blank(s)	Blank(s)	Blank(s)	Blank(s)	Blank(s)	Blank(s)	Blank(s)	N/A
22016127	Black	Female	2002	Soft Tissue including Heart	Malignant	5.3.1.1 Specified (excluding Kaposi sarcoma)	Unclassified	IX(d) Other specified soft tissue sarcomas	SoftTissue	SoftTissue	C49.2-Conn, subcutaneous, other soft tis: lower limb, hip	492	9043	Malignant	Moderately differentiated; Grade II	Left - origin of primary	Positive histology	9043/3: Synovial sarcoma, biphasic	9043/3: Synovial sarcoma, biphasic	9040-9049: synovial-like neoplasms	Not Brain	IX(d.7) Synovial sarcomas	Soft Tissue including Heart	Localized	Blank(s)	Localized	Blank(s)	Localized only	Blank(s)	Blank(s)	Blank(s)	Blank(s)	Blank(s)	Blank(s)	Blank(s)	Blank(s)	Blank(s)	Blank(s)	Blank(s)	Blank(s)	Blank(s)	Blank(s)	Blank(s)	Blank(s)	Blank(s)	Blank(s)	Blank(s)	Blank(s)	N/A
22018616	White	Female	2002	Soft Tissue including Heart	Malignant	5.3.1.1 Specified (excluding Kaposi sarcoma)	Unclassified	IX(d) Other specified soft tissue sarcomas	SoftTissue	SoftTissue	C49.2-Conn, subcutaneous, other soft tis: lower limb, hip	492	9041	Malignant	Moderately differentiated; Grade II	Left - origin of primary	Positive histology	9041/3: Synovial sarcoma, spindle cell	9041/3: Synovial sarcoma, spindle cell	9040-9049: synovial-like neoplasms	Not Brain	IX(d.7) Synovial sarcomas	Soft Tissue including Heart	Localized	Blank(s)	Localized	Blank(s)	Localized only	Blank(s)	Blank(s)	Blank(s)	Blank(s)	Blank(s)	Blank(s)	Blank(s)	Blank(s)	Blank(s)	Blank(s)	Blank(s)	Blank(s)	Blank(s)	Blank(s)	Blank(s)	Blank(s)	Blank(s)	Blank(s)	Blank(s)	Blank(s)	N/A
22027116	White	Female	2003	Soft Tissue including Heart	Malignant	5.3.1.1 Specified (excluding Kaposi sarcoma)	Unclassified	IX(d) Other specified soft tissue sarcomas	SoftTissue	SoftTissue	C49.2-Conn, subcutaneous, other soft tis: lower limb, hip	492	9040	Malignant	Poorly differentiated; Grade III	Right - origin of primary	Positive histology	9040/3: Synovial sarcoma, NOS	9040/3: Synovial sarcoma, NOS	9040-9049: synovial-like neoplasms	Not Brain	IX(d.7) Synovial sarcomas	Soft Tissue including Heart	Regional	Blank(s)	Regional	Blank(s)	Regional by direct extension only	Blank(s)	Blank(s)	Blank(s)	Blank(s)	Blank(s)	Blank(s)	Blank(s)	Blank(s)	Blank(s)	Blank(s)	Blank(s)	Blank(s)	Blank(s)	Blank(s)	Blank(s)	Blank(s)	Blank(s)	Blank(s)	Blank(s)	Blank(s)	N/A
22047652	White	Female	2004	Soft Tissue including Heart	Malignant	5.3.1.1 Specified (excluding Kaposi sarcoma)	Unclassified	IX(d) Other specified soft tissue sarcomas	SoftTissue	SoftTissue	C49.4-Conn, subcutaneous, other soft tis: abdomen	494	9041	Malignant	Poorly differentiated; Grade III	Not a paired site	Positive histology	9041/3: Synovial sarcoma, spindle cell	9041/3: Synovial sarcoma, spindle cell	9040-9049: synovial-like neoplasms	Not Brain	IX(d.7) Synovial sarcomas	Soft Tissue including Heart	Regional	Regional by direct extension only	Regional	RE	Blank(s)	Blank(s)	Blank(s)	Blank(s)	Blank(s)	Blank(s)	Blank(s)	Blank(s)	Blank(s)	Blank(s)	Blank(s)	Blank(s)	Blank(s)	III	Blank(s)	T2b	N0	M0	Blank(s)	Blank(s)	Blank(s)	N/A
22054112	White	Female	2005	Soft Tissue including Heart	Malignant	5.3.1.1 Specified (excluding Kaposi sarcoma)	Unclassified	IX(d) Other specified soft tissue sarcomas	SoftTissue	SoftTissue	C49.3-Conn, subcutaneous, other soft tis: thorax	493	9043	Malignant	Undifferentiated; anaplastic; Grade IV	Not a paired site	Positive histology	9043/3: Synovial sarcoma, biphasic	9043/3: Synovial sarcoma, biphasic	9040-9049: synovial-like neoplasms	Not Brain	IX(d.7) Synovial sarcomas	Soft Tissue including Heart	Localized	Localized only	Localized	L	Blank(s)	Blank(s)	Blank(s)	Blank(s)	Blank(s)	Blank(s)	Blank(s)	Blank(s)	Blank(s)	Blank(s)	Blank(s)	Blank(s)	Blank(s)	IINOS	Blank(s)	T1NOS	N0	M0	Blank(s)	Blank(s)	Blank(s)	N/A
22061265	White	Male	2005	Soft Tissue including Heart	Malignant	5.3.1.1 Specified (excluding Kaposi sarcoma)	Unclassified	IX(d) Other specified soft tissue sarcomas	SoftTissue	SoftTissue	C49.1-Conn, subcutaneous, other soft tis: upr limb, shoulder	491	9040	Malignant	Well differentiated; Grade I	Right - origin of primary	Positive histology	9040/3: Synovial sarcoma, NOS	9040/3: Synovial sarcoma, NOS	9040-9049: synovial-like neoplasms	Not Brain	IX(d.7) Synovial sarcomas	Soft Tissue including Heart	Localized	Localized only	Localized	L	Blank(s)	Blank(s)	Blank(s)	Blank(s)	Blank(s)	Blank(s)	Blank(s)	Blank(s)	Blank(s)	Blank(s)	Blank(s)	Blank(s)	Blank(s)	IA	Blank(s)	T1b	N0	M0	Blank(s)	Blank(s)	Blank(s)	N/A
22065490	White	Male	2006	Soft Tissue including Heart	Malignant	5.3.1.1 Specified (excluding Kaposi sarcoma)	Unclassified	IX(d) Other specified soft tissue sarcomas	SoftTissue	SoftTissue	C49.2-Conn, subcutaneous, other soft tis: lower limb, hip	492	9040	Malignant	Poorly differentiated; Grade III	Left - origin of primary	Positive histology	9040/3: Synovial sarcoma, NOS	9040/3: Synovial sarcoma, NOS	9040-9049: synovial-like neoplasms	Not Brain	IX(d.7) Synovial sarcomas	Soft Tissue including Heart	Distant	Distant site(s)/node(s) involved	Distant	D	Blank(s)	Blank(s)	Blank(s)	Blank(s)	Blank(s)	Blank(s)	Blank(s)	Blank(s)	Blank(s)	Blank(s)	Blank(s)	Blank(s)	Blank(s)	IV	Blank(s)	T2b	N0	M1	Blank(s)	Blank(s)	Blank(s)	N/A
22097677	Other (American Indian/AK Native, Asian/Pacific Islander)	Male	2007	Kidney and Renal Pelvis	Malignant	5.3.1.1 Specified (excluding Kaposi sarcoma)	Unclassified	IX(d) Other specified soft tissue sarcomas	KidneyParenchyma	Kidney	C64.9-Kidney, NOS	649	9040	Malignant	Undifferentiated; anaplastic; Grade IV	Left - origin of primary	Positive histology	9040/3: Synovial sarcoma, NOS	9040/3: Synovial sarcoma, NOS	9040-9049: synovial-like neoplasms	Not Brain	IX(d.7) Synovial sarcomas	Kidney	Localized	Localized only	Localized	L	Blank(s)	Blank(s)	Blank(s)	Blank(s)	Blank(s)	Blank(s)	Blank(s)	Blank(s)	Blank(s)	Blank(s)	Blank(s)	Blank(s)	Blank(s)	NA	Blank(s)	NA	NA	NA	Blank(s)	Blank(s)	Blank(s)	N/A
22455765	White	Female	2010	Soft Tissue including Heart	Malignant	5.3.1.1 Specified (excluding Kaposi sarcoma)	Unclassified	IX(d) Other specified soft tissue sarcomas	SoftTissue	SoftTissue	C49.2-Conn, subcutaneous, other soft tis: lower limb, hip	492	9040	Malignant	Poorly differentiated; Grade III	Left - origin of primary	Positive histology	9040/3: Synovial sarcoma, NOS	9040/3: Synovial sarcoma, NOS	9040-9049: synovial-like neoplasms	Not Brain	IX(d.7) Synovial sarcomas	Soft Tissue including Heart	Localized	Localized only	Localized	L	Blank(s)	Blank(s)	IIB	T2b	N0	M0	Blank(s)	Blank(s)	Blank(s)	Blank(s)	Blank(s)	Blank(s)	Blank(s)	III	Blank(s)	T2b	N0	M0	Blank(s)	Blank(s)	Blank(s)	N/A
22460469	White	Male	2010	Soft Tissue including Heart	Malignant	5.3.1.1 Specified (excluding Kaposi sarcoma)	Unclassified	IX(d) Other specified soft tissue sarcomas	SoftTissue	SoftTissue	C49.2-Conn, subcutaneous, other soft tis: lower limb, hip	492	9040	Malignant	Poorly differentiated; Grade III	Left - origin of primary	Positive histology	9040/3: Synovial sarcoma, NOS	9040/3: Synovial sarcoma, NOS	9040-9049: synovial-like neoplasms	Not Brain	IX(d.7) Synovial sarcomas	Soft Tissue including Heart	Localized	Localized only	Localized	L	Blank(s)	Blank(s)	IIA	T1b	N0	M0	Blank(s)	Blank(s)	Blank(s)	Blank(s)	Blank(s)	Blank(s)	Blank(s)	IIA	Blank(s)	T1b	N0	M0	Blank(s)	Blank(s)	Blank(s)	N/A
22465534	White	Male	2010	Soft Tissue including Heart	Malignant	5.3.1.1 Specified (excluding Kaposi sarcoma)	Unclassified	IX(d) Other specified soft tissue sarcomas	SoftTissue	SoftTissue	C49.1-Conn, subcutaneous, other soft tis: upr limb, shoulder	491	9041	Malignant	Poorly differentiated; Grade III	Right - origin of primary	Positive histology	9041/3: Synovial sarcoma, spindle cell	9041/3: Synovial sarcoma, spindle cell	9040-9049: synovial-like neoplasms	Not Brain	IX(d.7) Synovial sarcomas	Soft Tissue including Heart	Localized	Localized only	Localized	L	Blank(s)	Blank(s)	IIA	T1b	N0	M0	Blank(s)	Blank(s)	Blank(s)	Blank(s)	Blank(s)	Blank(s)	Blank(s)	IIA	Blank(s)	T1b	N0	M0	Blank(s)	Blank(s)	Blank(s)	N/A
22470740	White	Female	2011	Soft Tissue including Heart	Malignant	5.3.1.1 Specified (excluding Kaposi sarcoma)	Unclassified	IX(d) Other specified soft tissue sarcomas	SoftTissue	SoftTissue	C49.4-Conn, subcutaneous, other soft tis: abdomen	494	9043	Malignant	Poorly differentiated; Grade III	Not a paired site	Positive histology	9043/3: Synovial sarcoma, biphasic	9043/3: Synovial sarcoma, biphasic	9040-9049: synovial-like neoplasms	Not Brain	IX(d.7) Synovial sarcomas	Soft Tissue including Heart	Distant	Distant site(s)/node(s) involved	Distant	D	Blank(s)	Blank(s)	III	T2b	N0	M0	Blank(s)	Blank(s)	Blank(s)	Blank(s)	Blank(s)	Blank(s)	Blank(s)	III	Blank(s)	T2b	N0	M0	Blank(s)	Blank(s)	Blank(s)	N/A
22486019	Other (American Indian/AK Native, Asian/Pacific Islander)	Female	2012	Soft Tissue including Heart	Malignant	5.3.1.1 Specified (excluding Kaposi sarcoma)	Unclassified	IX(d) Other specified soft tissue sarcomas	SoftTissue	SoftTissue	C49.5-Conn, subcutaneous, other soft tis: pelvis	495	9041	Malignant	Undifferentiated; anaplastic; Grade IV	Not a paired site	Positive histology	9041/3: Synovial sarcoma, spindle cell	9041/3: Synovial sarcoma, spindle cell	9040-9049: synovial-like neoplasms	Not Brain	IX(d.7) Synovial sarcomas	Soft Tissue including Heart	Localized	Localized only	Localized	L	Blank(s)	Blank(s)	III	T2a	N0	M0	Blank(s)	Blank(s)	Blank(s)	Blank(s)	Blank(s)	Blank(s)	Blank(s)	IIB	Blank(s)	T2a	N0	M0	Blank(s)	Blank(s)	Blank(s)	N/A
22489781	Black	Female	2011	Soft Tissue including Heart	Malignant	5.3.1.1 Specified (excluding Kaposi sarcoma)	Unclassified	IX(d) Other specified soft tissue sarcomas	SoftTissue	SoftTissue	C49.2-Conn, subcutaneous, other soft tis: lower limb, hip	492	9041	Malignant	Moderately differentiated; Grade II	Right - origin of primary	Positive histology	9041/3: Synovial sarcoma, spindle cell	9041/3: Synovial sarcoma, spindle cell	9040-9049: synovial-like neoplasms	Not Brain	IX(d.7) Synovial sarcomas	Soft Tissue including Heart	Localized	Localized only	Localized	L	Blank(s)	Blank(s)	IIB	T2b	N0	M0	Blank(s)	Blank(s)	Blank(s)	Blank(s)	Blank(s)	Blank(s)	Blank(s)	IB	Blank(s)	T2b	N0	M0	Blank(s)	Blank(s)	Blank(s)	N/A
22504251	White	Male	2013	Oropharynx	Malignant	5.3.1.1 Specified (excluding Kaposi sarcoma)	Unclassified	IX(d) Other specified soft tissue sarcomas	Oropharynx	Oropharynx	C10.9-Oropharynx, NOS	109	9040	Malignant	Poorly differentiated; Grade III	Not a paired site	Positive histology	9040/3: Synovial sarcoma, NOS	9040/3: Synovial sarcoma, NOS	9040-9049: synovial-like neoplasms	Not Brain	IX(d.7) Synovial sarcomas	Oropharynx	Blank(s)	Regional by direct extension only	Regional	RE	Blank(s)	Blank(s)	NA	NA	NA	NA	Blank(s)	Blank(s)	Blank(s)	Blank(s)	Blank(s)	Blank(s)	Blank(s)	NA	Blank(s)	NA	NA	NA	Blank(s)	Blank(s)	Blank(s)	N/A
22519332	Other (American Indian/AK Native, Asian/Pacific Islander)	Male	2014	Lung and Bronchus	Malignant	5.3.1.1 Specified (excluding Kaposi sarcoma)	Unclassified	IX(d) Other specified soft tissue sarcomas	Lung	Lung	C34.1-Upper lobe, lung	341	9040	Malignant	Poorly differentiated; Grade III	Left - origin of primary	Positive histology	9040/3: Synovial sarcoma, NOS	9040/3: Synovial sarcoma, NOS	9040-9049: synovial-like neoplasms	Not Brain	IX(d.7) Synovial sarcomas	Lung and Bronchus	Distant	Distant site(s)/node(s) involved	Distant	D	Blank(s)	Blank(s)	NA	NA	NA	NA	Blank(s)	Blank(s)	Blank(s)	Blank(s)	Blank(s)	Blank(s)	Blank(s)	NA	Blank(s)	NA	NA	NA	Blank(s)	Blank(s)	Blank(s)	N/A
22519694	White	Female	2014	Soft Tissue including Heart	Malignant	5.3.1.1 Specified (excluding Kaposi sarcoma)	Unclassified	IX(d) Other specified soft tissue sarcomas	SoftTissue	SoftTissue	C49.3-Conn, subcutaneous, other soft tis: thorax	493	9041	Malignant	Poorly differentiated; Grade III	Not a paired site	Positive histology	9041/3: Synovial sarcoma, spindle cell	9041/3: Synovial sarcoma, spindle cell	9040-9049: synovial-like neoplasms	Not Brain	IX(d.7) Synovial sarcomas	Soft Tissue including Heart	Regional	Regional by direct extension only	Regional	RE	Blank(s)	Blank(s)	III	T2b	N0	M0	Blank(s)	Blank(s)	Blank(s)	Blank(s)	Blank(s)	Blank(s)	Blank(s)	III	Blank(s)	T2b	N0	M0	Blank(s)	Blank(s)	Blank(s)	N/A
22528047	White	Female	2014	Soft Tissue including Heart	Malignant	5.3.1.1 Specified (excluding Kaposi sarcoma)	Unclassified	IX(d) Other specified soft tissue sarcomas	SoftTissue	SoftTissue	C49.2-Conn, subcutaneous, other soft tis: lower limb, hip	492	9043	Malignant	Moderately differentiated; Grade II	Left - origin of primary	Positive histology	9043/3: Synovial sarcoma, biphasic	9043/3: Synovial sarcoma, biphasic	9040-9049: synovial-like neoplasms	Not Brain	IX(d.7) Synovial sarcomas	Soft Tissue including Heart	Localized	Localized only	Localized	L	Blank(s)	Blank(s)	IIA	T1b	N0	M0	Blank(s)	Blank(s)	Blank(s)	Blank(s)	Blank(s)	Blank(s)	Blank(s)	IA	Blank(s)	T1b	N0	M0	Blank(s)	Blank(s)	Blank(s)	N/A
23507373	White	Male	2002	Soft Tissue including Heart	Malignant	5.3.1.1 Specified (excluding Kaposi sarcoma)	Unclassified	IX(d) Other specified soft tissue sarcomas	SoftTissue	SoftTissue	C49.3-Conn, subcutaneous, other soft tis: thorax	493	9040	Malignant	Poorly differentiated; Grade III	Not a paired site	Positive histology	9040/3: Synovial sarcoma, NOS	9040/3: Synovial sarcoma, NOS	9040-9049: synovial-like neoplasms	Not Brain	IX(d.7) Synovial sarcomas	Soft Tissue including Heart	Localized	Blank(s)	Localized	Blank(s)	Localized only	Blank(s)	Blank(s)	Blank(s)	Blank(s)	Blank(s)	Blank(s)	Blank(s)	Blank(s)	Blank(s)	Blank(s)	Blank(s)	Blank(s)	Blank(s)	Blank(s)	Blank(s)	Blank(s)	Blank(s)	Blank(s)	Blank(s)	Blank(s)	N/A
23542336	White	Female	2006	Soft Tissue including Heart	Malignant	5.3.1.1 Specified (excluding Kaposi sarcoma)	Unclassified	IX(d) Other specified soft tissue sarcomas	SoftTissue	SoftTissue	C49.2-Conn, subcutaneous, other soft tis: lower limb, hip	492	9041	Malignant	Poorly differentiated; Grade III	Left - origin of primary	Positive histology	9041/3: Synovial sarcoma, spindle cell	9041/3: Synovial sarcoma, spindle cell	9040-9049: synovial-like neoplasms	Not Brain	IX(d.7) Synovial sarcomas	Soft Tissue including Heart	Localized	Localized only	Localized	L	Blank(s)	Blank(s)	Blank(s)	Blank(s)	Blank(s)	Blank(s)	Blank(s)	Blank(s)	Blank(s)	Blank(s)	Blank(s)	Blank(s)	Blank(s)	IIA	Blank(s)	T1a	N0	M0	Blank(s)	Blank(s)	Blank(s)	N/A
24602347	White	Female	2010	Soft Tissue including Heart	Malignant	5.3.1.1 Specified (excluding Kaposi sarcoma)	Unclassified	IX(d) Other specified soft tissue sarcomas	SoftTissue	SoftTissue	C49.1-Conn, subcutaneous, other soft tis: upr limb, shoulder	491	9041	Malignant	Undifferentiated; anaplastic; Grade IV	Right - origin of primary	Positive histology	9041/3: Synovial sarcoma, spindle cell	9041/3: Synovial sarcoma, spindle cell	9040-9049: synovial-like neoplasms	Not Brain	IX(d.7) Synovial sarcomas	Soft Tissue including Heart	Localized	Localized only	Localized	L	Blank(s)	Blank(s)	IIB	T2a	N0	M0	Blank(s)	Blank(s)	Blank(s)	Blank(s)	Blank(s)	Blank(s)	Blank(s)	IIB	Blank(s)	T2a	N0	M0	Blank(s)	Blank(s)	Blank(s)	N/A
24628042	White	Male	2008	Soft Tissue including Heart	Malignant	5.3.1.1 Specified (excluding Kaposi sarcoma)	Unclassified	IX(d) Other specified soft tissue sarcomas	SoftTissue	SoftTissue	C49.3-Conn, subcutaneous, other soft tis: thorax	493	9040	Malignant	Moderately differentiated; Grade II	Not a paired site	Positive histology	9040/3: Synovial sarcoma, NOS	9040/3: Synovial sarcoma, NOS	9040-9049: synovial-like neoplasms	Not Brain	IX(d.7) Synovial sarcomas	Soft Tissue including Heart	Regional	Regional by direct extension only	Regional	RE	Blank(s)	Blank(s)	Blank(s)	Blank(s)	Blank(s)	Blank(s)	Blank(s)	Blank(s)	Blank(s)	Blank(s)	Blank(s)	Blank(s)	Blank(s)	IB	Blank(s)	T2b	N0	M0	Blank(s)	Blank(s)	Blank(s)	N/A
24722747	White	Female	2006	Lung and Bronchus	Malignant	5.3.1.1 Specified (excluding Kaposi sarcoma)	Unclassified	IX(d) Other specified soft tissue sarcomas	Lung	Lung	C34.3-Lower lobe, lung	343	9041	Malignant	Poorly differentiated; Grade III	Left - origin of primary	Positive histology	9041/3: Synovial sarcoma, spindle cell	9041/3: Synovial sarcoma, spindle cell	9040-9049: synovial-like neoplasms	Not Brain	IX(d.7) Synovial sarcomas	Lung and Bronchus	Localized	Localized only	Localized	L	Blank(s)	Blank(s)	Blank(s)	Blank(s)	Blank(s)	Blank(s)	Blank(s)	Blank(s)	Blank(s)	Blank(s)	Blank(s)	Blank(s)	Blank(s)	NA	Blank(s)	NA	NA	NA	Blank(s)	Blank(s)	Blank(s)	N/A
25193651	White	Female	1999	Soft Tissue including Heart	Malignant	5.3.1.1 Specified (excluding Kaposi sarcoma)	Unclassified	IX(d) Other specified soft tissue sarcomas	SoftTissue	SoftTissue	C49.2-Conn, subcutaneous, other soft tis: lower limb, hip	492	9040	Malignant	Poorly differentiated; Grade III	Right - origin of primary	Positive histology	9040/3: Synovial sarcoma, NOS	9040/3: Synovial sarcoma, NOS	9040-9049: synovial-like neoplasms	Not Brain	IX(d.7) Synovial sarcomas	Soft Tissue including Heart	Regional	Blank(s)	Regional	Blank(s)	Blank(s)	Regional by direct extension only	Blank(s)	Blank(s)	Blank(s)	Blank(s)	Blank(s)	Blank(s)	Blank(s)	Blank(s)	Blank(s)	Blank(s)	Blank(s)	Blank(s)	Blank(s)	Blank(s)	Blank(s)	Blank(s)	Blank(s)	Blank(s)	Blank(s)	N/A
25267950	White	Male	2001	Kidney and Renal Pelvis	Malignant	5.3.1.1 Specified (excluding Kaposi sarcoma)	Unclassified	IX(d) Other specified soft tissue sarcomas	KidneyParenchyma	Kidney	C64.9-Kidney, NOS	649	9040	Malignant	Poorly differentiated; Grade III	Right - origin of primary	Positive histology	9040/3: Synovial sarcoma, NOS	9040/3: Synovial sarcoma, NOS	9040-9049: synovial-like neoplasms	Not Brain	IX(d.7) Synovial sarcomas	Kidney	Localized	Blank(s)	Localized	Blank(s)	Localized only	Blank(s)	Blank(s)	Blank(s)	Blank(s)	Blank(s)	Blank(s)	Blank(s)	Blank(s)	Blank(s)	Blank(s)	Blank(s)	Blank(s)	Blank(s)	Blank(s)	Blank(s)	Blank(s)	Blank(s)	Blank(s)	Blank(s)	Blank(s)	N/A
25754582	White	Female	2004	Soft Tissue including Heart	Malignant	5.3.1.1 Specified (excluding Kaposi sarcoma)	Unclassified	IX(d) Other specified soft tissue sarcomas	SoftTissue	SoftTissue	C49.2-Conn, subcutaneous, other soft tis: lower limb, hip	492	9041	Malignant	Poorly differentiated; Grade III	Right - origin of primary	Positive histology	9041/3: Synovial sarcoma, spindle cell	9041/3: Synovial sarcoma, spindle cell	9040-9049: synovial-like neoplasms	Not Brain	IX(d.7) Synovial sarcomas	Soft Tissue including Heart	Localized	Localized only	Localized	L	Blank(s)	Blank(s)	Blank(s)	Blank(s)	Blank(s)	Blank(s)	Blank(s)	Blank(s)	Blank(s)	Blank(s)	Blank(s)	Blank(s)	Blank(s)	IIA	Blank(s)	T1b	N0	M0	Blank(s)	Blank(s)	Blank(s)	N/A
25770572	White	Male	2004	Soft Tissue including Heart	Malignant	5.3.1.1 Specified (excluding Kaposi sarcoma)	Unclassified	IX(d) Other specified soft tissue sarcomas	SoftTissue	SoftTissue	C49.3-Conn, subcutaneous, other soft tis: thorax	493	9041	Malignant	Poorly differentiated; Grade III	Not a paired site	Positive histology	9041/3: Synovial sarcoma, spindle cell	9041/3: Synovial sarcoma, spindle cell	9040-9049: synovial-like neoplasms	Not Brain	IX(d.7) Synovial sarcomas	Soft Tissue including Heart	Localized	Localized only	Localized	L	Blank(s)	Blank(s)	Blank(s)	Blank(s)	Blank(s)	Blank(s)	Blank(s)	Blank(s)	Blank(s)	Blank(s)	Blank(s)	Blank(s)	Blank(s)	III	Blank(s)	T2b	N0	M0	Blank(s)	Blank(s)	Blank(s)	N/A
25780149	White	Male	2004	Soft Tissue including Heart	Malignant	5.3.1.1 Specified (excluding Kaposi sarcoma)	Unclassified	IX(d) Other specified soft tissue sarcomas	SoftTissue	SoftTissue	C49.1-Conn, subcutaneous, other soft tis: upr limb, shoulder	491	9043	Malignant	Poorly differentiated; Grade III	Left - origin of primary	Positive histology	9043/3: Synovial sarcoma, biphasic	9043/3: Synovial sarcoma, biphasic	9040-9049: synovial-like neoplasms	Not Brain	IX(d.7) Synovial sarcomas	Soft Tissue including Heart	Localized	Localized only	Localized	L	Blank(s)	Blank(s)	Blank(s)	Blank(s)	Blank(s)	Blank(s)	Blank(s)	Blank(s)	Blank(s)	Blank(s)	Blank(s)	Blank(s)	Blank(s)	IIA	Blank(s)	T1a	N0	M0	Blank(s)	Blank(s)	Blank(s)	N/A
25796551	White	Female	2004	Soft Tissue including Heart	Malignant	5.3.1.1 Specified (excluding Kaposi sarcoma)	Unclassified	IX(d) Other specified soft tissue sarcomas	SoftTissue	SoftTissue	C49.2-Conn, subcutaneous, other soft tis: lower limb, hip	492	9041	Malignant	Undifferentiated; anaplastic; Grade IV	Left - origin of primary	Positive histology	9041/3: Synovial sarcoma, spindle cell	9041/3: Synovial sarcoma, spindle cell	9040-9049: synovial-like neoplasms	Not Brain	IX(d.7) Synovial sarcomas	Soft Tissue including Heart	Localized	Localized only	Localized	L	Blank(s)	Blank(s)	Blank(s)	Blank(s)	Blank(s)	Blank(s)	Blank(s)	Blank(s)	Blank(s)	Blank(s)	Blank(s)	Blank(s)	Blank(s)	IIB	Blank(s)	T2a	N0	M0	Blank(s)	Blank(s)	Blank(s)	N/A
25799242	White	Female	2004	Soft Tissue including Heart	Malignant	5.3.1.1 Specified (excluding Kaposi sarcoma)	Unclassified	IX(d) Other specified soft tissue sarcomas	SoftTissue	SoftTissue	C49.1-Conn, subcutaneous, other soft tis: upr limb, shoulder	491	9043	Malignant	Poorly differentiated; Grade III	Left - origin of primary	Positive histology	9043/3: Synovial sarcoma, biphasic	9043/3: Synovial sarcoma, biphasic	9040-9049: synovial-like neoplasms	Not Brain	IX(d.7) Synovial sarcomas	Soft Tissue including Heart	Localized	Localized only	Localized	L	Blank(s)	Blank(s)	Blank(s)	Blank(s)	Blank(s)	Blank(s)	Blank(s)	Blank(s)	Blank(s)	Blank(s)	Blank(s)	Blank(s)	Blank(s)	IINOS	Blank(s)	T1NOS	N0	M0	Blank(s)	Blank(s)	Blank(s)	N/A
25806139	White	Female	2005	Soft Tissue including Heart	Malignant	5.3.1.1 Specified (excluding Kaposi sarcoma)	Unclassified	IX(d) Other specified soft tissue sarcomas	SoftTissue	SoftTissue	C49.2-Conn, subcutaneous, other soft tis: lower limb, hip	492	9043	Malignant	Poorly differentiated; Grade III	Left - origin of primary	Positive histology	9043/3: Synovial sarcoma, biphasic	9043/3: Synovial sarcoma, biphasic	9040-9049: synovial-like neoplasms	Not Brain	IX(d.7) Synovial sarcomas	Soft Tissue including Heart	Regional	Regional by direct extension only	Regional	RE	Blank(s)	Blank(s)	Blank(s)	Blank(s)	Blank(s)	Blank(s)	Blank(s)	Blank(s)	Blank(s)	Blank(s)	Blank(s)	Blank(s)	Blank(s)	III	Blank(s)	T2b	N0	M0	Blank(s)	Blank(s)	Blank(s)	N/A
25812236	White	Male	2005	Bones and Joints	Malignant	5.3.1.1 Specified (excluding Kaposi sarcoma)	Unclassified	IX(d) Other specified soft tissue sarcomas	Bone	Bone	C41.4-Pelvic bones, sacrum, coccyx and associated joints	414	9043	Malignant	Poorly differentiated; Grade III	Left - origin of primary	Positive histology	9043/3: Synovial sarcoma, biphasic	9043/3: Synovial sarcoma, biphasic	9040-9049: synovial-like neoplasms	Not Brain	IX(d.7) Synovial sarcomas	Bones and Joints	Blank(s)	Distant site(s)/node(s) involved	Distant	D	Blank(s)	Blank(s)	Blank(s)	Blank(s)	Blank(s)	Blank(s)	Blank(s)	Blank(s)	Blank(s)	Blank(s)	Blank(s)	Blank(s)	Blank(s)	IVA	Blank(s)	T2	N0	M1a	Blank(s)	Blank(s)	Blank(s)	N/A
25822735	White	Female	2005	Soft Tissue including Heart	Malignant	5.3.1.1 Specified (excluding Kaposi sarcoma)	Unclassified	IX(d) Other specified soft tissue sarcomas	SoftTissue	SoftTissue	C49.6-Conn, subcutaneous, other soft tis: trunk, NOS	496	9041	Malignant	Poorly differentiated; Grade III	Not a paired site	Positive histology	9041/3: Synovial sarcoma, spindle cell	9041/3: Synovial sarcoma, spindle cell	9040-9049: synovial-like neoplasms	Not Brain	IX(d.7) Synovial sarcomas	Soft Tissue including Heart	Localized	Localized only	Localized	L	Blank(s)	Blank(s)	Blank(s)	Blank(s)	Blank(s)	Blank(s)	Blank(s)	Blank(s)	Blank(s)	Blank(s)	Blank(s)	Blank(s)	Blank(s)	III	Blank(s)	T2b	N0	M0	Blank(s)	Blank(s)	Blank(s)	N/A
25823554	White	Male	2005	Soft Tissue including Heart	Malignant	5.3.1.1 Specified (excluding Kaposi sarcoma)	Unclassified	IX(d) Other specified soft tissue sarcomas	SoftTissue	SoftTissue	C49.2-Conn, subcutaneous, other soft tis: lower limb, hip	492	9041	Malignant	Undifferentiated; anaplastic; Grade IV	Left - origin of primary	Positive histology	9041/3: Synovial sarcoma, spindle cell	9041/3: Synovial sarcoma, spindle cell	9040-9049: synovial-like neoplasms	Not Brain	IX(d.7) Synovial sarcomas	Soft Tissue including Heart	Distant	Distant site(s)/node(s) involved	Distant	D	Blank(s)	Blank(s)	Blank(s)	Blank(s)	Blank(s)	Blank(s)	Blank(s)	Blank(s)	Blank(s)	Blank(s)	Blank(s)	Blank(s)	Blank(s)	IV	Blank(s)	TX	NX	M1	Blank(s)	Blank(s)	Blank(s)	N/A
25826718	Other (American Indian/AK Native, Asian/Pacific Islander)	Female	2005	Soft Tissue including Heart	Malignant	5.3.1.1 Specified (excluding Kaposi sarcoma)	Unclassified	IX(d) Other specified soft tissue sarcomas	SoftTissue	SoftTissue	C49.2-Conn, subcutaneous, other soft tis: lower limb, hip	492	9041	Malignant	Poorly differentiated; Grade III	Left - origin of primary	Positive histology	9041/3: Synovial sarcoma, spindle cell	9041/3: Synovial sarcoma, spindle cell	9040-9049: synovial-like neoplasms	Not Brain	IX(d.7) Synovial sarcomas	Soft Tissue including Heart	Distant	Distant site(s)/node(s) involved	Distant	D	Blank(s)	Blank(s)	Blank(s)	Blank(s)	Blank(s)	Blank(s)	Blank(s)	Blank(s)	Blank(s)	Blank(s)	Blank(s)	Blank(s)	Blank(s)	IV	Blank(s)	T2a	N0	M1	Blank(s)	Blank(s)	Blank(s)	N/A
25828005	White	Female	2005	Soft Tissue including Heart	Malignant	5.3.1.1 Specified (excluding Kaposi sarcoma)	Unclassified	IX(d) Other specified soft tissue sarcomas	SoftTissue	SoftTissue	C49.1-Conn, subcutaneous, other soft tis: upr limb, shoulder	491	9041	Malignant	Undifferentiated; anaplastic; Grade IV	Left - origin of primary	Positive histology	9041/3: Synovial sarcoma, spindle cell	9041/3: Synovial sarcoma, spindle cell	9040-9049: synovial-like neoplasms	Not Brain	IX(d.7) Synovial sarcomas	Soft Tissue including Heart	Localized	Localized only	Localized	L	Blank(s)	Blank(s)	Blank(s)	Blank(s)	Blank(s)	Blank(s)	Blank(s)	Blank(s)	Blank(s)	Blank(s)	Blank(s)	Blank(s)	Blank(s)	III	Blank(s)	T2b	N0	M0	Blank(s)	Blank(s)	Blank(s)	N/A
25830235	Other (American Indian/AK Native, Asian/Pacific Islander)	Male	2005	Soft Tissue including Heart	Malignant	5.3.1.1 Specified (excluding Kaposi sarcoma)	Unclassified	IX(d) Other specified soft tissue sarcomas	SoftTissue	SoftTissue	C49.2-Conn, subcutaneous, other soft tis: lower limb, hip	492	9040	Malignant	Moderately differentiated; Grade II	Right - origin of primary	Positive histology	9040/3: Synovial sarcoma, NOS	9040/3: Synovial sarcoma, NOS	9040-9049: synovial-like neoplasms	Not Brain	IX(d.7) Synovial sarcomas	Soft Tissue including Heart	Localized	Localized only	Localized	L	Blank(s)	Blank(s)	Blank(s)	Blank(s)	Blank(s)	Blank(s)	Blank(s)	Blank(s)	Blank(s)	Blank(s)	Blank(s)	Blank(s)	Blank(s)	IA	Blank(s)	T1b	N0	M0	Blank(s)	Blank(s)	Blank(s)	N/A
25848831	White	Female	2005	Soft Tissue including Heart	Malignant	5.3.1.1 Specified (excluding Kaposi sarcoma)	Unclassified	IX(d) Other specified soft tissue sarcomas	SoftTissue	SoftTissue	C49.1-Conn, subcutaneous, other soft tis: upr limb, shoulder	491	9041	Malignant	Poorly differentiated; Grade III	Right - origin of primary	Positive histology	9041/3: Synovial sarcoma, spindle cell	9041/3: Synovial sarcoma, spindle cell	9040-9049: synovial-like neoplasms	Not Brain	IX(d.7) Synovial sarcomas	Soft Tissue including Heart	Localized	Localized only	Localized	L	Blank(s)	Blank(s)	Blank(s)	Blank(s)	Blank(s)	Blank(s)	Blank(s)	Blank(s)	Blank(s)	Blank(s)	Blank(s)	Blank(s)	Blank(s)	III	Blank(s)	T2b	N0	M0	Blank(s)	Blank(s)	Blank(s)	N/A
25871577	White	Female	2006	Soft Tissue including Heart	Malignant	5.3.1.1 Specified (excluding Kaposi sarcoma)	Unclassified	IX(d) Other specified soft tissue sarcomas	SoftTissue	SoftTissue	C49.3-Conn, subcutaneous, other soft tis: thorax	493	9041	Malignant	Undifferentiated; anaplastic; Grade IV	Not a paired site	Positive histology	9041/3: Synovial sarcoma, spindle cell	9041/3: Synovial sarcoma, spindle cell	9040-9049: synovial-like neoplasms	Not Brain	IX(d.7) Synovial sarcomas	Soft Tissue including Heart	Distant	Distant site(s)/node(s) involved	Distant	D	Blank(s)	Blank(s)	Blank(s)	Blank(s)	Blank(s)	Blank(s)	Blank(s)	Blank(s)	Blank(s)	Blank(s)	Blank(s)	Blank(s)	Blank(s)	IV	Blank(s)	T2b	N1	M1	Blank(s)	Blank(s)	Blank(s)	N/A
25878812	White	Female	2006	Pleura	Malignant	5.3.1.1 Specified (excluding Kaposi sarcoma)	Unclassified	IX(d) Other specified soft tissue sarcomas	Pleura	Pleura	C38.4-Pleura, NOS	384	9041	Malignant	Undifferentiated; anaplastic; Grade IV	Left - origin of primary	Positive histology	9041/3: Synovial sarcoma, spindle cell	9041/3: Synovial sarcoma, spindle cell	9040-9049: synovial-like neoplasms	Not Brain	IX(d.7) Synovial sarcomas	Pleura	Blank(s)	Regional by direct extension only	Unstaged	RE	Blank(s)	Blank(s)	Blank(s)	Blank(s)	Blank(s)	Blank(s)	Blank(s)	Blank(s)	Blank(s)	Blank(s)	Blank(s)	Blank(s)	Blank(s)	NA	Blank(s)	NA	NA	NA	Blank(s)	Blank(s)	Blank(s)	N/A
25878946	Other (American Indian/AK Native, Asian/Pacific Islander)	Female	2006	Soft Tissue including Heart	Malignant	5.3.1.1 Specified (excluding Kaposi sarcoma)	Unclassified	IX(d) Other specified soft tissue sarcomas	SoftTissue	SoftTissue	C49.2-Conn, subcutaneous, other soft tis: lower limb, hip	492	9043	Malignant	Moderately differentiated; Grade II	Left - origin of primary	Positive histology	9043/3: Synovial sarcoma, biphasic	9043/3: Synovial sarcoma, biphasic	9040-9049: synovial-like neoplasms	Not Brain	IX(d.7) Synovial sarcomas	Soft Tissue including Heart	Localized	Localized only	Localized	L	Blank(s)	Blank(s)	Blank(s)	Blank(s)	Blank(s)	Blank(s)	Blank(s)	Blank(s)	Blank(s)	Blank(s)	Blank(s)	Blank(s)	Blank(s)	IA	Blank(s)	T1a	N0	M0	Blank(s)	Blank(s)	Blank(s)	N/A
26300565	White	Male	2007	Soft Tissue including Heart	Malignant	5.3.1.1 Specified (excluding Kaposi sarcoma)	Unclassified	IX(d) Other specified soft tissue sarcomas	SoftTissue	SoftTissue	C49.1-Conn, subcutaneous, other soft tis: upr limb, shoulder	491	9043	Malignant	Poorly differentiated; Grade III	Right - origin of primary	Positive histology	9043/3: Synovial sarcoma, biphasic	9043/3: Synovial sarcoma, biphasic	9040-9049: synovial-like neoplasms	Not Brain	IX(d.7) Synovial sarcomas	Soft Tissue including Heart	Localized	Localized only	Localized	L	Blank(s)	Blank(s)	Blank(s)	Blank(s)	Blank(s)	Blank(s)	Blank(s)	Blank(s)	Blank(s)	Blank(s)	Blank(s)	Blank(s)	Blank(s)	IIA	Blank(s)	T1b	N0	M0	Blank(s)	Blank(s)	Blank(s)	N/A
26323597	White	Male	2007	Lung and Bronchus	Malignant	5.3.1.1 Specified (excluding Kaposi sarcoma)	Unclassified	IX(d) Other specified soft tissue sarcomas	Lung	Lung	C34.3-Lower lobe, lung	343	9040	Malignant	Poorly differentiated; Grade III	Left - origin of primary	Positive histology	9040/3: Synovial sarcoma, NOS	9040/3: Synovial sarcoma, NOS	9040-9049: synovial-like neoplasms	Not Brain	IX(d.7) Synovial sarcomas	Lung and Bronchus	Localized	Localized only	Localized	L	Blank(s)	Blank(s)	Blank(s)	Blank(s)	Blank(s)	Blank(s)	Blank(s)	Blank(s)	Blank(s)	Blank(s)	Blank(s)	Blank(s)	Blank(s)	NA	Blank(s)	NA	NA	NA	Blank(s)	Blank(s)	Blank(s)	N/A
26325960	Other (American Indian/AK Native, Asian/Pacific Islander)	Male	2007	Soft Tissue including Heart	Malignant	5.3.1.1 Specified (excluding Kaposi sarcoma)	Unclassified	IX(d) Other specified soft tissue sarcomas	SoftTissue	SoftTissue	C49.2-Conn, subcutaneous, other soft tis: lower limb, hip	492	9040	Malignant	Poorly differentiated; Grade III	Left - origin of primary	Positive histology	9040/3: Synovial sarcoma, NOS	9040/3: Synovial sarcoma, NOS	9040-9049: synovial-like neoplasms	Not Brain	IX(d.7) Synovial sarcomas	Soft Tissue including Heart	Regional	Regional by direct extension only	Regional	RE	Blank(s)	Blank(s)	Blank(s)	Blank(s)	Blank(s)	Blank(s)	Blank(s)	Blank(s)	Blank(s)	Blank(s)	Blank(s)	Blank(s)	Blank(s)	III	Blank(s)	T2b	N0	M0	Blank(s)	Blank(s)	Blank(s)	N/A
26327830	White	Female	2007	Soft Tissue including Heart	Malignant	5.3.1.1 Specified (excluding Kaposi sarcoma)	Unclassified	IX(d) Other specified soft tissue sarcomas	SoftTissue	SoftTissue	C49.1-Conn, subcutaneous, other soft tis: upr limb, shoulder	491	9040	Malignant	Moderately differentiated; Grade II	Right - origin of primary	Positive histology	9040/3: Synovial sarcoma, NOS	9040/3: Synovial sarcoma, NOS	9040-9049: synovial-like neoplasms	Not Brain	IX(d.7) Synovial sarcomas	Soft Tissue including Heart	Regional	Regional by direct extension only	Regional	RE	Blank(s)	Blank(s)	Blank(s)	Blank(s)	Blank(s)	Blank(s)	Blank(s)	Blank(s)	Blank(s)	Blank(s)	Blank(s)	Blank(s)	Blank(s)	IB	Blank(s)	T2b	N0	M0	Blank(s)	Blank(s)	Blank(s)	N/A
26329738	White	Female	2007	Soft Tissue including Heart	Malignant	5.3.1.1 Specified (excluding Kaposi sarcoma)	Unclassified	IX(d) Other specified soft tissue sarcomas	SoftTissue	SoftTissue	C49.1-Conn, subcutaneous, other soft tis: upr limb, shoulder	491	9043	Malignant	Poorly differentiated; Grade III	Right - origin of primary	Positive histology	9043/3: Synovial sarcoma, biphasic	9043/3: Synovial sarcoma, biphasic	9040-9049: synovial-like neoplasms	Not Brain	IX(d.7) Synovial sarcomas	Soft Tissue including Heart	Localized	Localized only	Localized	L	Blank(s)	Blank(s)	Blank(s)	Blank(s)	Blank(s)	Blank(s)	Blank(s)	Blank(s)	Blank(s)	Blank(s)	Blank(s)	Blank(s)	Blank(s)	III	Blank(s)	T2b	N0	M0	Blank(s)	Blank(s)	Blank(s)	N/A
26343938	Other (American Indian/AK Native, Asian/Pacific Islander)	Male	2008	Soft Tissue including Heart	Malignant	5.3.1.1 Specified (excluding Kaposi sarcoma)	Unclassified	IX(d) Other specified soft tissue sarcomas	SoftTissue	SoftTissue	C49.4-Conn, subcutaneous, other soft tis: abdomen	494	9040	Malignant	Poorly differentiated; Grade III	Not a paired site	Positive histology	9040/3: Synovial sarcoma, NOS	9040/3: Synovial sarcoma, NOS	9040-9049: synovial-like neoplasms	Not Brain	IX(d.7) Synovial sarcomas	Soft Tissue including Heart	Localized	Localized only	Localized	L	Blank(s)	Blank(s)	Blank(s)	Blank(s)	Blank(s)	Blank(s)	Blank(s)	Blank(s)	Blank(s)	Blank(s)	Blank(s)	Blank(s)	Blank(s)	III	Blank(s)	T2b	N0	M0	Blank(s)	Blank(s)	Blank(s)	N/A
26361986	White	Female	2008	Soft Tissue including Heart	Malignant	5.3.1.1 Specified (excluding Kaposi sarcoma)	Unclassified	IX(d) Other specified soft tissue sarcomas	SoftTissue	SoftTissue	C49.3-Conn, subcutaneous, other soft tis: thorax	493	9043	Malignant	Undifferentiated; anaplastic; Grade IV	Not a paired site	Positive histology	9043/3: Synovial sarcoma, biphasic	9043/3: Synovial sarcoma, biphasic	9040-9049: synovial-like neoplasms	Not Brain	IX(d.7) Synovial sarcomas	Soft Tissue including Heart	Localized	Localized only	Localized	L	Blank(s)	Blank(s)	Blank(s)	Blank(s)	Blank(s)	Blank(s)	Blank(s)	Blank(s)	Blank(s)	Blank(s)	Blank(s)	Blank(s)	Blank(s)	III	Blank(s)	T2b	N0	M0	Blank(s)	Blank(s)	Blank(s)	N/A
26362253	White	Male	2013	Soft Tissue including Heart	Malignant	5.3.1.1 Specified (excluding Kaposi sarcoma)	Unclassified	IX(d) Other specified soft tissue sarcomas	SoftTissue	SoftTissue	C49.3-Conn, subcutaneous, other soft tis: thorax	493	9041	Malignant	Poorly differentiated; Grade III	Not a paired site	Positive histology	9041/3: Synovial sarcoma, spindle cell	9041/3: Synovial sarcoma, spindle cell	9040-9049: synovial-like neoplasms	Not Brain	IX(d.7) Synovial sarcomas	Soft Tissue including Heart	Regional	Regional by direct extension only	Regional	RE	Blank(s)	Blank(s)	IIB	T2NOS	N0	M0	Blank(s)	Blank(s)	Blank(s)	Blank(s)	Blank(s)	Blank(s)	Blank(s)	UNK Stage	Blank(s)	T2NOS	N0	M0	Blank(s)	Blank(s)	Blank(s)	N/A
26373521	White	Male	2008	Soft Tissue including Heart	Malignant	5.3.1.1 Specified (excluding Kaposi sarcoma)	Unclassified	IX(d) Other specified soft tissue sarcomas	SoftTissue	SoftTissue	C49.2-Conn, subcutaneous, other soft tis: lower limb, hip	492	9041	Malignant	Moderately differentiated; Grade II	Right - origin of primary	Positive histology	9041/3: Synovial sarcoma, spindle cell	9041/3: Synovial sarcoma, spindle cell	9040-9049: synovial-like neoplasms	Not Brain	IX(d.7) Synovial sarcomas	Soft Tissue including Heart	Localized	Localized only	Localized	L	Blank(s)	Blank(s)	Blank(s)	Blank(s)	Blank(s)	Blank(s)	Blank(s)	Blank(s)	Blank(s)	Blank(s)	Blank(s)	Blank(s)	Blank(s)	INOS	Blank(s)	T2NOS	N0	M0	Blank(s)	Blank(s)	Blank(s)	N/A
26380559	White	Male	2009	Soft Tissue including Heart	Malignant	5.3.1.1 Specified (excluding Kaposi sarcoma)	Unclassified	IX(d) Other specified soft tissue sarcomas	SoftTissue	SoftTissue	C49.1-Conn, subcutaneous, other soft tis: upr limb, shoulder	491	9043	Malignant	Moderately differentiated; Grade II	Right - origin of primary	Positive histology	9043/3: Synovial sarcoma, biphasic	9043/3: Synovial sarcoma, biphasic	9040-9049: synovial-like neoplasms	Not Brain	IX(d.7) Synovial sarcomas	Soft Tissue including Heart	Localized	Localized only	Localized	L	Blank(s)	Blank(s)	Blank(s)	Blank(s)	Blank(s)	Blank(s)	Blank(s)	Blank(s)	Blank(s)	Blank(s)	Blank(s)	Blank(s)	Blank(s)	INOS	Blank(s)	T1NOS	N0	M0	Blank(s)	Blank(s)	Blank(s)	N/A
26380568	White	Male	2009	Bones and Joints	Malignant	5.3.1.1 Specified (excluding Kaposi sarcoma)	Unclassified	IX(d) Other specified soft tissue sarcomas	Bone	Bone	C40.2-Long bones of lower limb and associated joints	402	9041	Malignant	Moderately differentiated; Grade II	Left - origin of primary	Positive histology	9041/3: Synovial sarcoma, spindle cell	9041/3: Synovial sarcoma, spindle cell	9040-9049: synovial-like neoplasms	Not Brain	IX(d.7) Synovial sarcomas	Bones and Joints	Blank(s)	Localized only	Localized	L	Blank(s)	Blank(s)	Blank(s)	Blank(s)	Blank(s)	Blank(s)	Blank(s)	Blank(s)	Blank(s)	Blank(s)	Blank(s)	Blank(s)	Blank(s)	IA	Blank(s)	T1	N0	M0	Blank(s)	Blank(s)	Blank(s)	N/A
26384511	White	Female	2009	Soft Tissue including Heart	Malignant	5.3.1.1 Specified (excluding Kaposi sarcoma)	Unclassified	IX(d) Other specified soft tissue sarcomas	SoftTissue	SoftTissue	C49.1-Conn, subcutaneous, other soft tis: upr limb, shoulder	491	9043	Malignant	Moderately differentiated; Grade II	Left - origin of primary	Positive histology	9043/3: Synovial sarcoma, biphasic	9043/3: Synovial sarcoma, biphasic	9040-9049: synovial-like neoplasms	Not Brain	IX(d.7) Synovial sarcomas	Soft Tissue including Heart	Localized	Localized only	Localized	L	Blank(s)	Blank(s)	Blank(s)	Blank(s)	Blank(s)	Blank(s)	Blank(s)	Blank(s)	Blank(s)	Blank(s)	Blank(s)	Blank(s)	Blank(s)	INOS	Blank(s)	T1NOS	N0	M0	Blank(s)	Blank(s)	Blank(s)	N/A
26384511	White	Female	2013	Soft Tissue including Heart	Malignant	5.3.1.1 Specified (excluding Kaposi sarcoma)	Unclassified	IX(d) Other specified soft tissue sarcomas	SoftTissue	SoftTissue	C49.1-Conn, subcutaneous, other soft tis: upr limb, shoulder	491	9043	Malignant	Poorly differentiated; Grade III	Left - origin of primary	Positive histology	9043/3: Synovial sarcoma, biphasic	9043/3: Synovial sarcoma, biphasic	9040-9049: synovial-like neoplasms	Not Brain	IX(d.7) Synovial sarcomas	Soft Tissue including Heart	Localized	Localized only	Localized	L	Blank(s)	Blank(s)	IIA	T1b	N0	M0	Blank(s)	Blank(s)	Blank(s)	Blank(s)	Blank(s)	Blank(s)	Blank(s)	IIA	Blank(s)	T1b	N0	M0	Blank(s)	Blank(s)	Blank(s)	N/A
26400171	White	Female	2009	Soft Tissue including Heart	Malignant	5.3.1.1 Specified (excluding Kaposi sarcoma)	Unclassified	IX(d) Other specified soft tissue sarcomas	SoftTissue	SoftTissue	C49.2-Conn, subcutaneous, other soft tis: lower limb, hip	492	9043	Malignant	Poorly differentiated; Grade III	Left - origin of primary	Positive histology	9043/3: Synovial sarcoma, biphasic	9043/3: Synovial sarcoma, biphasic	9040-9049: synovial-like neoplasms	Not Brain	IX(d.7) Synovial sarcomas	Soft Tissue including Heart	Regional	Regional by direct extension only	Regional	RE	Blank(s)	Blank(s)	Blank(s)	Blank(s)	Blank(s)	Blank(s)	Blank(s)	Blank(s)	Blank(s)	Blank(s)	Blank(s)	Blank(s)	Blank(s)	IIA	Blank(s)	T1a	N0	M0	Blank(s)	Blank(s)	Blank(s)	N/A
26403415	White	Male	2009	Soft Tissue including Heart	Malignant	5.3.1.1 Specified (excluding Kaposi sarcoma)	Unclassified	IX(d) Other specified soft tissue sarcomas	SoftTissue	SoftTissue	C49.5-Conn, subcutaneous, other soft tis: pelvis	495	9040	Malignant	Undifferentiated; anaplastic; Grade IV	Not a paired site	Positive histology	9040/3: Synovial sarcoma, NOS	9040/3: Synovial sarcoma, NOS	9040-9049: synovial-like neoplasms	Not Brain	IX(d.7) Synovial sarcomas	Soft Tissue including Heart	Localized	Localized only	Localized	L	Blank(s)	Blank(s)	Blank(s)	Blank(s)	Blank(s)	Blank(s)	Blank(s)	Blank(s)	Blank(s)	Blank(s)	Blank(s)	Blank(s)	Blank(s)	IIB	Blank(s)	T2a	N0	M0	Blank(s)	Blank(s)	Blank(s)	N/A
26425532	Black	Female	2010	Lung and Bronchus	Malignant	5.3.1.1 Specified (excluding Kaposi sarcoma)	Unclassified	IX(d) Other specified soft tissue sarcomas	Lung	Lung	C34.9-Lung, NOS	349	9043	Malignant	Undifferentiated; anaplastic; Grade IV	Right - origin of primary	Positive histology	9043/3: Synovial sarcoma, biphasic	9043/3: Synovial sarcoma, biphasic	9040-9049: synovial-like neoplasms	Not Brain	IX(d.7) Synovial sarcomas	Lung and Bronchus	Distant	Distant site(s)/node(s) involved	Distant	D	Blank(s)	Blank(s)	NA	NA	NA	NA	Blank(s)	Blank(s)	Blank(s)	Blank(s)	Blank(s)	Blank(s)	Blank(s)	NA	Blank(s)	NA	NA	NA	Blank(s)	Blank(s)	Blank(s)	N/A
26432386	White	Female	2015	Trachea, Mediastinum and Other Respiratory Organs	Malignant	5.3.1.1 Specified (excluding Kaposi sarcoma)	Unclassified	IX(d) Other specified soft tissue sarcomas	HeartMediastinum	HeartMediastinum	C38.1-Anterior mediastinum	381	9040	Malignant	Poorly differentiated; Grade III	Not a paired site	Positive histology	9040/3: Synovial sarcoma, NOS	9040/3: Synovial sarcoma, NOS	9040-9049: synovial-like neoplasms	Not Brain	IX(d.7) Synovial sarcomas	Mediastinum and Other Respiratory Organs	Blank(s)	Regional by direct extension only	Blank(s)	RE	Blank(s)	Blank(s)	IB	T2b	N0	M0	Blank(s)	Blank(s)	Blank(s)	Blank(s)	Blank(s)	Blank(s)	Blank(s)	III	Blank(s)	T2b	N0	M0	Blank(s)	Blank(s)	Blank(s)	N/A
26441933	White	Male	2010	Soft Tissue including Heart	Malignant	5.3.1.1 Specified (excluding Kaposi sarcoma)	Unclassified	IX(d) Other specified soft tissue sarcomas	SoftTissue	SoftTissue	C49.2-Conn, subcutaneous, other soft tis: lower limb, hip	492	9041	Malignant	Poorly differentiated; Grade III	Left - origin of primary	Positive histology	9041/3: Synovial sarcoma, spindle cell	9041/3: Synovial sarcoma, spindle cell	9040-9049: synovial-like neoplasms	Not Brain	IX(d.7) Synovial sarcomas	Soft Tissue including Heart	Localized	Localized only	Localized	L	Blank(s)	Blank(s)	IIB	T2a	N0	M0	Blank(s)	Blank(s)	Blank(s)	Blank(s)	Blank(s)	Blank(s)	Blank(s)	IIB	Blank(s)	T2a	N0	M0	Blank(s)	Blank(s)	Blank(s)	N/A
26445194	White	Female	2010	Soft Tissue including Heart	Malignant	5.3.1.1 Specified (excluding Kaposi sarcoma)	Unclassified	IX(d) Other specified soft tissue sarcomas	SoftTissue	SoftTissue	C49.0-Conn, subcutaneous, other soft tis: head, face, neck	490	9041	Malignant	Poorly differentiated; Grade III	Not a paired site	Positive histology	9041/3: Synovial sarcoma, spindle cell	9041/3: Synovial sarcoma, spindle cell	9040-9049: synovial-like neoplasms	Not Brain	IX(d.7) Synovial sarcomas	Soft Tissue including Heart	Localized	Localized only	Localized	L	Blank(s)	Blank(s)	IIA	T1b	N0	M0	Blank(s)	Blank(s)	Blank(s)	Blank(s)	Blank(s)	Blank(s)	Blank(s)	IIA	Blank(s)	T1b	N0	M0	Blank(s)	Blank(s)	Blank(s)	N/A
26877007	White	Male	2011	Soft Tissue including Heart	Malignant	5.3.1.1 Specified (excluding Kaposi sarcoma)	Unclassified	IX(d) Other specified soft tissue sarcomas	SoftTissue	SoftTissue	C49.3-Conn, subcutaneous, other soft tis: thorax	493	9041	Malignant	Poorly differentiated; Grade III	Not a paired site	Positive histology	9041/3: Synovial sarcoma, spindle cell	9041/3: Synovial sarcoma, spindle cell	9040-9049: synovial-like neoplasms	Not Brain	IX(d.7) Synovial sarcomas	Soft Tissue including Heart	Localized	Localized only	Localized	L	Blank(s)	Blank(s)	III	T2b	N0	M0	Blank(s)	Blank(s)	Blank(s)	Blank(s)	Blank(s)	Blank(s)	Blank(s)	III	Blank(s)	T2b	N0	M0	Blank(s)	Blank(s)	Blank(s)	N/A
26890279	White	Female	2011	Soft Tissue including Heart	Malignant	5.3.1.1 Specified (excluding Kaposi sarcoma)	Unclassified	IX(d) Other specified soft tissue sarcomas	SoftTissue	SoftTissue	C49.1-Conn, subcutaneous, other soft tis: upr limb, shoulder	491	9043	Malignant	Poorly differentiated; Grade III	Left - origin of primary	Positive histology	9043/3: Synovial sarcoma, biphasic	9043/3: Synovial sarcoma, biphasic	9040-9049: synovial-like neoplasms	Not Brain	IX(d.7) Synovial sarcomas	Soft Tissue including Heart	Localized	Localized only	Localized	L	Blank(s)	Blank(s)	III	T2b	N0	M0	Blank(s)	Blank(s)	Blank(s)	Blank(s)	Blank(s)	Blank(s)	Blank(s)	III	Blank(s)	T2b	N0	M0	Blank(s)	Blank(s)	Blank(s)	N/A
26902606	Other (American Indian/AK Native, Asian/Pacific Islander)	Male	2011	Soft Tissue including Heart	Malignant	5.3.1.1 Specified (excluding Kaposi sarcoma)	Unclassified	IX(d) Other specified soft tissue sarcomas	SoftTissue	SoftTissue	C49.2-Conn, subcutaneous, other soft tis: lower limb, hip	492	9040	Malignant	Moderately differentiated; Grade II	Right - origin of primary	Positive histology	9040/3: Synovial sarcoma, NOS	9040/3: Synovial sarcoma, NOS	9040-9049: synovial-like neoplasms	Not Brain	IX(d.7) Synovial sarcomas	Soft Tissue including Heart	Localized	Localized only	Localized	L	Blank(s)	Blank(s)	IIB	T2b	N0	M0	Blank(s)	Blank(s)	Blank(s)	Blank(s)	Blank(s)	Blank(s)	Blank(s)	IB	Blank(s)	T2b	N0	M0	Blank(s)	Blank(s)	Blank(s)	N/A
26912833	White	Female	2011	Soft Tissue including Heart	Malignant	5.3.1.1 Specified (excluding Kaposi sarcoma)	Unclassified	IX(d) Other specified soft tissue sarcomas	SoftTissue	SoftTissue	C49.2-Conn, subcutaneous, other soft tis: lower limb, hip	492	9043	Malignant	Poorly differentiated; Grade III	Left - origin of primary	Positive histology	9043/3: Synovial sarcoma, biphasic	9043/3: Synovial sarcoma, biphasic	9040-9049: synovial-like neoplasms	Not Brain	IX(d.7) Synovial sarcomas	Soft Tissue including Heart	Localized	Localized only	Localized	L	Blank(s)	Blank(s)	IIB	T2b	N0	M0	Blank(s)	Blank(s)	Blank(s)	Blank(s)	Blank(s)	Blank(s)	Blank(s)	III	Blank(s)	T2b	N0	M0	Blank(s)	Blank(s)	Blank(s)	N/A
26915863	White	Female	2011	Soft Tissue including Heart	Malignant	5.3.1.1 Specified (excluding Kaposi sarcoma)	Unclassified	IX(d) Other specified soft tissue sarcomas	SoftTissue	SoftTissue	C49.5-Conn, subcutaneous, other soft tis: pelvis	495	9041	Malignant	Poorly differentiated; Grade III	Not a paired site	Positive histology	9041/3: Synovial sarcoma, spindle cell	9041/3: Synovial sarcoma, spindle cell	9040-9049: synovial-like neoplasms	Not Brain	IX(d.7) Synovial sarcomas	Soft Tissue including Heart	Localized	Localized only	Localized	L	Blank(s)	Blank(s)	IIB	T2b	N0	M0	Blank(s)	Blank(s)	Blank(s)	Blank(s)	Blank(s)	Blank(s)	Blank(s)	III	Blank(s)	T2b	N0	M0	Blank(s)	Blank(s)	Blank(s)	N/A
26922591	White	Male	2012	Kidney and Renal Pelvis	Malignant	5.3.1.1 Specified (excluding Kaposi sarcoma)	Unclassified	IX(d) Other specified soft tissue sarcomas	KidneyParenchyma	Kidney	C64.9-Kidney, NOS	649	9041	Malignant	Undifferentiated; anaplastic; Grade IV	Right - origin of primary	Positive histology	9041/3: Synovial sarcoma, spindle cell	9041/3: Synovial sarcoma, spindle cell	9040-9049: synovial-like neoplasms	Not Brain	IX(d.7) Synovial sarcomas	Kidney	Distant	Distant site(s)/node(s) involved	Distant	D	Blank(s)	Blank(s)	NA	NA	NA	NA	Blank(s)	Blank(s)	Blank(s)	Blank(s)	Blank(s)	Blank(s)	Blank(s)	NA	Blank(s)	NA	NA	NA	Blank(s)	Blank(s)	Blank(s)	N/A
26929709	White	Female	2012	Soft Tissue including Heart	Malignant	5.3.1.1 Specified (excluding Kaposi sarcoma)	Unclassified	IX(d) Other specified soft tissue sarcomas	SoftTissue	SoftTissue	C49.1-Conn, subcutaneous, other soft tis: upr limb, shoulder	491	9041	Malignant	Poorly differentiated; Grade III	Left - origin of primary	Positive histology	9041/3: Synovial sarcoma, spindle cell	9041/3: Synovial sarcoma, spindle cell	9040-9049: synovial-like neoplasms	Not Brain	IX(d.7) Synovial sarcomas	Soft Tissue including Heart	Localized	Localized only	Localized	L	Blank(s)	Blank(s)	IIA	T1a	N0	M0	Blank(s)	Blank(s)	Blank(s)	Blank(s)	Blank(s)	Blank(s)	Blank(s)	IIA	Blank(s)	T1a	N0	M0	Blank(s)	Blank(s)	Blank(s)	N/A
26931409	White	Female	2012	Soft Tissue including Heart	Malignant	5.3.1.1 Specified (excluding Kaposi sarcoma)	Unclassified	IX(d) Other specified soft tissue sarcomas	SoftTissue	SoftTissue	C49.2-Conn, subcutaneous, other soft tis: lower limb, hip	492	9041	Malignant	Undifferentiated; anaplastic; Grade IV	Right - origin of primary	Positive histology	9041/3: Synovial sarcoma, spindle cell	9041/3: Synovial sarcoma, spindle cell	9040-9049: synovial-like neoplasms	Not Brain	IX(d.7) Synovial sarcomas	Soft Tissue including Heart	Regional	Regional by direct extension only	Regional	RE	Blank(s)	Blank(s)	III	T2b	N0	M0	Blank(s)	Blank(s)	Blank(s)	Blank(s)	Blank(s)	Blank(s)	Blank(s)	III	Blank(s)	T2b	N0	M0	Blank(s)	Blank(s)	Blank(s)	N/A
26949691	White	Male	2012	Soft Tissue including Heart	Malignant	5.3.1.1 Specified (excluding Kaposi sarcoma)	Unclassified	IX(d) Other specified soft tissue sarcomas	SoftTissue	SoftTissue	C49.1-Conn, subcutaneous, other soft tis: upr limb, shoulder	491	9043	Malignant	Poorly differentiated; Grade III	Right - origin of primary	Positive histology	9043/3: Synovial sarcoma, biphasic	9043/3: Synovial sarcoma, biphasic	9040-9049: synovial-like neoplasms	Not Brain	IX(d.7) Synovial sarcomas	Soft Tissue including Heart	Localized	Localized only	Localized	L	Blank(s)	Blank(s)	IIA	T1a	N0	M0	Blank(s)	Blank(s)	Blank(s)	Blank(s)	Blank(s)	Blank(s)	Blank(s)	IIA	Blank(s)	T1a	N0	M0	Blank(s)	Blank(s)	Blank(s)	N/A
26958716	White	Male	2012	Soft Tissue including Heart	Malignant	5.3.1.1 Specified (excluding Kaposi sarcoma)	Unclassified	IX(d) Other specified soft tissue sarcomas	SoftTissue	SoftTissue	C49.1-Conn, subcutaneous, other soft tis: upr limb, shoulder	491	9040	Malignant	Poorly differentiated; Grade III	Right - origin of primary	Positive histology	9040/3: Synovial sarcoma, NOS	9040/3: Synovial sarcoma, NOS	9040-9049: synovial-like neoplasms	Not Brain	IX(d.7) Synovial sarcomas	Soft Tissue including Heart	Localized	Localized only	Localized	L	Blank(s)	Blank(s)	IB	T2b	N0	M0	Blank(s)	Blank(s)	Blank(s)	Blank(s)	Blank(s)	Blank(s)	Blank(s)	III	Blank(s)	T2b	N0	M0	Blank(s)	Blank(s)	Blank(s)	N/A
26965967	Other (American Indian/AK Native, Asian/Pacific Islander)	Female	2012	Kidney and Renal Pelvis	Malignant	5.3.1.1 Specified (excluding Kaposi sarcoma)	Unclassified	IX(d) Other specified soft tissue sarcomas	KidneyParenchyma	Kidney	C64.9-Kidney, NOS	649	9040	Malignant	Poorly differentiated; Grade III	Right - origin of primary	Positive histology	9040/3: Synovial sarcoma, NOS	9040/3: Synovial sarcoma, NOS	9040-9049: synovial-like neoplasms	Not Brain	IX(d.7) Synovial sarcomas	Kidney	Localized	Localized only	Localized	L	Blank(s)	Blank(s)	NA	NA	NA	NA	Blank(s)	Blank(s)	Blank(s)	Blank(s)	Blank(s)	Blank(s)	Blank(s)	NA	Blank(s)	NA	NA	NA	Blank(s)	Blank(s)	Blank(s)	N/A
26974485	White	Male	2013	Soft Tissue including Heart	Malignant	5.3.1.1 Specified (excluding Kaposi sarcoma)	Unclassified	IX(d) Other specified soft tissue sarcomas	SoftTissue	SoftTissue	C49.0-Conn, subcutaneous, other soft tis: head, face, neck	490	9041	Malignant	Poorly differentiated; Grade III	Not a paired site	Positive histology	9041/3: Synovial sarcoma, spindle cell	9041/3: Synovial sarcoma, spindle cell	9040-9049: synovial-like neoplasms	Not Brain	IX(d.7) Synovial sarcomas	Soft Tissue including Heart	Regional	Regional by direct extension only	Regional	RE	Blank(s)	Blank(s)	IIB	T2b	N0	M0	Blank(s)	Blank(s)	Blank(s)	Blank(s)	Blank(s)	Blank(s)	Blank(s)	III	Blank(s)	T2b	N0	M0	Blank(s)	Blank(s)	Blank(s)	N/A
26999672	White	Male	2013	Pleura	Malignant	5.3.1.1 Specified (excluding Kaposi sarcoma)	Unclassified	IX(d) Other specified soft tissue sarcomas	Pleura	Pleura	C38.4-Pleura, NOS	384	9041	Malignant	Undifferentiated; anaplastic; Grade IV	Left - origin of primary	Positive histology	9041/3: Synovial sarcoma, spindle cell	9041/3: Synovial sarcoma, spindle cell	9040-9049: synovial-like neoplasms	Not Brain	IX(d.7) Synovial sarcomas	Pleura	Blank(s)	Regional by direct extension only	Unstaged	RE	Blank(s)	Blank(s)	NA	NA	NA	NA	Blank(s)	Blank(s)	Blank(s)	Blank(s)	Blank(s)	Blank(s)	Blank(s)	NA	Blank(s)	NA	NA	NA	Blank(s)	Blank(s)	Blank(s)	N/A
27010785	White	Female	2013	Soft Tissue including Heart	Malignant	5.3.1.1 Specified (excluding Kaposi sarcoma)	Unclassified	IX(d) Other specified soft tissue sarcomas	SoftTissue	SoftTissue	C49.2-Conn, subcutaneous, other soft tis: lower limb, hip	492	9041	Malignant	Poorly differentiated; Grade III	Left - origin of primary	Positive histology	9041/3: Synovial sarcoma, spindle cell	9041/3: Synovial sarcoma, spindle cell	9040-9049: synovial-like neoplasms	Not Brain	IX(d.7) Synovial sarcomas	Soft Tissue including Heart	Localized	Localized only	Localized	L	Blank(s)	Blank(s)	IIB	T2b	N0	M0	Blank(s)	Blank(s)	Blank(s)	Blank(s)	Blank(s)	Blank(s)	Blank(s)	III	Blank(s)	T2b	N0	M0	Blank(s)	Blank(s)	Blank(s)	N/A
27011329	White	Female	2013	Soft Tissue including Heart	Malignant	5.3.1.1 Specified (excluding Kaposi sarcoma)	Unclassified	IX(d) Other specified soft tissue sarcomas	SoftTissue	SoftTissue	C49.2-Conn, subcutaneous, other soft tis: lower limb, hip	492	9041	Malignant	Undifferentiated; anaplastic; Grade IV	Left - origin of primary	Positive histology	9041/3: Synovial sarcoma, spindle cell	9041/3: Synovial sarcoma, spindle cell	9040-9049: synovial-like neoplasms	Not Brain	IX(d.7) Synovial sarcomas	Soft Tissue including Heart	Localized	Localized only	Localized	L	Blank(s)	Blank(s)	IIA	T1b	N0	M0	Blank(s)	Blank(s)	Blank(s)	Blank(s)	Blank(s)	Blank(s)	Blank(s)	IIA	Blank(s)	T1b	N0	M0	Blank(s)	Blank(s)	Blank(s)	N/A
27012755	White	Female	2014	Soft Tissue including Heart	Malignant	5.3.1.1 Specified (excluding Kaposi sarcoma)	Unclassified	IX(d) Other specified soft tissue sarcomas	SoftTissue	SoftTissue	C49.5-Conn, subcutaneous, other soft tis: pelvis	495	9041	Malignant	Undifferentiated; anaplastic; Grade IV	Not a paired site	Positive histology	9041/3: Synovial sarcoma, spindle cell	9041/3: Synovial sarcoma, spindle cell	9040-9049: synovial-like neoplasms	Not Brain	IX(d.7) Synovial sarcomas	Soft Tissue including Heart	Localized	Localized only	Localized	L	Blank(s)	Blank(s)	III	T2b	N0	M0	Blank(s)	Blank(s)	Blank(s)	Blank(s)	Blank(s)	Blank(s)	Blank(s)	III	Blank(s)	T2b	N0	M0	Blank(s)	Blank(s)	Blank(s)	N/A
27018863	White	Male	2014	Soft Tissue including Heart	Malignant	5.3.1.1 Specified (excluding Kaposi sarcoma)	Unclassified	IX(d) Other specified soft tissue sarcomas	SoftTissue	SoftTissue	C49.2-Conn, subcutaneous, other soft tis: lower limb, hip	492	9041	Malignant	Poorly differentiated; Grade III	Left - origin of primary	Positive histology	9041/3: Synovial sarcoma, spindle cell	9041/3: Synovial sarcoma, spindle cell	9040-9049: synovial-like neoplasms	Not Brain	IX(d.7) Synovial sarcomas	Soft Tissue including Heart	Localized	Localized only	Localized	L	Blank(s)	Blank(s)	IIA	T1NOS	N0	M0	Blank(s)	Blank(s)	Blank(s)	Blank(s)	Blank(s)	Blank(s)	Blank(s)	IINOS	Blank(s)	T1NOS	N0	M0	Blank(s)	Blank(s)	Blank(s)	N/A
27022037	White	Male	2014	Soft Tissue including Heart	Malignant	5.3.1.1 Specified (excluding Kaposi sarcoma)	Unclassified	IX(d) Other specified soft tissue sarcomas	SoftTissue	SoftTissue	C49.6-Conn, subcutaneous, other soft tis: trunk, NOS	496	9041	Malignant	Poorly differentiated; Grade III	Not a paired site	Positive histology	9041/3: Synovial sarcoma, spindle cell	9041/3: Synovial sarcoma, spindle cell	9040-9049: synovial-like neoplasms	Not Brain	IX(d.7) Synovial sarcomas	Soft Tissue including Heart	Localized	Localized only	Localized	L	Blank(s)	Blank(s)	IIA	T1b	N0	M0	Blank(s)	Blank(s)	Blank(s)	Blank(s)	Blank(s)	Blank(s)	Blank(s)	IIA	Blank(s)	T1b	N0	M0	Blank(s)	Blank(s)	Blank(s)	N/A
27024813	Other (American Indian/AK Native, Asian/Pacific Islander)	Female	2014	Soft Tissue including Heart	Malignant	5.3.1.1 Specified (excluding Kaposi sarcoma)	Unclassified	IX(d) Other specified soft tissue sarcomas	SoftTissue	SoftTissue	C49.0-Conn, subcutaneous, other soft tis: head, face, neck	490	9041	Malignant	Poorly differentiated; Grade III	Not a paired site	Positive histology	9041/3: Synovial sarcoma, spindle cell	9041/3: Synovial sarcoma, spindle cell	9040-9049: synovial-like neoplasms	Not Brain	IX(d.7) Synovial sarcomas	Soft Tissue including Heart	Regional	Regional by direct extension only	Regional	RE	Blank(s)	Blank(s)	IIB	T2b	N0	M0	Blank(s)	Blank(s)	Blank(s)	Blank(s)	Blank(s)	Blank(s)	Blank(s)	III	Blank(s)	T2b	N0	M0	Blank(s)	Blank(s)	Blank(s)	N/A
27031561	White	Female	2014	Soft Tissue including Heart	Malignant	5.3.1.1 Specified (excluding Kaposi sarcoma)	Unclassified	IX(d) Other specified soft tissue sarcomas	SoftTissue	SoftTissue	C49.2-Conn, subcutaneous, other soft tis: lower limb, hip	492	9041	Malignant	Poorly differentiated; Grade III	Right - origin of primary	Positive histology	9041/3: Synovial sarcoma, spindle cell	9041/3: Synovial sarcoma, spindle cell	9040-9049: synovial-like neoplasms	Not Brain	IX(d.7) Synovial sarcomas	Soft Tissue including Heart	Localized	Localized only	Localized	L	Blank(s)	Blank(s)	IIA	T1a	N0	M0	Blank(s)	Blank(s)	Blank(s)	Blank(s)	Blank(s)	Blank(s)	Blank(s)	IIA	Blank(s)	T1a	N0	M0	Blank(s)	Blank(s)	Blank(s)	N/A
27435058	Other (American Indian/AK Native, Asian/Pacific Islander)	Male	2014	Soft Tissue including Heart	Malignant	5.3.1.1 Specified (excluding Kaposi sarcoma)	Unclassified	IX(d) Other specified soft tissue sarcomas	SoftTissue	SoftTissue	C49.3-Conn, subcutaneous, other soft tis: thorax	493	9043	Malignant	Moderately differentiated; Grade II	Not a paired site	Positive histology	9043/3: Synovial sarcoma, biphasic	9043/3: Synovial sarcoma, biphasic	9040-9049: synovial-like neoplasms	Not Brain	IX(d.7) Synovial sarcomas	Soft Tissue including Heart	Regional	Regional by direct extension only	Regional	RE	Blank(s)	Blank(s)	IIB	T2b	N0	M0	Blank(s)	Blank(s)	Blank(s)	Blank(s)	Blank(s)	Blank(s)	Blank(s)	IB	Blank(s)	T2b	N0	M0	Blank(s)	Blank(s)	Blank(s)	N/A
27436743	Other (American Indian/AK Native, Asian/Pacific Islander)	Female	2014	Soft Tissue including Heart	Malignant	5.3.1.1 Specified (excluding Kaposi sarcoma)	Unclassified	IX(d) Other specified soft tissue sarcomas	SoftTissue	SoftTissue	C49.2-Conn, subcutaneous, other soft tis: lower limb, hip	492	9041	Malignant	Poorly differentiated; Grade III	Left - origin of primary	Positive histology	9041/3: Synovial sarcoma, spindle cell	9041/3: Synovial sarcoma, spindle cell	9040-9049: synovial-like neoplasms	Not Brain	IX(d.7) Synovial sarcomas	Soft Tissue including Heart	Localized	Localized only	Localized	L	Blank(s)	Blank(s)	IIA	T1b	N0	M0	Blank(s)	Blank(s)	Blank(s)	Blank(s)	Blank(s)	Blank(s)	Blank(s)	IIA	Blank(s)	T1b	N0	M0	Blank(s)	Blank(s)	Blank(s)	N/A
27449552	White	Male	2014	Soft Tissue including Heart	Malignant	5.3.1.1 Specified (excluding Kaposi sarcoma)	Unclassified	IX(d) Other specified soft tissue sarcomas	SoftTissue	SoftTissue	C49.5-Conn, subcutaneous, other soft tis: pelvis	495	9041	Malignant	Poorly differentiated; Grade III	Not a paired site	Positive histology	9041/3: Synovial sarcoma, spindle cell	9041/3: Synovial sarcoma, spindle cell	9040-9049: synovial-like neoplasms	Not Brain	IX(d.7) Synovial sarcomas	Soft Tissue including Heart	Regional	Regional by direct extension only	Regional	RE	Blank(s)	Blank(s)	IIA	T1b	N0	M0	Blank(s)	Blank(s)	Blank(s)	Blank(s)	Blank(s)	Blank(s)	Blank(s)	IIA	Blank(s)	T1b	N0	M0	Blank(s)	Blank(s)	Blank(s)	N/A
27490297	Black	Male	2015	Soft Tissue including Heart	Malignant	5.3.1.1 Specified (excluding Kaposi sarcoma)	Unclassified	IX(d) Other specified soft tissue sarcomas	SoftTissue	SoftTissue	C49.1-Conn, subcutaneous, other soft tis: upr limb, shoulder	491	9041	Malignant	Poorly differentiated; Grade III	Left - origin of primary	Positive histology	9041/3: Synovial sarcoma, spindle cell	9041/3: Synovial sarcoma, spindle cell	9040-9049: synovial-like neoplasms	Not Brain	IX(d.7) Synovial sarcomas	Soft Tissue including Heart	Localized	Localized only	Localized	L	Blank(s)	Blank(s)	IIA	T1b	N0	M0	Blank(s)	Blank(s)	Blank(s)	Blank(s)	Blank(s)	Blank(s)	Blank(s)	IIA	Blank(s)	T1b	N0	M0	Blank(s)	Blank(s)	Blank(s)	N/A
27505853	Other (American Indian/AK Native, Asian/Pacific Islander)	Male	2015	Soft Tissue including Heart	Malignant	5.3.1.1 Specified (excluding Kaposi sarcoma)	Unclassified	IX(d) Other specified soft tissue sarcomas	SoftTissue	SoftTissue	C49.1-Conn, subcutaneous, other soft tis: upr limb, shoulder	491	9041	Malignant	Poorly differentiated; Grade III	Left - origin of primary	Positive histology	9041/3: Synovial sarcoma, spindle cell	9041/3: Synovial sarcoma, spindle cell	9040-9049: synovial-like neoplasms	Not Brain	IX(d.7) Synovial sarcomas	Soft Tissue including Heart	Localized	Localized only	Localized	L	Blank(s)	Blank(s)	IIA	T1b	N0	M0	Blank(s)	Blank(s)	Blank(s)	Blank(s)	Blank(s)	Blank(s)	Blank(s)	IIA	Blank(s)	T1b	N0	M0	Blank(s)	Blank(s)	Blank(s)	N/A
28458458	Black	Male	1996	Soft Tissue including Heart	Malignant	5.3.1.1 Specified (excluding Kaposi sarcoma)	Unclassified	IX(d) Other specified soft tissue sarcomas	SoftTissue	SoftTissue	C49.2-Conn, subcutaneous, other soft tis: lower limb, hip	492	9041	Malignant	Undifferentiated; anaplastic; Grade IV	Right - origin of primary	Positive histology	9041/3: Synovial sarcoma, spindle cell	9041/3: Synovial sarcoma, spindle cell	9040-9049: synovial-like neoplasms	Not Brain	IX(d.7) Synovial sarcomas	Soft Tissue including Heart	Blank(s)	Blank(s)	Localized	Blank(s)	Blank(s)	Localized only	Blank(s)	Blank(s)	Blank(s)	Blank(s)	Blank(s)	Blank(s)	Blank(s)	Blank(s)	Blank(s)	Blank(s)	Blank(s)	Blank(s)	Blank(s)	Blank(s)	Blank(s)	Blank(s)	Blank(s)	Blank(s)	Blank(s)	N/A
28459035	White	Female	1997	Soft Tissue including Heart	Malignant	5.3.1.1 Specified (excluding Kaposi sarcoma)	Unclassified	IX(d) Other specified soft tissue sarcomas	SoftTissue	SoftTissue	C49.2-Conn, subcutaneous, other soft tis: lower limb, hip	492	9041	Malignant	Moderately differentiated; Grade II	Right - origin of primary	Positive histology	9041/3: Synovial sarcoma, spindle cell	9041/3: Synovial sarcoma, spindle cell	9040-9049: synovial-like neoplasms	Not Brain	IX(d.7) Synovial sarcomas	Soft Tissue including Heart	Blank(s)	Blank(s)	Distant	Blank(s)	Blank(s)	Distant site(s)/node(s) involved	Blank(s)	Blank(s)	Blank(s)	Blank(s)	Blank(s)	Blank(s)	Blank(s)	Blank(s)	Blank(s)	Blank(s)	Blank(s)	Blank(s)	Blank(s)	Blank(s)	Blank(s)	Blank(s)	Blank(s)	Blank(s)	Blank(s)	N/A
28466310	White	Female	2010	Soft Tissue including Heart	Malignant	5.3.1.1 Specified (excluding Kaposi sarcoma)	Unclassified	IX(d) Other specified soft tissue sarcomas	SoftTissue	SoftTissue	C49.5-Conn, subcutaneous, other soft tis: pelvis	495	9041	Malignant	Undifferentiated; anaplastic; Grade IV	Not a paired site	Positive histology	9041/3: Synovial sarcoma, spindle cell	9041/3: Synovial sarcoma, spindle cell	9040-9049: synovial-like neoplasms	Not Brain	IX(d.7) Synovial sarcomas	Soft Tissue including Heart	Distant	Distant site(s)/node(s) involved	Distant	D	Blank(s)	Blank(s)	IV	T2b	N0	M1	Blank(s)	Blank(s)	Blank(s)	Blank(s)	Blank(s)	Blank(s)	Blank(s)	IV	Blank(s)	T2b	N0	M1	Blank(s)	Blank(s)	Blank(s)	N/A
28466310	White	Female	2007	Soft Tissue including Heart	Malignant	5.3.1.1 Specified (excluding Kaposi sarcoma)	Unclassified	IX(d) Other specified soft tissue sarcomas	SoftTissue	SoftTissue	C49.5-Conn, subcutaneous, other soft tis: pelvis	495	9041	Malignant	Poorly differentiated; Grade III	Not a paired site	Positive histology	9041/3: Synovial sarcoma, spindle cell	9041/3: Synovial sarcoma, spindle cell	9040-9049: synovial-like neoplasms	Not Brain	IX(d.7) Synovial sarcomas	Soft Tissue including Heart	Distant	Distant site(s)/node(s) involved	Distant	D	Blank(s)	Blank(s)	Blank(s)	Blank(s)	Blank(s)	Blank(s)	Blank(s)	Blank(s)	Blank(s)	Blank(s)	Blank(s)	Blank(s)	Blank(s)	IV	Blank(s)	T2b	N0	M1	Blank(s)	Blank(s)	Blank(s)	N/A
28480055	White	Male	1998	Soft Tissue including Heart	Malignant	5.3.1.1 Specified (excluding Kaposi sarcoma)	Unclassified	IX(d) Other specified soft tissue sarcomas	SoftTissue	SoftTissue	C49.2-Conn, subcutaneous, other soft tis: lower limb, hip	492	9043	Malignant	Well differentiated; Grade I	Left - origin of primary	Positive histology	9043/3: Synovial sarcoma, biphasic	9043/3: Synovial sarcoma, biphasic	9040-9049: synovial-like neoplasms	Not Brain	IX(d.7) Synovial sarcomas	Soft Tissue including Heart	Distant	Blank(s)	Distant	Blank(s)	Blank(s)	Distant site(s)/node(s) involved	Blank(s)	Blank(s)	Blank(s)	Blank(s)	Blank(s)	Blank(s)	Blank(s)	Blank(s)	Blank(s)	Blank(s)	Blank(s)	Blank(s)	Blank(s)	Blank(s)	Blank(s)	Blank(s)	Blank(s)	Blank(s)	Blank(s)	N/A
28484539	White	Male	2010	Soft Tissue including Heart	Malignant	5.3.1.1 Specified (excluding Kaposi sarcoma)	Unclassified	IX(d) Other specified soft tissue sarcomas	SoftTissue	SoftTissue	C49.1-Conn, subcutaneous, other soft tis: upr limb, shoulder	491	9043	Malignant	Poorly differentiated; Grade III	Left - origin of primary	Positive histology	9043/3: Synovial sarcoma, biphasic	9043/3: Synovial sarcoma, biphasic	9040-9049: synovial-like neoplasms	Not Brain	IX(d.7) Synovial sarcomas	Soft Tissue including Heart	Localized	Localized only	Localized	L	Blank(s)	Blank(s)	IIA	T1b	N0	M0	Blank(s)	Blank(s)	Blank(s)	Blank(s)	Blank(s)	Blank(s)	Blank(s)	IIA	Blank(s)	T1b	N0	M0	Blank(s)	Blank(s)	Blank(s)	N/A
28486629	White	Female	1999	Soft Tissue including Heart	Malignant	5.3.1.1 Specified (excluding Kaposi sarcoma)	Unclassified	IX(d) Other specified soft tissue sarcomas	SoftTissue	SoftTissue	C49.6-Conn, subcutaneous, other soft tis: trunk, NOS	496	9040	Malignant	Poorly differentiated; Grade III	Not a paired site	Positive histology	9040/3: Synovial sarcoma, NOS	9040/3: Synovial sarcoma, NOS	9040-9049: synovial-like neoplasms	Not Brain	IX(d.7) Synovial sarcomas	Soft Tissue including Heart	Regional	Blank(s)	Regional	Blank(s)	Blank(s)	Regional by direct extension only	Blank(s)	Blank(s)	Blank(s)	Blank(s)	Blank(s)	Blank(s)	Blank(s)	Blank(s)	Blank(s)	Blank(s)	Blank(s)	Blank(s)	Blank(s)	Blank(s)	Blank(s)	Blank(s)	Blank(s)	Blank(s)	Blank(s)	N/A
28487007	White	Female	1999	Soft Tissue including Heart	Malignant	5.3.1.1 Specified (excluding Kaposi sarcoma)	Unclassified	IX(d) Other specified soft tissue sarcomas	SoftTissue	SoftTissue	C49.2-Conn, subcutaneous, other soft tis: lower limb, hip	492	9041	Malignant	Poorly differentiated; Grade III	Right - origin of primary	Positive histology	9041/3: Synovial sarcoma, spindle cell	9041/3: Synovial sarcoma, spindle cell	9040-9049: synovial-like neoplasms	Not Brain	IX(d.7) Synovial sarcomas	Soft Tissue including Heart	Regional	Blank(s)	Regional	Blank(s)	Blank(s)	Regional by direct extension only	Blank(s)	Blank(s)	Blank(s)	Blank(s)	Blank(s)	Blank(s)	Blank(s)	Blank(s)	Blank(s)	Blank(s)	Blank(s)	Blank(s)	Blank(s)	Blank(s)	Blank(s)	Blank(s)	Blank(s)	Blank(s)	Blank(s)	N/A
28487019	White	Male	1999	Soft Tissue including Heart	Malignant	5.3.1.1 Specified (excluding Kaposi sarcoma)	Unclassified	IX(d) Other specified soft tissue sarcomas	SoftTissue	SoftTissue	C49.2-Conn, subcutaneous, other soft tis: lower limb, hip	492	9040	Malignant	Moderately differentiated; Grade II	Left - origin of primary	Positive histology	9040/3: Synovial sarcoma, NOS	9040/3: Synovial sarcoma, NOS	9040-9049: synovial-like neoplasms	Not Brain	IX(d.7) Synovial sarcomas	Soft Tissue including Heart	Localized	Blank(s)	Localized	Blank(s)	Blank(s)	Localized only	Blank(s)	Blank(s)	Blank(s)	Blank(s)	Blank(s)	Blank(s)	Blank(s)	Blank(s)	Blank(s)	Blank(s)	Blank(s)	Blank(s)	Blank(s)	Blank(s)	Blank(s)	Blank(s)	Blank(s)	Blank(s)	Blank(s)	N/A
28488294	White	Male	1999	Soft Tissue including Heart	Malignant	5.3.1.1 Specified (excluding Kaposi sarcoma)	Unclassified	IX(d) Other specified soft tissue sarcomas	SoftTissue	SoftTissue	C49.2-Conn, subcutaneous, other soft tis: lower limb, hip	492	9040	Malignant	Moderately differentiated; Grade II	Right - origin of primary	Positive histology	9040/3: Synovial sarcoma, NOS	9040/3: Synovial sarcoma, NOS	9040-9049: synovial-like neoplasms	Not Brain	IX(d.7) Synovial sarcomas	Soft Tissue including Heart	Localized	Blank(s)	Localized	Blank(s)	Blank(s)	Localized only	Blank(s)	Blank(s)	Blank(s)	Blank(s)	Blank(s)	Blank(s)	Blank(s)	Blank(s)	Blank(s)	Blank(s)	Blank(s)	Blank(s)	Blank(s)	Blank(s)	Blank(s)	Blank(s)	Blank(s)	Blank(s)	Blank(s)	N/A
28489953	White	Male	1999	Soft Tissue including Heart	Malignant	5.3.1.1 Specified (excluding Kaposi sarcoma)	Unclassified	IX(d) Other specified soft tissue sarcomas	SoftTissue	SoftTissue	C49.2-Conn, subcutaneous, other soft tis: lower limb, hip	492	9040	Malignant	Moderately differentiated; Grade II	Left - origin of primary	Positive histology	9040/3: Synovial sarcoma, NOS	9040/3: Synovial sarcoma, NOS	9040-9049: synovial-like neoplasms	Not Brain	IX(d.7) Synovial sarcomas	Soft Tissue including Heart	Localized	Blank(s)	Localized	Blank(s)	Blank(s)	Localized only	Blank(s)	Blank(s)	Blank(s)	Blank(s)	Blank(s)	Blank(s)	Blank(s)	Blank(s)	Blank(s)	Blank(s)	Blank(s)	Blank(s)	Blank(s)	Blank(s)	Blank(s)	Blank(s)	Blank(s)	Blank(s)	Blank(s)	N/A
28491512	White	Male	1999	Soft Tissue including Heart	Malignant	5.3.1.1 Specified (excluding Kaposi sarcoma)	Unclassified	IX(d) Other specified soft tissue sarcomas	SoftTissue	SoftTissue	C49.3-Conn, subcutaneous, other soft tis: thorax	493	9041	Malignant	Poorly differentiated; Grade III	Not a paired site	Positive histology	9041/3: Synovial sarcoma, spindle cell	9041/3: Synovial sarcoma, spindle cell	9040-9049: synovial-like neoplasms	Not Brain	IX(d.7) Synovial sarcomas	Soft Tissue including Heart	Localized	Blank(s)	Localized	Blank(s)	Blank(s)	Localized only	Blank(s)	Blank(s)	Blank(s)	Blank(s)	Blank(s)	Blank(s)	Blank(s)	Blank(s)	Blank(s)	Blank(s)	Blank(s)	Blank(s)	Blank(s)	Blank(s)	Blank(s)	Blank(s)	Blank(s)	Blank(s)	Blank(s)	N/A
28493332	White	Male	2000	Soft Tissue including Heart	Malignant	5.3.1.1 Specified (excluding Kaposi sarcoma)	Unclassified	IX(d) Other specified soft tissue sarcomas	SoftTissue	SoftTissue	C49.2-Conn, subcutaneous, other soft tis: lower limb, hip	492	9040	Malignant	Moderately differentiated; Grade II	Left - origin of primary	Positive histology	9040/3: Synovial sarcoma, NOS	9040/3: Synovial sarcoma, NOS	9040-9049: synovial-like neoplasms	Not Brain	IX(d.7) Synovial sarcomas	Soft Tissue including Heart	Localized	Blank(s)	Localized	Blank(s)	Blank(s)	Localized only	Blank(s)	Blank(s)	Blank(s)	Blank(s)	Blank(s)	Blank(s)	Blank(s)	Blank(s)	Blank(s)	Blank(s)	Blank(s)	Blank(s)	Blank(s)	Blank(s)	Blank(s)	Blank(s)	Blank(s)	Blank(s)	Blank(s)	N/A
28496897	White	Female	2000	Soft Tissue including Heart	Malignant	5.3.1.1 Specified (excluding Kaposi sarcoma)	Unclassified	IX(d) Other specified soft tissue sarcomas	SoftTissue	SoftTissue	C49.2-Conn, subcutaneous, other soft tis: lower limb, hip	492	9040	Malignant	Moderately differentiated; Grade II	Right - origin of primary	Positive histology	9040/3: Synovial sarcoma, NOS	9040/3: Synovial sarcoma, NOS	9040-9049: synovial-like neoplasms	Not Brain	IX(d.7) Synovial sarcomas	Soft Tissue including Heart	Localized	Blank(s)	Localized	Blank(s)	Blank(s)	Localized only	Blank(s)	Blank(s)	Blank(s)	Blank(s)	Blank(s)	Blank(s)	Blank(s)	Blank(s)	Blank(s)	Blank(s)	Blank(s)	Blank(s)	Blank(s)	Blank(s)	Blank(s)	Blank(s)	Blank(s)	Blank(s)	Blank(s)	N/A
28502463	White	Male	2000	Soft Tissue including Heart	Malignant	5.3.1.1 Specified (excluding Kaposi sarcoma)	Unclassified	IX(d) Other specified soft tissue sarcomas	SoftTissue	SoftTissue	C49.5-Conn, subcutaneous, other soft tis: pelvis	495	9043	Malignant	Poorly differentiated; Grade III	Not a paired site	Positive histology	9043/3: Synovial sarcoma, biphasic	9043/3: Synovial sarcoma, biphasic	9040-9049: synovial-like neoplasms	Not Brain	IX(d.7) Synovial sarcomas	Soft Tissue including Heart	Localized	Blank(s)	Localized	Blank(s)	Blank(s)	Localized only	Blank(s)	Blank(s)	Blank(s)	Blank(s)	Blank(s)	Blank(s)	Blank(s)	Blank(s)	Blank(s)	Blank(s)	Blank(s)	Blank(s)	Blank(s)	Blank(s)	Blank(s)	Blank(s)	Blank(s)	Blank(s)	Blank(s)	N/A
28506624	White	Female	2001	Soft Tissue including Heart	Malignant	5.3.1.1 Specified (excluding Kaposi sarcoma)	Unclassified	IX(d) Other specified soft tissue sarcomas	SoftTissue	SoftTissue	C49.0-Conn, subcutaneous, other soft tis: head, face, neck	490	9041	Malignant	Poorly differentiated; Grade III	Not a paired site	Positive histology	9041/3: Synovial sarcoma, spindle cell	9041/3: Synovial sarcoma, spindle cell	9040-9049: synovial-like neoplasms	Not Brain	IX(d.7) Synovial sarcomas	Soft Tissue including Heart	Localized	Blank(s)	Localized	Blank(s)	Localized only	Blank(s)	Blank(s)	Blank(s)	Blank(s)	Blank(s)	Blank(s)	Blank(s)	Blank(s)	Blank(s)	Blank(s)	Blank(s)	Blank(s)	Blank(s)	Blank(s)	Blank(s)	Blank(s)	Blank(s)	Blank(s)	Blank(s)	Blank(s)	N/A
28518962	White	Female	2002	Soft Tissue including Heart	Malignant	5.3.1.1 Specified (excluding Kaposi sarcoma)	Unclassified	IX(d) Other specified soft tissue sarcomas	SoftTissue	SoftTissue	C49.1-Conn, subcutaneous, other soft tis: upr limb, shoulder	491	9040	Malignant	Undifferentiated; anaplastic; Grade IV	Right - origin of primary	Positive histology	9040/3: Synovial sarcoma, NOS	9040/3: Synovial sarcoma, NOS	9040-9049: synovial-like neoplasms	Not Brain	IX(d.7) Synovial sarcomas	Soft Tissue including Heart	Localized	Blank(s)	Localized	Blank(s)	Localized only	Blank(s)	Blank(s)	Blank(s)	Blank(s)	Blank(s)	Blank(s)	Blank(s)	Blank(s)	Blank(s)	Blank(s)	Blank(s)	Blank(s)	Blank(s)	Blank(s)	Blank(s)	Blank(s)	Blank(s)	Blank(s)	Blank(s)	Blank(s)	N/A
28526930	White	Male	2002	Soft Tissue including Heart	Malignant	5.3.1.1 Specified (excluding Kaposi sarcoma)	Unclassified	IX(d) Other specified soft tissue sarcomas	SoftTissue	SoftTissue	C49.1-Conn, subcutaneous, other soft tis: upr limb, shoulder	491	9040	Malignant	Poorly differentiated; Grade III	Right - origin of primary	Positive histology	9040/3: Synovial sarcoma, NOS	9040/3: Synovial sarcoma, NOS	9040-9049: synovial-like neoplasms	Not Brain	IX(d.7) Synovial sarcomas	Soft Tissue including Heart	Localized	Blank(s)	Localized	Blank(s)	Localized only	Blank(s)	Blank(s)	Blank(s)	Blank(s)	Blank(s)	Blank(s)	Blank(s)	Blank(s)	Blank(s)	Blank(s)	Blank(s)	Blank(s)	Blank(s)	Blank(s)	Blank(s)	Blank(s)	Blank(s)	Blank(s)	Blank(s)	Blank(s)	N/A
28527639	White	Female	2003	Soft Tissue including Heart	Malignant	5.3.1.1 Specified (excluding Kaposi sarcoma)	Unclassified	IX(d) Other specified soft tissue sarcomas	SoftTissue	SoftTissue	C49.2-Conn, subcutaneous, other soft tis: lower limb, hip	492	9041	Malignant	Poorly differentiated; Grade III	Right - origin of primary	Positive histology	9041/3: Synovial sarcoma, spindle cell	9041/3: Synovial sarcoma, spindle cell	9040-9049: synovial-like neoplasms	Not Brain	IX(d.7) Synovial sarcomas	Soft Tissue including Heart	Localized	Blank(s)	Localized	Blank(s)	Localized only	Blank(s)	Blank(s)	Blank(s)	Blank(s)	Blank(s)	Blank(s)	Blank(s)	Blank(s)	Blank(s)	Blank(s)	Blank(s)	Blank(s)	Blank(s)	Blank(s)	Blank(s)	Blank(s)	Blank(s)	Blank(s)	Blank(s)	Blank(s)	N/A
28530265	Other (American Indian/AK Native, Asian/Pacific Islander)	Male	2015	Soft Tissue including Heart	Malignant	5.3.1.1 Specified (excluding Kaposi sarcoma)	Unclassified	IX(d) Other specified soft tissue sarcomas	SoftTissue	SoftTissue	C49.1-Conn, subcutaneous, other soft tis: upr limb, shoulder	491	9041	Malignant	Poorly differentiated; Grade III	Right - origin of primary	Positive histology	9041/3: Synovial sarcoma, spindle cell	9041/3: Synovial sarcoma, spindle cell	9040-9049: synovial-like neoplasms	Not Brain	IX(d.7) Synovial sarcomas	Soft Tissue including Heart	Localized	Localized only	Localized	L	Blank(s)	Blank(s)	III	T2a	N0	M0	Blank(s)	Blank(s)	Blank(s)	Blank(s)	Blank(s)	Blank(s)	Blank(s)	IIB	Blank(s)	T2a	N0	M0	Blank(s)	Blank(s)	Blank(s)	N/A
28532660	White	Male	2003	Larynx	Malignant	5.3.1.1 Specified (excluding Kaposi sarcoma)	Unclassified	IX(d) Other specified soft tissue sarcomas	LarynxOther	OthLarynx	C32.3-Laryngeal cartilage	323	9041	Malignant	Moderately differentiated; Grade II	Not a paired site	Positive histology	9041/3: Synovial sarcoma, spindle cell	9041/3: Synovial sarcoma, spindle cell	9040-9049: synovial-like neoplasms	Not Brain	IX(d.7) Synovial sarcomas	Larynx	Localized	Blank(s)	Localized	Blank(s)	Localized only	Blank(s)	Blank(s)	Blank(s)	Blank(s)	Blank(s)	Blank(s)	Blank(s)	Blank(s)	Blank(s)	Blank(s)	Blank(s)	Blank(s)	Blank(s)	Blank(s)	Blank(s)	Blank(s)	Blank(s)	Blank(s)	Blank(s)	Blank(s)	N/A
28534104	White	Female	2003	Soft Tissue including Heart	Malignant	5.3.1.1 Specified (excluding Kaposi sarcoma)	Unclassified	IX(d) Other specified soft tissue sarcomas	SoftTissue	SoftTissue	C49.5-Conn, subcutaneous, other soft tis: pelvis	495	9041	Malignant	Poorly differentiated; Grade III	Not a paired site	Positive histology	9041/3: Synovial sarcoma, spindle cell	9041/3: Synovial sarcoma, spindle cell	9040-9049: synovial-like neoplasms	Not Brain	IX(d.7) Synovial sarcomas	Soft Tissue including Heart	Localized	Blank(s)	Localized	Blank(s)	Localized only	Blank(s)	Blank(s)	Blank(s)	Blank(s)	Blank(s)	Blank(s)	Blank(s)	Blank(s)	Blank(s)	Blank(s)	Blank(s)	Blank(s)	Blank(s)	Blank(s)	Blank(s)	Blank(s)	Blank(s)	Blank(s)	Blank(s)	Blank(s)	N/A
28536183	White	Female	2003	Soft Tissue including Heart	Malignant	5.3.1.1 Specified (excluding Kaposi sarcoma)	Unclassified	IX(d) Other specified soft tissue sarcomas	SoftTissue	SoftTissue	C49.2-Conn, subcutaneous, other soft tis: lower limb, hip	492	9041	Malignant	Poorly differentiated; Grade III	Right - origin of primary	Positive histology	9041/3: Synovial sarcoma, spindle cell	9041/3: Synovial sarcoma, spindle cell	9040-9049: synovial-like neoplasms	Not Brain	IX(d.7) Synovial sarcomas	Soft Tissue including Heart	Localized	Blank(s)	Localized	Blank(s)	Localized only	Blank(s)	Blank(s)	Blank(s)	Blank(s)	Blank(s)	Blank(s)	Blank(s)	Blank(s)	Blank(s)	Blank(s)	Blank(s)	Blank(s)	Blank(s)	Blank(s)	Blank(s)	Blank(s)	Blank(s)	Blank(s)	Blank(s)	Blank(s)	N/A
28537471	White	Female	2003	Soft Tissue including Heart	Malignant	5.3.1.1 Specified (excluding Kaposi sarcoma)	Unclassified	IX(d) Other specified soft tissue sarcomas	SoftTissue	SoftTissue	C49.2-Conn, subcutaneous, other soft tis: lower limb, hip	492	9041	Malignant	Undifferentiated; anaplastic; Grade IV	Right - origin of primary	Positive histology	9041/3: Synovial sarcoma, spindle cell	9041/3: Synovial sarcoma, spindle cell	9040-9049: synovial-like neoplasms	Not Brain	IX(d.7) Synovial sarcomas	Soft Tissue including Heart	Localized	Blank(s)	Localized	Blank(s)	Localized only	Blank(s)	Blank(s)	Blank(s)	Blank(s)	Blank(s)	Blank(s)	Blank(s)	Blank(s)	Blank(s)	Blank(s)	Blank(s)	Blank(s)	Blank(s)	Blank(s)	Blank(s)	Blank(s)	Blank(s)	Blank(s)	Blank(s)	Blank(s)	N/A
28543412	White	Female	2004	Soft Tissue including Heart	Malignant	5.3.1.1 Specified (excluding Kaposi sarcoma)	Unclassified	IX(d) Other specified soft tissue sarcomas	SoftTissue	SoftTissue	C49.2-Conn, subcutaneous, other soft tis: lower limb, hip	492	9043	Malignant	Undifferentiated; anaplastic; Grade IV	Right - origin of primary	Positive histology	9043/3: Synovial sarcoma, biphasic	9043/3: Synovial sarcoma, biphasic	9040-9049: synovial-like neoplasms	Not Brain	IX(d.7) Synovial sarcomas	Soft Tissue including Heart	Regional	Regional by direct extension only	Regional	RE	Blank(s)	Blank(s)	Blank(s)	Blank(s)	Blank(s)	Blank(s)	Blank(s)	Blank(s)	Blank(s)	Blank(s)	Blank(s)	Blank(s)	Blank(s)	III	Blank(s)	T2b	N0	M0	Blank(s)	Blank(s)	Blank(s)	N/A
28545914	White	Male	2004	Soft Tissue including Heart	Malignant	5.3.1.1 Specified (excluding Kaposi sarcoma)	Unclassified	IX(d) Other specified soft tissue sarcomas	SoftTissue	SoftTissue	C49.2-Conn, subcutaneous, other soft tis: lower limb, hip	492	9040	Malignant	Undifferentiated; anaplastic; Grade IV	Left - origin of primary	Positive histology	9040/3: Synovial sarcoma, NOS	9040/3: Synovial sarcoma, NOS	9040-9049: synovial-like neoplasms	Not Brain	IX(d.7) Synovial sarcomas	Soft Tissue including Heart	Localized	Localized only	Localized	L	Blank(s)	Blank(s)	Blank(s)	Blank(s)	Blank(s)	Blank(s)	Blank(s)	Blank(s)	Blank(s)	Blank(s)	Blank(s)	Blank(s)	Blank(s)	III	Blank(s)	T2b	N0	M0	Blank(s)	Blank(s)	Blank(s)	N/A
28547096	White	Male	2004	Soft Tissue including Heart	Malignant	5.3.1.1 Specified (excluding Kaposi sarcoma)	Unclassified	IX(d) Other specified soft tissue sarcomas	SoftTissue	SoftTissue	C49.2-Conn, subcutaneous, other soft tis: lower limb, hip	492	9041	Malignant	Undifferentiated; anaplastic; Grade IV	Left - origin of primary	Positive histology	9041/3: Synovial sarcoma, spindle cell	9041/3: Synovial sarcoma, spindle cell	9040-9049: synovial-like neoplasms	Not Brain	IX(d.7) Synovial sarcomas	Soft Tissue including Heart	Distant	Distant site(s)/node(s) involved	Distant	D	Blank(s)	Blank(s)	Blank(s)	Blank(s)	Blank(s)	Blank(s)	Blank(s)	Blank(s)	Blank(s)	Blank(s)	Blank(s)	Blank(s)	Blank(s)	IV	Blank(s)	T2NOS	N0	M1	Blank(s)	Blank(s)	Blank(s)	N/A
28547576	White	Male	2004	Soft Tissue including Heart	Malignant	5.3.1.1 Specified (excluding Kaposi sarcoma)	Unclassified	IX(d) Other specified soft tissue sarcomas	SoftTissue	SoftTissue	C49.1-Conn, subcutaneous, other soft tis: upr limb, shoulder	491	9041	Malignant	Poorly differentiated; Grade III	Left - origin of primary	Positive histology	9041/3: Synovial sarcoma, spindle cell	9041/3: Synovial sarcoma, spindle cell	9040-9049: synovial-like neoplasms	Not Brain	IX(d.7) Synovial sarcomas	Soft Tissue including Heart	Localized	Localized only	Localized	L	Blank(s)	Blank(s)	Blank(s)	Blank(s)	Blank(s)	Blank(s)	Blank(s)	Blank(s)	Blank(s)	Blank(s)	Blank(s)	Blank(s)	Blank(s)	IIA	Blank(s)	T1b	N0	M0	Blank(s)	Blank(s)	Blank(s)	N/A
28551333	White	Male	2004	Soft Tissue including Heart	Malignant	5.3.1.1 Specified (excluding Kaposi sarcoma)	Unclassified	IX(d) Other specified soft tissue sarcomas	SoftTissue	SoftTissue	C49.1-Conn, subcutaneous, other soft tis: upr limb, shoulder	491	9043	Malignant	Poorly differentiated; Grade III	Right - origin of primary	Positive histology	9043/3: Synovial sarcoma, biphasic	9043/3: Synovial sarcoma, biphasic	9040-9049: synovial-like neoplasms	Not Brain	IX(d.7) Synovial sarcomas	Soft Tissue including Heart	Localized	Localized only	Localized	L	Blank(s)	Blank(s)	Blank(s)	Blank(s)	Blank(s)	Blank(s)	Blank(s)	Blank(s)	Blank(s)	Blank(s)	Blank(s)	Blank(s)	Blank(s)	IINOS	Blank(s)	T1NOS	N0	M0	Blank(s)	Blank(s)	Blank(s)	N/A
28552460	White	Male	2004	Soft Tissue including Heart	Malignant	5.3.1.1 Specified (excluding Kaposi sarcoma)	Unclassified	IX(d) Other specified soft tissue sarcomas	HeartMediastinum	HeartMediastinum	C38.0-Heart	380	9040	Malignant	Moderately differentiated; Grade II	Not a paired site	Positive histology	9040/3: Synovial sarcoma, NOS	9040/3: Synovial sarcoma, NOS	9040-9049: synovial-like neoplasms	Not Brain	IX(d.7) Synovial sarcomas	Soft Tissue including Heart	Localized	Localized only	Localized	L	Blank(s)	Blank(s)	Blank(s)	Blank(s)	Blank(s)	Blank(s)	Blank(s)	Blank(s)	Blank(s)	Blank(s)	Blank(s)	Blank(s)	Blank(s)	IB	Blank(s)	T2b	N0	M0	Blank(s)	Blank(s)	Blank(s)	N/A
28558576	White	Male	2005	Soft Tissue including Heart	Malignant	5.3.1.1 Specified (excluding Kaposi sarcoma)	Unclassified	IX(d) Other specified soft tissue sarcomas	SoftTissue	SoftTissue	C49.5-Conn, subcutaneous, other soft tis: pelvis	495	9040	Malignant	Undifferentiated; anaplastic; Grade IV	Not a paired site	Positive histology	9040/3: Synovial sarcoma, NOS	9040/3: Synovial sarcoma, NOS	9040-9049: synovial-like neoplasms	Not Brain	IX(d.7) Synovial sarcomas	Soft Tissue including Heart	Localized	Localized only	Localized	L	Blank(s)	Blank(s)	Blank(s)	Blank(s)	Blank(s)	Blank(s)	Blank(s)	Blank(s)	Blank(s)	Blank(s)	Blank(s)	Blank(s)	Blank(s)	III	Blank(s)	T2b	N0	M0	Blank(s)	Blank(s)	Blank(s)	N/A
28559246	White	Female	2005	Soft Tissue including Heart	Malignant	5.3.1.1 Specified (excluding Kaposi sarcoma)	Unclassified	IX(d) Other specified soft tissue sarcomas	SoftTissue	SoftTissue	C49.4-Conn, subcutaneous, other soft tis: abdomen	494	9040	Malignant	Poorly differentiated; Grade III	Not a paired site	Positive histology	9040/3: Synovial sarcoma, NOS	9040/3: Synovial sarcoma, NOS	9040-9049: synovial-like neoplasms	Not Brain	IX(d.7) Synovial sarcomas	Soft Tissue including Heart	Regional	Regional by both direct extension and lymph node involvement	Regional	RE+RN	Blank(s)	Blank(s)	Blank(s)	Blank(s)	Blank(s)	Blank(s)	Blank(s)	Blank(s)	Blank(s)	Blank(s)	Blank(s)	Blank(s)	Blank(s)	IV	Blank(s)	T1b	N1	M0	Blank(s)	Blank(s)	Blank(s)	N/A
28568115	White	Female	2014	Soft Tissue including Heart	Malignant	5.3.1.1 Specified (excluding Kaposi sarcoma)	Unclassified	IX(d) Other specified soft tissue sarcomas	SoftTissue	SoftTissue	C49.2-Conn, subcutaneous, other soft tis: lower limb, hip	492	9041	Malignant	Moderately differentiated; Grade II	Right - origin of primary	Positive histology	9041/3: Synovial sarcoma, spindle cell	9041/3: Synovial sarcoma, spindle cell	9040-9049: synovial-like neoplasms	Not Brain	IX(d.7) Synovial sarcomas	Soft Tissue including Heart	Localized	Localized only	Localized	L	Blank(s)	Blank(s)	IIA	T1b	N0	M0	Blank(s)	Blank(s)	Blank(s)	Blank(s)	Blank(s)	Blank(s)	Blank(s)	IA	Blank(s)	T1b	N0	M0	Blank(s)	Blank(s)	Blank(s)	N/A
28568115	White	Female	2006	Soft Tissue including Heart	Malignant	5.3.1.1 Specified (excluding Kaposi sarcoma)	Unclassified	IX(d) Other specified soft tissue sarcomas	SoftTissue	SoftTissue	C49.2-Conn, subcutaneous, other soft tis: lower limb, hip	492	9041	Malignant	Poorly differentiated; Grade III	Right - origin of primary	Positive histology	9041/3: Synovial sarcoma, spindle cell	9041/3: Synovial sarcoma, spindle cell	9040-9049: synovial-like neoplasms	Not Brain	IX(d.7) Synovial sarcomas	Soft Tissue including Heart	Localized	Localized only	Localized	L	Blank(s)	Blank(s)	Blank(s)	Blank(s)	Blank(s)	Blank(s)	Blank(s)	Blank(s)	Blank(s)	Blank(s)	Blank(s)	Blank(s)	Blank(s)	IIA	Blank(s)	T1b	N0	M0	Blank(s)	Blank(s)	Blank(s)	N/A
28573607	White	Female	2006	Soft Tissue including Heart	Malignant	5.3.1.1 Specified (excluding Kaposi sarcoma)	Unclassified	IX(d) Other specified soft tissue sarcomas	SoftTissue	SoftTissue	C49.1-Conn, subcutaneous, other soft tis: upr limb, shoulder	491	9041	Malignant	Poorly differentiated; Grade III	Right - origin of primary	Positive histology	9041/3: Synovial sarcoma, spindle cell	9041/3: Synovial sarcoma, spindle cell	9040-9049: synovial-like neoplasms	Not Brain	IX(d.7) Synovial sarcomas	Soft Tissue including Heart	Localized	Localized only	Localized	L	Blank(s)	Blank(s)	Blank(s)	Blank(s)	Blank(s)	Blank(s)	Blank(s)	Blank(s)	Blank(s)	Blank(s)	Blank(s)	Blank(s)	Blank(s)	IIA	Blank(s)	T1b	N0	M0	Blank(s)	Blank(s)	Blank(s)	N/A
28574427	White	Male	2006	Soft Tissue including Heart	Malignant	5.3.1.1 Specified (excluding Kaposi sarcoma)	Unclassified	IX(d) Other specified soft tissue sarcomas	SoftTissue	SoftTissue	C49.2-Conn, subcutaneous, other soft tis: lower limb, hip	492	9041	Malignant	Undifferentiated; anaplastic; Grade IV	Right - origin of primary	Positive histology	9041/3: Synovial sarcoma, spindle cell	9041/3: Synovial sarcoma, spindle cell	9040-9049: synovial-like neoplasms	Not Brain	IX(d.7) Synovial sarcomas	Soft Tissue including Heart	Regional	Regional by direct extension only	Regional	RE	Blank(s)	Blank(s)	Blank(s)	Blank(s)	Blank(s)	Blank(s)	Blank(s)	Blank(s)	Blank(s)	Blank(s)	Blank(s)	Blank(s)	Blank(s)	III	Blank(s)	T2b	N0	M0	Blank(s)	Blank(s)	Blank(s)	N/A
28946689	White	Male	1996	Soft Tissue including Heart	Malignant	5.3.1.1 Specified (excluding Kaposi sarcoma)	Unclassified	IX(d) Other specified soft tissue sarcomas	SoftTissue	SoftTissue	C49.5-Conn, subcutaneous, other soft tis: pelvis	495	9040	Malignant	Moderately differentiated; Grade II	Not a paired site	Positive histology	9040/3: Synovial sarcoma, NOS	9040/3: Synovial sarcoma, NOS	9040-9049: synovial-like neoplasms	Not Brain	IX(d.7) Synovial sarcomas	Soft Tissue including Heart	Blank(s)	Blank(s)	Localized	Blank(s)	Blank(s)	Localized only	Blank(s)	Blank(s)	Blank(s)	Blank(s)	Blank(s)	Blank(s)	Blank(s)	Blank(s)	Blank(s)	Blank(s)	Blank(s)	Blank(s)	Blank(s)	Blank(s)	Blank(s)	Blank(s)	Blank(s)	Blank(s)	Blank(s)	N/A
28959961	White	Female	2006	Soft Tissue including Heart	Malignant	5.3.1.1 Specified (excluding Kaposi sarcoma)	Unclassified	IX(d) Other specified soft tissue sarcomas	SoftTissue	SoftTissue	C49.2-Conn, subcutaneous, other soft tis: lower limb, hip	492	9040	Malignant	Undifferentiated; anaplastic; Grade IV	Right - origin of primary	Positive histology	9040/3: Synovial sarcoma, NOS	9040/3: Synovial sarcoma, NOS	9040-9049: synovial-like neoplasms	Not Brain	IX(d.7) Synovial sarcomas	Soft Tissue including Heart	Localized	Localized only	Localized	L	Blank(s)	Blank(s)	Blank(s)	Blank(s)	Blank(s)	Blank(s)	Blank(s)	Blank(s)	Blank(s)	Blank(s)	Blank(s)	Blank(s)	Blank(s)	IIA	Blank(s)	T1a	N0	M0	Blank(s)	Blank(s)	Blank(s)	N/A
28961702	White	Female	2007	Lung and Bronchus	Malignant	5.3.1.1 Specified (excluding Kaposi sarcoma)	Unclassified	IX(d) Other specified soft tissue sarcomas	Lung	Lung	C34.3-Lower lobe, lung	343	9040	Malignant	Undifferentiated; anaplastic; Grade IV	Right - origin of primary	Positive histology	9040/3: Synovial sarcoma, NOS	9040/3: Synovial sarcoma, NOS	9040-9049: synovial-like neoplasms	Not Brain	IX(d.7) Synovial sarcomas	Lung and Bronchus	Localized	Localized only	Localized	L	Blank(s)	Blank(s)	Blank(s)	Blank(s)	Blank(s)	Blank(s)	Blank(s)	Blank(s)	Blank(s)	Blank(s)	Blank(s)	Blank(s)	Blank(s)	NA	Blank(s)	NA	NA	NA	Blank(s)	Blank(s)	Blank(s)	N/A
28961881	White	Male	2006	Soft Tissue including Heart	Malignant	5.3.1.1 Specified (excluding Kaposi sarcoma)	Unclassified	IX(d) Other specified soft tissue sarcomas	SoftTissue	SoftTissue	C49.6-Conn, subcutaneous, other soft tis: trunk, NOS	496	9040	Malignant	Moderately differentiated; Grade II	Not a paired site	Positive histology	9040/3: Synovial sarcoma, NOS	9040/3: Synovial sarcoma, NOS	9040-9049: synovial-like neoplasms	Not Brain	IX(d.7) Synovial sarcomas	Soft Tissue including Heart	Localized	Localized only	Localized	L	Blank(s)	Blank(s)	Blank(s)	Blank(s)	Blank(s)	Blank(s)	Blank(s)	Blank(s)	Blank(s)	Blank(s)	Blank(s)	Blank(s)	Blank(s)	INOS	Blank(s)	T1NOS	N0	M0	Blank(s)	Blank(s)	Blank(s)	N/A
28991493	White	Male	2009	Soft Tissue including Heart	Malignant	5.3.1.1 Specified (excluding Kaposi sarcoma)	Unclassified	IX(d) Other specified soft tissue sarcomas	SoftTissue	SoftTissue	C49.4-Conn, subcutaneous, other soft tis: abdomen	494	9041	Malignant	Undifferentiated; anaplastic; Grade IV	Not a paired site	Positive histology	9041/3: Synovial sarcoma, spindle cell	9041/3: Synovial sarcoma, spindle cell	9040-9049: synovial-like neoplasms	Not Brain	IX(d.7) Synovial sarcomas	Soft Tissue including Heart	Localized	Localized only	Localized	L	Blank(s)	Blank(s)	Blank(s)	Blank(s)	Blank(s)	Blank(s)	Blank(s)	Blank(s)	Blank(s)	Blank(s)	Blank(s)	Blank(s)	Blank(s)	III	Blank(s)	T2b	N0	M0	Blank(s)	Blank(s)	Blank(s)	N/A
28994751	White	Male	2009	Soft Tissue including Heart	Malignant	5.3.1.1 Specified (excluding Kaposi sarcoma)	Unclassified	IX(d) Other specified soft tissue sarcomas	SoftTissue	SoftTissue	C49.5-Conn, subcutaneous, other soft tis: pelvis	495	9040	Malignant	Poorly differentiated; Grade III	Not a paired site	Positive histology	9040/3: Synovial sarcoma, NOS	9040/3: Synovial sarcoma, NOS	9040-9049: synovial-like neoplasms	Not Brain	IX(d.7) Synovial sarcomas	Soft Tissue including Heart	Localized	Localized only	Localized	L	Blank(s)	Blank(s)	Blank(s)	Blank(s)	Blank(s)	Blank(s)	Blank(s)	Blank(s)	Blank(s)	Blank(s)	Blank(s)	Blank(s)	Blank(s)	IIA	Blank(s)	T1b	N0	M0	Blank(s)	Blank(s)	Blank(s)	N/A
29003598	White	Male	2010	Soft Tissue including Heart	Malignant	5.3.1.1 Specified (excluding Kaposi sarcoma)	Unclassified	IX(d) Other specified soft tissue sarcomas	SoftTissue	SoftTissue	C49.2-Conn, subcutaneous, other soft tis: lower limb, hip	492	9040	Malignant	Undifferentiated; anaplastic; Grade IV	Left - origin of primary	Positive histology	9040/3: Synovial sarcoma, NOS	9040/3: Synovial sarcoma, NOS	9040-9049: synovial-like neoplasms	Not Brain	IX(d.7) Synovial sarcomas	Soft Tissue including Heart	Localized	Localized only	Localized	L	Blank(s)	Blank(s)	III	T2b	N0	M0	Blank(s)	Blank(s)	Blank(s)	Blank(s)	Blank(s)	Blank(s)	Blank(s)	III	Blank(s)	T2b	N0	M0	Blank(s)	Blank(s)	Blank(s)	N/A
29008799	White	Female	2010	Soft Tissue including Heart	Malignant	5.3.1.1 Specified (excluding Kaposi sarcoma)	Unclassified	IX(d) Other specified soft tissue sarcomas	SoftTissue	SoftTissue	C49.2-Conn, subcutaneous, other soft tis: lower limb, hip	492	9041	Malignant	Undifferentiated; anaplastic; Grade IV	Left - origin of primary	Positive histology	9041/3: Synovial sarcoma, spindle cell	9041/3: Synovial sarcoma, spindle cell	9040-9049: synovial-like neoplasms	Not Brain	IX(d.7) Synovial sarcomas	Soft Tissue including Heart	Localized	Localized only	Localized	L	Blank(s)	Blank(s)	III	T2b	N0	M0	Blank(s)	Blank(s)	Blank(s)	Blank(s)	Blank(s)	Blank(s)	Blank(s)	III	Blank(s)	T2b	N0	M0	Blank(s)	Blank(s)	Blank(s)	N/A
29008842	White	Male	2010	Soft Tissue including Heart	Malignant	5.3.1.1 Specified (excluding Kaposi sarcoma)	Unclassified	IX(d) Other specified soft tissue sarcomas	SoftTissue	SoftTissue	C49.2-Conn, subcutaneous, other soft tis: lower limb, hip	492	9041	Malignant	Undifferentiated; anaplastic; Grade IV	Right - origin of primary	Positive histology	9041/3: Synovial sarcoma, spindle cell	9041/3: Synovial sarcoma, spindle cell	9040-9049: synovial-like neoplasms	Not Brain	IX(d.7) Synovial sarcomas	Soft Tissue including Heart	Regional	Regional by direct extension only	Regional	RE	Blank(s)	Blank(s)	III	T2b	N0	M0	Blank(s)	Blank(s)	Blank(s)	Blank(s)	Blank(s)	Blank(s)	Blank(s)	III	Blank(s)	T2b	N0	M0	Blank(s)	Blank(s)	Blank(s)	N/A
29010365	White	Male	2010	Soft Tissue including Heart	Malignant	5.3.1.1 Specified (excluding Kaposi sarcoma)	Unclassified	IX(d) Other specified soft tissue sarcomas	SoftTissue	SoftTissue	C49.4-Conn, subcutaneous, other soft tis: abdomen	494	9040	Malignant	Poorly differentiated; Grade III	Not a paired site	Positive histology	9040/3: Synovial sarcoma, NOS	9040/3: Synovial sarcoma, NOS	9040-9049: synovial-like neoplasms	Not Brain	IX(d.7) Synovial sarcomas	Soft Tissue including Heart	Localized	Localized only	Localized	L	Blank(s)	Blank(s)	IIA	T1a	N0	M0	Blank(s)	Blank(s)	Blank(s)	Blank(s)	Blank(s)	Blank(s)	Blank(s)	IIA	Blank(s)	T1a	N0	M0	Blank(s)	Blank(s)	Blank(s)	N/A
29013731	White	Male	2011	Soft Tissue including Heart	Malignant	5.3.1.1 Specified (excluding Kaposi sarcoma)	Unclassified	IX(d) Other specified soft tissue sarcomas	SoftTissue	SoftTissue	C47.1-Periph nerves & autonomic nerv sys: upr limb, shoulder	471	9041	Malignant	Poorly differentiated; Grade III	Right - origin of primary	Positive histology	9041/3: Synovial sarcoma, spindle cell	9041/3: Synovial sarcoma, spindle cell	9040-9049: synovial-like neoplasms	Not Brain	IX(d.7) Synovial sarcomas	Soft Tissue including Heart	Regional	Regional by direct extension only	Regional	RE	Blank(s)	Blank(s)	III	T2NOS	N0	M0	Blank(s)	Blank(s)	Blank(s)	Blank(s)	Blank(s)	Blank(s)	Blank(s)	UNK Stage	Blank(s)	T2NOS	N0	M0	Blank(s)	Blank(s)	Blank(s)	N/A
29015907	White	Male	2010	Bones and Joints	Malignant	5.3.1.1 Specified (excluding Kaposi sarcoma)	Unclassified	IX(d) Other specified soft tissue sarcomas	Bone	Bone	C40.2-Long bones of lower limb and associated joints	402	9040	Malignant	Poorly differentiated; Grade III	Left - origin of primary	Positive histology	9040/3: Synovial sarcoma, NOS	9040/3: Synovial sarcoma, NOS	9040-9049: synovial-like neoplasms	Not Brain	IX(d.7) Synovial sarcomas	Bones and Joints	Blank(s)	Regional by direct extension only	Regional	RE	Blank(s)	Blank(s)	IIB	T2	N0	M0	Blank(s)	Blank(s)	Blank(s)	Blank(s)	Blank(s)	Blank(s)	Blank(s)	IIB	Blank(s)	T2	N0	M0	Blank(s)	Blank(s)	Blank(s)	N/A
29363281	White	Female	2011	Soft Tissue including Heart	Malignant	5.3.1.1 Specified (excluding Kaposi sarcoma)	Unclassified	IX(d) Other specified soft tissue sarcomas	SoftTissue	SoftTissue	C49.4-Conn, subcutaneous, other soft tis: abdomen	494	9040	Malignant	Poorly differentiated; Grade III	Not a paired site	Positive histology	9040/3: Synovial sarcoma, NOS	9040/3: Synovial sarcoma, NOS	9040-9049: synovial-like neoplasms	Not Brain	IX(d.7) Synovial sarcomas	Soft Tissue including Heart	Regional	Regional by direct extension only	Regional	RE	Blank(s)	Blank(s)	III	T2b	N0	M0	Blank(s)	Blank(s)	Blank(s)	Blank(s)	Blank(s)	Blank(s)	Blank(s)	III	Blank(s)	T2b	N0	M0	Blank(s)	Blank(s)	Blank(s)	N/A
29363283	White	Male	2011	Soft Tissue including Heart	Malignant	5.3.1.1 Specified (excluding Kaposi sarcoma)	Unclassified	IX(d) Other specified soft tissue sarcomas	SoftTissue	SoftTissue	C49.2-Conn, subcutaneous, other soft tis: lower limb, hip	492	9040	Malignant	Undifferentiated; anaplastic; Grade IV	Right - origin of primary	Positive histology	9040/3: Synovial sarcoma, NOS	9040/3: Synovial sarcoma, NOS	9040-9049: synovial-like neoplasms	Not Brain	IX(d.7) Synovial sarcomas	Soft Tissue including Heart	Localized	Localized only	Localized	L	Blank(s)	Blank(s)	III	T2b	N0	M0	Blank(s)	Blank(s)	Blank(s)	Blank(s)	Blank(s)	Blank(s)	Blank(s)	III	Blank(s)	T2b	N0	M0	Blank(s)	Blank(s)	Blank(s)	N/A
29378314	White	Male	2013	Soft Tissue including Heart	Malignant	5.3.1.1 Specified (excluding Kaposi sarcoma)	Unclassified	IX(d) Other specified soft tissue sarcomas	SoftTissue	SoftTissue	C49.2-Conn, subcutaneous, other soft tis: lower limb, hip	492	9041	Malignant	Undifferentiated; anaplastic; Grade IV	Right - origin of primary	Positive histology	9041/3: Synovial sarcoma, spindle cell	9041/3: Synovial sarcoma, spindle cell	9040-9049: synovial-like neoplasms	Not Brain	IX(d.7) Synovial sarcomas	Soft Tissue including Heart	Localized	Localized only	Localized	L	Blank(s)	Blank(s)	III	T2b	N0	M0	Blank(s)	Blank(s)	Blank(s)	Blank(s)	Blank(s)	Blank(s)	Blank(s)	III	Blank(s)	T2b	N0	M0	Blank(s)	Blank(s)	Blank(s)	N/A
29396752	White	Male	2013	Soft Tissue including Heart	Malignant	5.3.1.1 Specified (excluding Kaposi sarcoma)	Unclassified	IX(d) Other specified soft tissue sarcomas	SoftTissue	SoftTissue	C49.2-Conn, subcutaneous, other soft tis: lower limb, hip	492	9040	Malignant	Moderately differentiated; Grade II	Left - origin of primary	Positive histology	9040/3: Synovial sarcoma, NOS	9040/3: Synovial sarcoma, NOS	9040-9049: synovial-like neoplasms	Not Brain	IX(d.7) Synovial sarcomas	Soft Tissue including Heart	Localized	Localized only	Localized	L	Blank(s)	Blank(s)	IIA	T1b	N0	M0	Blank(s)	Blank(s)	Blank(s)	Blank(s)	Blank(s)	Blank(s)	Blank(s)	IA	Blank(s)	T1b	N0	M0	Blank(s)	Blank(s)	Blank(s)	N/A
29399538	White	Female	2013	Breast	Malignant	5.3.1.1 Specified (excluding Kaposi sarcoma)	Unclassified	IX(d) Other specified soft tissue sarcomas	Breast	Breast	C50.2-Upper-inner quadrant of breast	502	9040	Malignant	Well differentiated; Grade I	Left - origin of primary	Positive histology	9040/3: Synovial sarcoma, NOS	9040/3: Synovial sarcoma, NOS	9040-9049: synovial-like neoplasms	Not Brain	IX(d.7) Synovial sarcomas	Female Breast	Localized	Localized only	Localized	L	Blank(s)	Blank(s)	NA	NA	NA	NA	Blank(s)	Blank(s)	Blank(s)	Blank(s)	Blank(s)	Blank(s)	Blank(s)	NA	NA	NA	NA	NA	NA	NA	NA	N/A
29408542	White	Female	2014	Soft Tissue including Heart	Malignant	5.3.1.1 Specified (excluding Kaposi sarcoma)	Unclassified	IX(d) Other specified soft tissue sarcomas	SoftTissue	SoftTissue	C49.2-Conn, subcutaneous, other soft tis: lower limb, hip	492	9043	Malignant	Moderately differentiated; Grade II	Right - origin of primary	Positive histology	9043/3: Synovial sarcoma, biphasic	9043/3: Synovial sarcoma, biphasic	9040-9049: synovial-like neoplasms	Not Brain	IX(d.7) Synovial sarcomas	Soft Tissue including Heart	Localized	Localized only	Localized	L	Blank(s)	Blank(s)	IIB	T2b	N0	M0	Blank(s)	Blank(s)	Blank(s)	Blank(s)	Blank(s)	Blank(s)	Blank(s)	IB	Blank(s)	T2b	N0	M0	Blank(s)	Blank(s)	Blank(s)	N/A
29413371	White	Female	2014	Soft Tissue including Heart	Malignant	5.3.1.1 Specified (excluding Kaposi sarcoma)	Unclassified	IX(d) Other specified soft tissue sarcomas	SoftTissue	SoftTissue	C49.2-Conn, subcutaneous, other soft tis: lower limb, hip	492	9041	Malignant	Moderately differentiated; Grade II	Left - origin of primary	Positive histology	9041/3: Synovial sarcoma, spindle cell	9041/3: Synovial sarcoma, spindle cell	9040-9049: synovial-like neoplasms	Not Brain	IX(d.7) Synovial sarcomas	Soft Tissue including Heart	Localized	Localized only	Localized	L	Blank(s)	Blank(s)	IIA	T1b	N0	M0	Blank(s)	Blank(s)	Blank(s)	Blank(s)	Blank(s)	Blank(s)	Blank(s)	IA	Blank(s)	T1b	N0	M0	Blank(s)	Blank(s)	Blank(s)	N/A
29441436	White	Male	2015	Soft Tissue including Heart	Malignant	5.3.1.1 Specified (excluding Kaposi sarcoma)	Unclassified	IX(d) Other specified soft tissue sarcomas	SoftTissue	SoftTissue	C49.6-Conn, subcutaneous, other soft tis: trunk, NOS	496	9043	Malignant	Poorly differentiated; Grade III	Not a paired site	Positive histology	9043/3: Synovial sarcoma, biphasic	9043/3: Synovial sarcoma, biphasic	9040-9049: synovial-like neoplasms	Not Brain	IX(d.7) Synovial sarcomas	Soft Tissue including Heart	Regional	Regional by direct extension only	Regional	RE	Blank(s)	Blank(s)	IB	T2b	N0	M0	Blank(s)	Blank(s)	Blank(s)	Blank(s)	Blank(s)	Blank(s)	Blank(s)	III	Blank(s)	T2b	N0	M0	Blank(s)	Blank(s)	Blank(s)	N/A
30439856	White	Female	1997	Soft Tissue including Heart	Malignant	5.3.1.1 Specified (excluding Kaposi sarcoma)	Unclassified	IX(d) Other specified soft tissue sarcomas	SoftTissue	SoftTissue	C49.2-Conn, subcutaneous, other soft tis: lower limb, hip	492	9040	Malignant	Undifferentiated; anaplastic; Grade IV	Left - origin of primary	Positive histology	9040/3: Synovial sarcoma, NOS	9040/3: Synovial sarcoma, NOS	9040-9049: synovial-like neoplasms	Not Brain	IX(d.7) Synovial sarcomas	Soft Tissue including Heart	Blank(s)	Blank(s)	Regional	Blank(s)	Blank(s)	Regional by direct extension only	Blank(s)	Blank(s)	Blank(s)	Blank(s)	Blank(s)	Blank(s)	Blank(s)	Blank(s)	Blank(s)	Blank(s)	Blank(s)	Blank(s)	Blank(s)	Blank(s)	Blank(s)	Blank(s)	Blank(s)	Blank(s)	Blank(s)	N/A
30456986	White	Female	1998	Soft Tissue including Heart	Malignant	5.3.1.1 Specified (excluding Kaposi sarcoma)	Unclassified	IX(d) Other specified soft tissue sarcomas	SoftTissue	SoftTissue	C49.2-Conn, subcutaneous, other soft tis: lower limb, hip	492	9040	Malignant	Poorly differentiated; Grade III	Left - origin of primary	Positive histology	9040/3: Synovial sarcoma, NOS	9040/3: Synovial sarcoma, NOS	9040-9049: synovial-like neoplasms	Not Brain	IX(d.7) Synovial sarcomas	Soft Tissue including Heart	Localized	Blank(s)	Localized	Blank(s)	Blank(s)	Localized only	Blank(s)	Blank(s)	Blank(s)	Blank(s)	Blank(s)	Blank(s)	Blank(s)	Blank(s)	Blank(s)	Blank(s)	Blank(s)	Blank(s)	Blank(s)	Blank(s)	Blank(s)	Blank(s)	Blank(s)	Blank(s)	Blank(s)	N/A
30461486	White	Male	1998	Soft Tissue including Heart	Malignant	5.3.1.1 Specified (excluding Kaposi sarcoma)	Unclassified	IX(d) Other specified soft tissue sarcomas	SoftTissue	SoftTissue	C49.2-Conn, subcutaneous, other soft tis: lower limb, hip	492	9040	Malignant	Poorly differentiated; Grade III	Left - origin of primary	Positive histology	9040/3: Synovial sarcoma, NOS	9040/3: Synovial sarcoma, NOS	9040-9049: synovial-like neoplasms	Not Brain	IX(d.7) Synovial sarcomas	Soft Tissue including Heart	Regional	Blank(s)	Regional	Blank(s)	Blank(s)	Regional by both direct extension and lymph node involvement	Blank(s)	Blank(s)	Blank(s)	Blank(s)	Blank(s)	Blank(s)	Blank(s)	Blank(s)	Blank(s)	Blank(s)	Blank(s)	Blank(s)	Blank(s)	Blank(s)	Blank(s)	Blank(s)	Blank(s)	Blank(s)	Blank(s)	N/A
30462423	Black	Female	1998	Soft Tissue including Heart	Malignant	5.3.1.1 Specified (excluding Kaposi sarcoma)	Unclassified	IX(d) Other specified soft tissue sarcomas	SoftTissue	SoftTissue	C49.1-Conn, subcutaneous, other soft tis: upr limb, shoulder	491	9040	Malignant	Moderately differentiated; Grade II	Left - origin of primary	Positive histology	9040/3: Synovial sarcoma, NOS	9040/3: Synovial sarcoma, NOS	9040-9049: synovial-like neoplasms	Not Brain	IX(d.7) Synovial sarcomas	Soft Tissue including Heart	Localized	Blank(s)	Localized	Blank(s)	Blank(s)	Localized only	Blank(s)	Blank(s)	Blank(s)	Blank(s)	Blank(s)	Blank(s)	Blank(s)	Blank(s)	Blank(s)	Blank(s)	Blank(s)	Blank(s)	Blank(s)	Blank(s)	Blank(s)	Blank(s)	Blank(s)	Blank(s)	Blank(s)	N/A
30469408	Black	Male	1999	Soft Tissue including Heart	Malignant	5.3.1.1 Specified (excluding Kaposi sarcoma)	Unclassified	IX(d) Other specified soft tissue sarcomas	SoftTissue	SoftTissue	C49.1-Conn, subcutaneous, other soft tis: upr limb, shoulder	491	9041	Malignant	Moderately differentiated; Grade II	Right - origin of primary	Positive histology	9041/3: Synovial sarcoma, spindle cell	9041/3: Synovial sarcoma, spindle cell	9040-9049: synovial-like neoplasms	Not Brain	IX(d.7) Synovial sarcomas	Soft Tissue including Heart	Localized	Blank(s)	Localized	Blank(s)	Blank(s)	Localized only	Blank(s)	Blank(s)	Blank(s)	Blank(s)	Blank(s)	Blank(s)	Blank(s)	Blank(s)	Blank(s)	Blank(s)	Blank(s)	Blank(s)	Blank(s)	Blank(s)	Blank(s)	Blank(s)	Blank(s)	Blank(s)	Blank(s)	N/A
30854246	White	Male	2000	Soft Tissue including Heart	Malignant	5.3.1.1 Specified (excluding Kaposi sarcoma)	Unclassified	IX(d) Other specified soft tissue sarcomas	SoftTissue	SoftTissue	C49.2-Conn, subcutaneous, other soft tis: lower limb, hip	492	9040	Malignant	Moderately differentiated; Grade II	Left - origin of primary	Positive histology	9040/3: Synovial sarcoma, NOS	9040/3: Synovial sarcoma, NOS	9040-9049: synovial-like neoplasms	Not Brain	IX(d.7) Synovial sarcomas	Soft Tissue including Heart	Regional	Blank(s)	Regional	Blank(s)	Blank(s)	Regional by direct extension only	Blank(s)	Blank(s)	Blank(s)	Blank(s)	Blank(s)	Blank(s)	Blank(s)	Blank(s)	Blank(s)	Blank(s)	Blank(s)	Blank(s)	Blank(s)	Blank(s)	Blank(s)	Blank(s)	Blank(s)	Blank(s)	Blank(s)	N/A
30862369	Black	Female	1998	Soft Tissue including Heart	Malignant	5.3.1.1 Specified (excluding Kaposi sarcoma)	Unclassified	IX(d) Other specified soft tissue sarcomas	SoftTissue	SoftTissue	C49.4-Conn, subcutaneous, other soft tis: abdomen	494	9040	Malignant	Poorly differentiated; Grade III	Not a paired site	Positive histology	9040/3: Synovial sarcoma, NOS	9040/3: Synovial sarcoma, NOS	9040-9049: synovial-like neoplasms	Not Brain	IX(d.7) Synovial sarcomas	Soft Tissue including Heart	Localized	Blank(s)	Localized	Blank(s)	Blank(s)	Localized only	Blank(s)	Blank(s)	Blank(s)	Blank(s)	Blank(s)	Blank(s)	Blank(s)	Blank(s)	Blank(s)	Blank(s)	Blank(s)	Blank(s)	Blank(s)	Blank(s)	Blank(s)	Blank(s)	Blank(s)	Blank(s)	Blank(s)	N/A
30870349	White	Female	2000	Soft Tissue including Heart	Malignant	5.3.1.1 Specified (excluding Kaposi sarcoma)	Unclassified	IX(d) Other specified soft tissue sarcomas	SoftTissue	SoftTissue	C49.2-Conn, subcutaneous, other soft tis: lower limb, hip	492	9041	Malignant	Poorly differentiated; Grade III	Right - origin of primary	Positive histology	9041/3: Synovial sarcoma, spindle cell	9041/3: Synovial sarcoma, spindle cell	9040-9049: synovial-like neoplasms	Not Brain	IX(d.7) Synovial sarcomas	Soft Tissue including Heart	Regional	Blank(s)	Regional	Blank(s)	Blank(s)	Regional by direct extension only	Blank(s)	Blank(s)	Blank(s)	Blank(s)	Blank(s)	Blank(s)	Blank(s)	Blank(s)	Blank(s)	Blank(s)	Blank(s)	Blank(s)	Blank(s)	Blank(s)	Blank(s)	Blank(s)	Blank(s)	Blank(s)	Blank(s)	N/A
30870371	White	Female	2000	Soft Tissue including Heart	Malignant	5.3.1.1 Specified (excluding Kaposi sarcoma)	Unclassified	IX(d) Other specified soft tissue sarcomas	SoftTissue	SoftTissue	C49.1-Conn, subcutaneous, other soft tis: upr limb, shoulder	491	9042	Malignant	Poorly differentiated; Grade III	Right - origin of primary	Positive histology	9042/3: Synovial sarcoma, epithelioid cell	9042/3: Synovial sarcoma, epithelioid cell	9040-9049: synovial-like neoplasms	Not Brain	IX(d.7) Synovial sarcomas	Soft Tissue including Heart	Localized	Blank(s)	Localized	Blank(s)	Blank(s)	Localized only	Blank(s)	Blank(s)	Blank(s)	Blank(s)	Blank(s)	Blank(s)	Blank(s)	Blank(s)	Blank(s)	Blank(s)	Blank(s)	Blank(s)	Blank(s)	Blank(s)	Blank(s)	Blank(s)	Blank(s)	Blank(s)	Blank(s)	N/A
30908773	Black	Female	2002	Soft Tissue including Heart	Malignant	5.3.1.1 Specified (excluding Kaposi sarcoma)	Unclassified	IX(d) Other specified soft tissue sarcomas	SoftTissue	SoftTissue	C49.1-Conn, subcutaneous, other soft tis: upr limb, shoulder	491	9040	Malignant	Poorly differentiated; Grade III	Left - origin of primary	Positive histology	9040/3: Synovial sarcoma, NOS	9040/3: Synovial sarcoma, NOS	9040-9049: synovial-like neoplasms	Not Brain	IX(d.7) Synovial sarcomas	Soft Tissue including Heart	Localized	Blank(s)	Localized	Blank(s)	Localized only	Blank(s)	Blank(s)	Blank(s)	Blank(s)	Blank(s)	Blank(s)	Blank(s)	Blank(s)	Blank(s)	Blank(s)	Blank(s)	Blank(s)	Blank(s)	Blank(s)	Blank(s)	Blank(s)	Blank(s)	Blank(s)	Blank(s)	Blank(s)	N/A
30914088	Black	Male	2002	Soft Tissue including Heart	Malignant	5.3.1.1 Specified (excluding Kaposi sarcoma)	Unclassified	IX(d) Other specified soft tissue sarcomas	SoftTissue	SoftTissue	C49.1-Conn, subcutaneous, other soft tis: upr limb, shoulder	491	9040	Malignant	Moderately differentiated; Grade II	Left - origin of primary	Positive histology	9040/3: Synovial sarcoma, NOS	9040/3: Synovial sarcoma, NOS	9040-9049: synovial-like neoplasms	Not Brain	IX(d.7) Synovial sarcomas	Soft Tissue including Heart	Localized	Blank(s)	Localized	Blank(s)	Localized only	Blank(s)	Blank(s)	Blank(s)	Blank(s)	Blank(s)	Blank(s)	Blank(s)	Blank(s)	Blank(s)	Blank(s)	Blank(s)	Blank(s)	Blank(s)	Blank(s)	Blank(s)	Blank(s)	Blank(s)	Blank(s)	Blank(s)	Blank(s)	N/A
30920870	White	Female	2002	Soft Tissue including Heart	Malignant	5.3.1.1 Specified (excluding Kaposi sarcoma)	Unclassified	IX(d) Other specified soft tissue sarcomas	SoftTissue	SoftTissue	C49.2-Conn, subcutaneous, other soft tis: lower limb, hip	492	9040	Malignant	Poorly differentiated; Grade III	Right - origin of primary	Positive histology	9040/3: Synovial sarcoma, NOS	9040/3: Synovial sarcoma, NOS	9040-9049: synovial-like neoplasms	Not Brain	IX(d.7) Synovial sarcomas	Soft Tissue including Heart	Distant	Blank(s)	Distant	Blank(s)	Distant site(s)/node(s) involved	Blank(s)	Blank(s)	Blank(s)	Blank(s)	Blank(s)	Blank(s)	Blank(s)	Blank(s)	Blank(s)	Blank(s)	Blank(s)	Blank(s)	Blank(s)	Blank(s)	Blank(s)	Blank(s)	Blank(s)	Blank(s)	Blank(s)	Blank(s)	N/A
30922211	Black	Female	2003	Soft Tissue including Heart	Malignant	5.3.1.1 Specified (excluding Kaposi sarcoma)	Unclassified	IX(d) Other specified soft tissue sarcomas	SoftTissue	SoftTissue	C49.0-Conn, subcutaneous, other soft tis: head, face, neck	490	9041	Malignant	Undifferentiated; anaplastic; Grade IV	Not a paired site	Positive histology	9041/3: Synovial sarcoma, spindle cell	9041/3: Synovial sarcoma, spindle cell	9040-9049: synovial-like neoplasms	Not Brain	IX(d.7) Synovial sarcomas	Soft Tissue including Heart	Localized	Blank(s)	Localized	Blank(s)	Localized only	Blank(s)	Blank(s)	Blank(s)	Blank(s)	Blank(s)	Blank(s)	Blank(s)	Blank(s)	Blank(s)	Blank(s)	Blank(s)	Blank(s)	Blank(s)	Blank(s)	Blank(s)	Blank(s)	Blank(s)	Blank(s)	Blank(s)	Blank(s)	N/A
30923190	White	Female	2003	Soft Tissue including Heart	Malignant	5.3.1.1 Specified (excluding Kaposi sarcoma)	Unclassified	IX(d) Other specified soft tissue sarcomas	SoftTissue	SoftTissue	C49.2-Conn, subcutaneous, other soft tis: lower limb, hip	492	9041	Malignant	Moderately differentiated; Grade II	Left - origin of primary	Positive histology	9041/3: Synovial sarcoma, spindle cell	9041/3: Synovial sarcoma, spindle cell	9040-9049: synovial-like neoplasms	Not Brain	IX(d.7) Synovial sarcomas	Soft Tissue including Heart	Regional	Blank(s)	Regional	Blank(s)	Regional by direct extension only	Blank(s)	Blank(s)	Blank(s)	Blank(s)	Blank(s)	Blank(s)	Blank(s)	Blank(s)	Blank(s)	Blank(s)	Blank(s)	Blank(s)	Blank(s)	Blank(s)	Blank(s)	Blank(s)	Blank(s)	Blank(s)	Blank(s)	Blank(s)	N/A
30924262	White	Male	2002	Soft Tissue including Heart	Malignant	5.3.1.1 Specified (excluding Kaposi sarcoma)	Unclassified	IX(d) Other specified soft tissue sarcomas	SoftTissue	SoftTissue	C49.5-Conn, subcutaneous, other soft tis: pelvis	495	9041	Malignant	Undifferentiated; anaplastic; Grade IV	Not a paired site	Positive histology	9041/3: Synovial sarcoma, spindle cell	9041/3: Synovial sarcoma, spindle cell	9040-9049: synovial-like neoplasms	Not Brain	IX(d.7) Synovial sarcomas	Soft Tissue including Heart	Localized	Blank(s)	Localized	Blank(s)	Localized only	Blank(s)	Blank(s)	Blank(s)	Blank(s)	Blank(s)	Blank(s)	Blank(s)	Blank(s)	Blank(s)	Blank(s)	Blank(s)	Blank(s)	Blank(s)	Blank(s)	Blank(s)	Blank(s)	Blank(s)	Blank(s)	Blank(s)	Blank(s)	N/A
30974768	White	Male	2005	Soft Tissue including Heart	Malignant	5.3.1.1 Specified (excluding Kaposi sarcoma)	Unclassified	IX(d) Other specified soft tissue sarcomas	SoftTissue	SoftTissue	C49.1-Conn, subcutaneous, other soft tis: upr limb, shoulder	491	9043	Malignant	Poorly differentiated; Grade III	Left - origin of primary	Positive histology	9043/3: Synovial sarcoma, biphasic	9043/3: Synovial sarcoma, biphasic	9040-9049: synovial-like neoplasms	Not Brain	IX(d.7) Synovial sarcomas	Soft Tissue including Heart	Localized	Localized only	Localized	L	Blank(s)	Blank(s)	Blank(s)	Blank(s)	Blank(s)	Blank(s)	Blank(s)	Blank(s)	Blank(s)	Blank(s)	Blank(s)	Blank(s)	Blank(s)	IIA	Blank(s)	T1b	N0	M0	Blank(s)	Blank(s)	Blank(s)	N/A
30978148	Black	Female	2005	Soft Tissue including Heart	Malignant	5.3.1.1 Specified (excluding Kaposi sarcoma)	Unclassified	IX(d) Other specified soft tissue sarcomas	SoftTissue	SoftTissue	C49.1-Conn, subcutaneous, other soft tis: upr limb, shoulder	491	9040	Malignant	Poorly differentiated; Grade III	Right - origin of primary	Positive histology	9040/3: Synovial sarcoma, NOS	9040/3: Synovial sarcoma, NOS	9040-9049: synovial-like neoplasms	Not Brain	IX(d.7) Synovial sarcomas	Soft Tissue including Heart	Localized	Localized only	Localized	L	Blank(s)	Blank(s)	Blank(s)	Blank(s)	Blank(s)	Blank(s)	Blank(s)	Blank(s)	Blank(s)	Blank(s)	Blank(s)	Blank(s)	Blank(s)	IIB	Blank(s)	T2a	N0	M0	Blank(s)	Blank(s)	Blank(s)	N/A
30980952	Black	Female	2005	Soft Tissue including Heart	Malignant	5.3.1.1 Specified (excluding Kaposi sarcoma)	Unclassified	IX(d) Other specified soft tissue sarcomas	SoftTissue	SoftTissue	C49.2-Conn, subcutaneous, other soft tis: lower limb, hip	492	9043	Malignant	Undifferentiated; anaplastic; Grade IV	Right - origin of primary	Positive histology	9043/3: Synovial sarcoma, biphasic	9043/3: Synovial sarcoma, biphasic	9040-9049: synovial-like neoplasms	Not Brain	IX(d.7) Synovial sarcomas	Soft Tissue including Heart	Regional	Regional by direct extension only	Regional	RE	Blank(s)	Blank(s)	Blank(s)	Blank(s)	Blank(s)	Blank(s)	Blank(s)	Blank(s)	Blank(s)	Blank(s)	Blank(s)	Blank(s)	Blank(s)	III	Blank(s)	T2b	N0	M0	Blank(s)	Blank(s)	Blank(s)	N/A
30988788	Other (American Indian/AK Native, Asian/Pacific Islander)	Male	2006	Soft Tissue including Heart	Malignant	5.3.1.1 Specified (excluding Kaposi sarcoma)	Unclassified	IX(d) Other specified soft tissue sarcomas	SoftTissue	SoftTissue	C49.1-Conn, subcutaneous, other soft tis: upr limb, shoulder	491	9043	Malignant	Poorly differentiated; Grade III	Left - origin of primary	Positive histology	9043/3: Synovial sarcoma, biphasic	9043/3: Synovial sarcoma, biphasic	9040-9049: synovial-like neoplasms	Not Brain	IX(d.7) Synovial sarcomas	Soft Tissue including Heart	Localized	Localized only	Localized	L	Blank(s)	Blank(s)	Blank(s)	Blank(s)	Blank(s)	Blank(s)	Blank(s)	Blank(s)	Blank(s)	Blank(s)	Blank(s)	Blank(s)	Blank(s)	IIA	Blank(s)	T1a	N0	M0	Blank(s)	Blank(s)	Blank(s)	N/A
30991649	White	Male	2006	Soft Tissue including Heart	Malignant	5.3.1.1 Specified (excluding Kaposi sarcoma)	Unclassified	IX(d) Other specified soft tissue sarcomas	SoftTissue	SoftTissue	C49.2-Conn, subcutaneous, other soft tis: lower limb, hip	492	9043	Malignant	Moderately differentiated; Grade II	Right - origin of primary	Positive histology	9043/3: Synovial sarcoma, biphasic	9043/3: Synovial sarcoma, biphasic	9040-9049: synovial-like neoplasms	Not Brain	IX(d.7) Synovial sarcomas	Soft Tissue including Heart	Regional	Regional by direct extension only	Regional	RE	Blank(s)	Blank(s)	Blank(s)	Blank(s)	Blank(s)	Blank(s)	Blank(s)	Blank(s)	Blank(s)	Blank(s)	Blank(s)	Blank(s)	Blank(s)	IB	Blank(s)	T2b	N0	M0	Blank(s)	Blank(s)	Blank(s)	N/A
31363247	White	Male	2006	Bones and Joints	Malignant	5.3.1.1 Specified (excluding Kaposi sarcoma)	Unclassified	IX(d) Other specified soft tissue sarcomas	Bone	Bone	C40.3-Short bones of lower limb and associated joints	403	9043	Malignant	Moderately differentiated; Grade II	Left - origin of primary	Positive histology	9043/3: Synovial sarcoma, biphasic	9043/3: Synovial sarcoma, biphasic	9040-9049: synovial-like neoplasms	Not Brain	IX(d.7) Synovial sarcomas	Bones and Joints	Blank(s)	Regional by direct extension only	Regional	RE	Blank(s)	Blank(s)	Blank(s)	Blank(s)	Blank(s)	Blank(s)	Blank(s)	Blank(s)	Blank(s)	Blank(s)	Blank(s)	Blank(s)	Blank(s)	IB	Blank(s)	T2	N0	M0	Blank(s)	Blank(s)	Blank(s)	N/A
31364423	White	Male	2006	Soft Tissue including Heart	Malignant	5.3.1.1 Specified (excluding Kaposi sarcoma)	Unclassified	IX(d) Other specified soft tissue sarcomas	SoftTissue	SoftTissue	C49.1-Conn, subcutaneous, other soft tis: upr limb, shoulder	491	9040	Malignant	Poorly differentiated; Grade III	Right - origin of primary	Positive histology	9040/3: Synovial sarcoma, NOS	9040/3: Synovial sarcoma, NOS	9040-9049: synovial-like neoplasms	Not Brain	IX(d.7) Synovial sarcomas	Soft Tissue including Heart	Localized	Localized only	Localized	L	Blank(s)	Blank(s)	Blank(s)	Blank(s)	Blank(s)	Blank(s)	Blank(s)	Blank(s)	Blank(s)	Blank(s)	Blank(s)	Blank(s)	Blank(s)	IIA	Blank(s)	T1b	N0	M0	Blank(s)	Blank(s)	Blank(s)	N/A
31366290	Black	Male	2006	Soft Tissue including Heart	Malignant	5.3.1.1 Specified (excluding Kaposi sarcoma)	Unclassified	IX(d) Other specified soft tissue sarcomas	SoftTissue	SoftTissue	C49.1-Conn, subcutaneous, other soft tis: upr limb, shoulder	491	9040	Malignant	Moderately differentiated; Grade II	Right - origin of primary	Positive histology	9040/3: Synovial sarcoma, NOS	9040/3: Synovial sarcoma, NOS	9040-9049: synovial-like neoplasms	Not Brain	IX(d.7) Synovial sarcomas	Soft Tissue including Heart	Localized	Localized only	Localized	L	Blank(s)	Blank(s)	Blank(s)	Blank(s)	Blank(s)	Blank(s)	Blank(s)	Blank(s)	Blank(s)	Blank(s)	Blank(s)	Blank(s)	Blank(s)	IA	Blank(s)	T1a	N0	M0	Blank(s)	Blank(s)	Blank(s)	N/A
31374898	White	Male	2007	Soft Tissue including Heart	Malignant	5.3.1.1 Specified (excluding Kaposi sarcoma)	Unclassified	IX(d) Other specified soft tissue sarcomas	SoftTissue	SoftTissue	C49.0-Conn, subcutaneous, other soft tis: head, face, neck	490	9040	Malignant	Poorly differentiated; Grade III	Not a paired site	Positive histology	9040/3: Synovial sarcoma, NOS	9040/3: Synovial sarcoma, NOS	9040-9049: synovial-like neoplasms	Not Brain	IX(d.7) Synovial sarcomas	Soft Tissue including Heart	Regional	Regional by direct extension only	Regional	RE	Blank(s)	Blank(s)	Blank(s)	Blank(s)	Blank(s)	Blank(s)	Blank(s)	Blank(s)	Blank(s)	Blank(s)	Blank(s)	Blank(s)	Blank(s)	III	Blank(s)	T2b	N0	M0	Blank(s)	Blank(s)	Blank(s)	N/A
31396990	White	Male	2008	Soft Tissue including Heart	Malignant	5.3.1.1 Specified (excluding Kaposi sarcoma)	Unclassified	IX(d) Other specified soft tissue sarcomas	SoftTissue	SoftTissue	C49.2-Conn, subcutaneous, other soft tis: lower limb, hip	492	9043	Malignant	Moderately differentiated; Grade II	Left - origin of primary	Positive histology	9043/3: Synovial sarcoma, biphasic	9043/3: Synovial sarcoma, biphasic	9040-9049: synovial-like neoplasms	Not Brain	IX(d.7) Synovial sarcomas	Soft Tissue including Heart	Localized	Localized only	Localized	L	Blank(s)	Blank(s)	Blank(s)	Blank(s)	Blank(s)	Blank(s)	Blank(s)	Blank(s)	Blank(s)	Blank(s)	Blank(s)	Blank(s)	Blank(s)	IA	Blank(s)	T1b	N0	M0	Blank(s)	Blank(s)	Blank(s)	N/A
31400330	Black	Female	2007	Soft Tissue including Heart	Malignant	5.3.1.1 Specified (excluding Kaposi sarcoma)	Unclassified	IX(d) Other specified soft tissue sarcomas	SoftTissue	SoftTissue	C49.0-Conn, subcutaneous, other soft tis: head, face, neck	490	9041	Malignant	Moderately differentiated; Grade II	Not a paired site	Positive histology	9041/3: Synovial sarcoma, spindle cell	9041/3: Synovial sarcoma, spindle cell	9040-9049: synovial-like neoplasms	Not Brain	IX(d.7) Synovial sarcomas	Soft Tissue including Heart	Localized	Localized only	Localized	L	Blank(s)	Blank(s)	Blank(s)	Blank(s)	Blank(s)	Blank(s)	Blank(s)	Blank(s)	Blank(s)	Blank(s)	Blank(s)	Blank(s)	Blank(s)	IA	Blank(s)	T1b	N0	M0	Blank(s)	Blank(s)	Blank(s)	N/A
31406114	Black	Male	2007	Soft Tissue including Heart	Malignant	5.3.1.1 Specified (excluding Kaposi sarcoma)	Unclassified	IX(d) Other specified soft tissue sarcomas	SoftTissue	SoftTissue	C49.2-Conn, subcutaneous, other soft tis: lower limb, hip	492	9041	Malignant	Poorly differentiated; Grade III	Right - origin of primary	Positive histology	9041/3: Synovial sarcoma, spindle cell	9041/3: Synovial sarcoma, spindle cell	9040-9049: synovial-like neoplasms	Not Brain	IX(d.7) Synovial sarcomas	Soft Tissue including Heart	Localized	Localized only	Localized	L	Blank(s)	Blank(s)	Blank(s)	Blank(s)	Blank(s)	Blank(s)	Blank(s)	Blank(s)	Blank(s)	Blank(s)	Blank(s)	Blank(s)	Blank(s)	IIA	Blank(s)	T1a	N0	M0	Blank(s)	Blank(s)	Blank(s)	N/A
31412240	White	Female	2008	Soft Tissue including Heart	Malignant	5.3.1.1 Specified (excluding Kaposi sarcoma)	Unclassified	IX(d) Other specified soft tissue sarcomas	SoftTissue	SoftTissue	C49.2-Conn, subcutaneous, other soft tis: lower limb, hip	492	9041	Malignant	Undifferentiated; anaplastic; Grade IV	Left - origin of primary	Positive histology	9041/3: Synovial sarcoma, spindle cell	9041/3: Synovial sarcoma, spindle cell	9040-9049: synovial-like neoplasms	Not Brain	IX(d.7) Synovial sarcomas	Soft Tissue including Heart	Regional	Regional by direct extension only	Regional	RE	Blank(s)	Blank(s)	Blank(s)	Blank(s)	Blank(s)	Blank(s)	Blank(s)	Blank(s)	Blank(s)	Blank(s)	Blank(s)	Blank(s)	Blank(s)	IIA	Blank(s)	T1b	N0	M0	Blank(s)	Blank(s)	Blank(s)	N/A
31420709	White	Male	2008	Soft Tissue including Heart	Malignant	5.3.1.1 Specified (excluding Kaposi sarcoma)	Unclassified	IX(d) Other specified soft tissue sarcomas	SoftTissue	SoftTissue	C49.2-Conn, subcutaneous, other soft tis: lower limb, hip	492	9040	Malignant	Poorly differentiated; Grade III	Right - origin of primary	Positive histology	9040/3: Synovial sarcoma, NOS	9040/3: Synovial sarcoma, NOS	9040-9049: synovial-like neoplasms	Not Brain	IX(d.7) Synovial sarcomas	Soft Tissue including Heart	Localized	Localized only	Localized	L	Blank(s)	Blank(s)	Blank(s)	Blank(s)	Blank(s)	Blank(s)	Blank(s)	Blank(s)	Blank(s)	Blank(s)	Blank(s)	Blank(s)	Blank(s)	III	Blank(s)	T2b	N0	M0	Blank(s)	Blank(s)	Blank(s)	N/A
31422304	Black	Male	2009	Soft Tissue including Heart	Malignant	5.3.1.1 Specified (excluding Kaposi sarcoma)	Unclassified	IX(d) Other specified soft tissue sarcomas	SoftTissue	SoftTissue	C49.3-Conn, subcutaneous, other soft tis: thorax	493	9041	Malignant	Undifferentiated; anaplastic; Grade IV	Not a paired site	Positive histology	9041/3: Synovial sarcoma, spindle cell	9041/3: Synovial sarcoma, spindle cell	9040-9049: synovial-like neoplasms	Not Brain	IX(d.7) Synovial sarcomas	Soft Tissue including Heart	Localized	Localized only	Localized	L	Blank(s)	Blank(s)	Blank(s)	Blank(s)	Blank(s)	Blank(s)	Blank(s)	Blank(s)	Blank(s)	Blank(s)	Blank(s)	Blank(s)	Blank(s)	III	Blank(s)	T2b	N0	M0	Blank(s)	Blank(s)	Blank(s)	N/A
31444793	Black	Male	2009	Lung and Bronchus	Malignant	5.3.1.1 Specified (excluding Kaposi sarcoma)	Unclassified	IX(d) Other specified soft tissue sarcomas	Lung	Lung	C34.1-Upper lobe, lung	341	9041	Malignant	Undifferentiated; anaplastic; Grade IV	Left - origin of primary	Positive histology	9041/3: Synovial sarcoma, spindle cell	9041/3: Synovial sarcoma, spindle cell	9040-9049: synovial-like neoplasms	Not Brain	IX(d.7) Synovial sarcomas	Lung and Bronchus	Distant	Distant site(s)/node(s) involved	Distant	D	Blank(s)	Blank(s)	Blank(s)	Blank(s)	Blank(s)	Blank(s)	Blank(s)	Blank(s)	Blank(s)	Blank(s)	Blank(s)	Blank(s)	Blank(s)	NA	Blank(s)	NA	NA	NA	Blank(s)	Blank(s)	Blank(s)	N/A
31446156	White	Male	2009	Lung and Bronchus	Malignant	5.3.1.1 Specified (excluding Kaposi sarcoma)	Unclassified	IX(d) Other specified soft tissue sarcomas	Lung	Lung	C34.2-Middle lobe, lung	342	9041	Malignant	Poorly differentiated; Grade III	Right - origin of primary	Positive histology	9041/3: Synovial sarcoma, spindle cell	9041/3: Synovial sarcoma, spindle cell	9040-9049: synovial-like neoplasms	Not Brain	IX(d.7) Synovial sarcomas	Lung and Bronchus	Distant	Distant site(s)/node(s) involved	Distant	D	Blank(s)	Blank(s)	Blank(s)	Blank(s)	Blank(s)	Blank(s)	Blank(s)	Blank(s)	Blank(s)	Blank(s)	Blank(s)	Blank(s)	Blank(s)	NA	Blank(s)	NA	NA	NA	Blank(s)	Blank(s)	Blank(s)	N/A
31458994	Black	Female	2010	Soft Tissue including Heart	Malignant	5.3.1.1 Specified (excluding Kaposi sarcoma)	Unclassified	IX(d) Other specified soft tissue sarcomas	SoftTissue	SoftTissue	C49.3-Conn, subcutaneous, other soft tis: thorax	493	9040	Malignant	Moderately differentiated; Grade II	Not a paired site	Positive histology	9040/3: Synovial sarcoma, NOS	9040/3: Synovial sarcoma, NOS	9040-9049: synovial-like neoplasms	Not Brain	IX(d.7) Synovial sarcomas	Soft Tissue including Heart	Localized	Localized only	Localized	L	Blank(s)	Blank(s)	IIA	T1NOS	N0	M0	Blank(s)	Blank(s)	Blank(s)	Blank(s)	Blank(s)	Blank(s)	Blank(s)	INOS	Blank(s)	T1NOS	N0	M0	Blank(s)	Blank(s)	Blank(s)	N/A
31465707	White	Male	2010	Soft Tissue including Heart	Malignant	5.3.1.1 Specified (excluding Kaposi sarcoma)	Unclassified	IX(d) Other specified soft tissue sarcomas	SoftTissue	SoftTissue	C49.2-Conn, subcutaneous, other soft tis: lower limb, hip	492	9041	Malignant	Undifferentiated; anaplastic; Grade IV	Right - origin of primary	Positive histology	9041/3: Synovial sarcoma, spindle cell	9041/3: Synovial sarcoma, spindle cell	9040-9049: synovial-like neoplasms	Not Brain	IX(d.7) Synovial sarcomas	Soft Tissue including Heart	Localized	Localized only	Localized	L	Blank(s)	Blank(s)	IIA	T1b	N0	M0	Blank(s)	Blank(s)	Blank(s)	Blank(s)	Blank(s)	Blank(s)	Blank(s)	IIA	Blank(s)	T1b	N0	M0	Blank(s)	Blank(s)	Blank(s)	N/A
31469798	White	Male	2010	Soft Tissue including Heart	Malignant	5.3.1.1 Specified (excluding Kaposi sarcoma)	Unclassified	IX(d) Other specified soft tissue sarcomas	SoftTissue	SoftTissue	C49.2-Conn, subcutaneous, other soft tis: lower limb, hip	492	9041	Malignant	Undifferentiated; anaplastic; Grade IV	Right - origin of primary	Positive histology	9041/3: Synovial sarcoma, spindle cell	9041/3: Synovial sarcoma, spindle cell	9040-9049: synovial-like neoplasms	Not Brain	IX(d.7) Synovial sarcomas	Soft Tissue including Heart	Localized	Localized only	Localized	L	Blank(s)	Blank(s)	III	T2b	N0	M0	Blank(s)	Blank(s)	Blank(s)	Blank(s)	Blank(s)	Blank(s)	Blank(s)	III	Blank(s)	T2b	N0	M0	Blank(s)	Blank(s)	Blank(s)	N/A
31470058	Black	Male	2010	Nasopharynx	Malignant	5.3.1.1 Specified (excluding Kaposi sarcoma)	Unclassified	IX(d) Other specified soft tissue sarcomas	Nasopharynx	Nasopharynx	C11.9-Nasopharynx, NOS	119	9040	Malignant	Moderately differentiated; Grade II	Not a paired site	Positive histology	9040/3: Synovial sarcoma, NOS	9040/3: Synovial sarcoma, NOS	9040-9049: synovial-like neoplasms	Not Brain	IX(d.7) Synovial sarcomas	Nasopharynx	Blank(s)	Regional by direct extension only	Blank(s)	RE	Blank(s)	Blank(s)	NA	NA	NA	NA	Blank(s)	Blank(s)	Blank(s)	Blank(s)	Blank(s)	Blank(s)	Blank(s)	NA	Blank(s)	NA	NA	NA	Blank(s)	Blank(s)	Blank(s)	N/A
31496968	White	Female	2011	Hypopharynx	Malignant	5.3.1.1 Specified (excluding Kaposi sarcoma)	Unclassified	IX(d) Other specified soft tissue sarcomas	Hypopharynx	Hypopharynx	C12.9-Pyriform sinus	129	9043	Malignant	Undifferentiated; anaplastic; Grade IV	Right - origin of primary	Positive histology	9043/3: Synovial sarcoma, biphasic	9043/3: Synovial sarcoma, biphasic	9040-9049: synovial-like neoplasms	Not Brain	IX(d.7) Synovial sarcomas	Hypopharynx	Blank(s)	Regional by direct extension only	Regional	D	Blank(s)	Blank(s)	NA	NA	NA	NA	Blank(s)	Blank(s)	Blank(s)	Blank(s)	Blank(s)	Blank(s)	Blank(s)	NA	Blank(s)	NA	NA	NA	Blank(s)	Blank(s)	Blank(s)	N/A
31513647	Black	Female	2012	Soft Tissue including Heart	Malignant	5.3.1.1 Specified (excluding Kaposi sarcoma)	Unclassified	IX(d) Other specified soft tissue sarcomas	SoftTissue	SoftTissue	C49.2-Conn, subcutaneous, other soft tis: lower limb, hip	492	9040	Malignant	Poorly differentiated; Grade III	Left - origin of primary	Positive histology	9040/3: Synovial sarcoma, NOS	9040/3: Synovial sarcoma, NOS	9040-9049: synovial-like neoplasms	Not Brain	IX(d.7) Synovial sarcomas	Soft Tissue including Heart	Regional	Regional by direct extension only	Regional	RE	Blank(s)	Blank(s)	III	T2b	N0	M0	Blank(s)	Blank(s)	Blank(s)	Blank(s)	Blank(s)	Blank(s)	Blank(s)	III	Blank(s)	T2b	N0	M0	Blank(s)	Blank(s)	Blank(s)	N/A
31896662	Black	Male	2013	Soft Tissue including Heart	Malignant	5.3.1.1 Specified (excluding Kaposi sarcoma)	Unclassified	IX(d) Other specified soft tissue sarcomas	SoftTissue	SoftTissue	C49.2-Conn, subcutaneous, other soft tis: lower limb, hip	492	9043	Malignant	Moderately differentiated; Grade II	Right - origin of primary	Positive histology	9043/3: Synovial sarcoma, biphasic	9043/3: Synovial sarcoma, biphasic	9040-9049: synovial-like neoplasms	Not Brain	IX(d.7) Synovial sarcomas	Soft Tissue including Heart	Localized	Localized only	Localized	L	Blank(s)	Blank(s)	IIA	T1a	N0	M0	Blank(s)	Blank(s)	Blank(s)	Blank(s)	Blank(s)	Blank(s)	Blank(s)	IA	Blank(s)	T1a	N0	M0	Blank(s)	Blank(s)	Blank(s)	N/A
31915956	Black	Female	2013	Soft Tissue including Heart	Malignant	5.3.1.1 Specified (excluding Kaposi sarcoma)	Unclassified	IX(d) Other specified soft tissue sarcomas	SoftTissue	SoftTissue	C49.3-Conn, subcutaneous, other soft tis: thorax	493	9040	Malignant	Poorly differentiated; Grade III	Right - origin of primary	Positive histology	9040/3: Synovial sarcoma, NOS	9040/3: Synovial sarcoma, NOS	9040-9049: synovial-like neoplasms	Not Brain	IX(d.7) Synovial sarcomas	Soft Tissue including Heart	Regional	Regional by direct extension only	Regional	RE	Blank(s)	Blank(s)	IA	T1b	N0	M0	Blank(s)	Blank(s)	Blank(s)	Blank(s)	Blank(s)	Blank(s)	Blank(s)	IIA	Blank(s)	T1b	N0	M0	Blank(s)	Blank(s)	Blank(s)	N/A
31916507	White	Female	2014	Lung and Bronchus	Malignant	5.3.1.1 Specified (excluding Kaposi sarcoma)	Unclassified	IX(d) Other specified soft tissue sarcomas	Lung	Lung	C34.1-Upper lobe, lung	341	9040	Malignant	Poorly differentiated; Grade III	Left - origin of primary	Positive histology	9040/3: Synovial sarcoma, NOS	9040/3: Synovial sarcoma, NOS	9040-9049: synovial-like neoplasms	Not Brain	IX(d.7) Synovial sarcomas	Lung and Bronchus	Regional	Regional by direct extension only	Regional	RE	Blank(s)	Blank(s)	NA	NA	NA	NA	Blank(s)	Blank(s)	Blank(s)	Blank(s)	Blank(s)	Blank(s)	Blank(s)	NA	Blank(s)	NA	NA	NA	Blank(s)	Blank(s)	Blank(s)	N/A
31920345	White	Female	2013	Soft Tissue including Heart	Malignant	5.3.1.1 Specified (excluding Kaposi sarcoma)	Unclassified	IX(d) Other specified soft tissue sarcomas	SoftTissue	SoftTissue	C49.2-Conn, subcutaneous, other soft tis: lower limb, hip	492	9040	Malignant	Undifferentiated; anaplastic; Grade IV	Right - origin of primary	Positive histology	9040/3: Synovial sarcoma, NOS	9040/3: Synovial sarcoma, NOS	9040-9049: synovial-like neoplasms	Not Brain	IX(d.7) Synovial sarcomas	Soft Tissue including Heart	Regional	Regional by direct extension only	Regional	RE	Blank(s)	Blank(s)	III	T2b	N0	M0	Blank(s)	Blank(s)	Blank(s)	Blank(s)	Blank(s)	Blank(s)	Blank(s)	III	Blank(s)	T2b	N0	M0	Blank(s)	Blank(s)	Blank(s)	N/A
31921187	Black	Female	2014	Soft Tissue including Heart	Malignant	5.3.1.1 Specified (excluding Kaposi sarcoma)	Unclassified	IX(d) Other specified soft tissue sarcomas	SoftTissue	SoftTissue	C49.1-Conn, subcutaneous, other soft tis: upr limb, shoulder	491	9043	Malignant	Undifferentiated; anaplastic; Grade IV	Left - origin of primary	Positive histology	9043/3: Synovial sarcoma, biphasic	9043/3: Synovial sarcoma, biphasic	9040-9049: synovial-like neoplasms	Not Brain	IX(d.7) Synovial sarcomas	Soft Tissue including Heart	Localized	Localized only	Localized	L	Blank(s)	Blank(s)	IIA	T1b	N0	M0	Blank(s)	Blank(s)	Blank(s)	Blank(s)	Blank(s)	Blank(s)	Blank(s)	IIA	Blank(s)	T1b	N0	M0	Blank(s)	Blank(s)	Blank(s)	N/A
31940518	White	Male	2014	Soft Tissue including Heart	Malignant	5.3.1.1 Specified (excluding Kaposi sarcoma)	Unclassified	IX(d) Other specified soft tissue sarcomas	SoftTissue	SoftTissue	C49.4-Conn, subcutaneous, other soft tis: abdomen	494	9041	Malignant	Poorly differentiated; Grade III	Not a paired site	Positive histology	9041/3: Synovial sarcoma, spindle cell	9041/3: Synovial sarcoma, spindle cell	9040-9049: synovial-like neoplasms	Not Brain	IX(d.7) Synovial sarcomas	Soft Tissue including Heart	Localized	Localized only	Localized	L	Blank(s)	Blank(s)	III	T2b	N0	M0	Blank(s)	Blank(s)	Blank(s)	Blank(s)	Blank(s)	Blank(s)	Blank(s)	III	Blank(s)	T2b	N0	M0	Blank(s)	Blank(s)	Blank(s)	N/A
31942364	White	Male	2014	Soft Tissue including Heart	Malignant	5.3.1.1 Specified (excluding Kaposi sarcoma)	Unclassified	IX(d) Other specified soft tissue sarcomas	SoftTissue	SoftTissue	C49.2-Conn, subcutaneous, other soft tis: lower limb, hip	492	9041	Malignant	Poorly differentiated; Grade III	Right - origin of primary	Positive histology	9041/3: Synovial sarcoma, spindle cell	9041/3: Synovial sarcoma, spindle cell	9040-9049: synovial-like neoplasms	Not Brain	IX(d.7) Synovial sarcomas	Soft Tissue including Heart	Localized	Localized only	Localized	L	Blank(s)	Blank(s)	III	T2b	N0	M0	Blank(s)	Blank(s)	Blank(s)	Blank(s)	Blank(s)	Blank(s)	Blank(s)	III	Blank(s)	T2b	N0	M0	Blank(s)	Blank(s)	Blank(s)	N/A
31946728	Other (American Indian/AK Native, Asian/Pacific Islander)	Female	2014	Soft Tissue including Heart	Malignant	5.3.1.1 Specified (excluding Kaposi sarcoma)	Unclassified	IX(d) Other specified soft tissue sarcomas	SoftTissue	SoftTissue	C49.2-Conn, subcutaneous, other soft tis: lower limb, hip	492	9043	Malignant	Moderately differentiated; Grade II	Right - origin of primary	Positive histology	9043/3: Synovial sarcoma, biphasic	9043/3: Synovial sarcoma, biphasic	9040-9049: synovial-like neoplasms	Not Brain	IX(d.7) Synovial sarcomas	Soft Tissue including Heart	Localized	Localized only	Localized	L	Blank(s)	Blank(s)	IA	T1b	N0	M0	Blank(s)	Blank(s)	Blank(s)	Blank(s)	Blank(s)	Blank(s)	Blank(s)	IA	Blank(s)	T1b	N0	M0	Blank(s)	Blank(s)	Blank(s)	N/A
31966422	White	Male	2015	Soft Tissue including Heart	Malignant	5.3.1.1 Specified (excluding Kaposi sarcoma)	Unclassified	IX(d) Other specified soft tissue sarcomas	SoftTissue	SoftTissue	C49.1-Conn, subcutaneous, other soft tis: upr limb, shoulder	491	9040	Malignant	Poorly differentiated; Grade III	Right - origin of primary	Positive histology	9040/3: Synovial sarcoma, NOS	9040/3: Synovial sarcoma, NOS	9040-9049: synovial-like neoplasms	Not Brain	IX(d.7) Synovial sarcomas	Soft Tissue including Heart	Localized	Localized only	Localized	L	Blank(s)	Blank(s)	IIB	T2b	N0	M0	Blank(s)	Blank(s)	Blank(s)	Blank(s)	Blank(s)	Blank(s)	Blank(s)	III	Blank(s)	T2b	N0	M0	Blank(s)	Blank(s)	Blank(s)	N/A
31976275	White	Female	2015	Bones and Joints	Malignant	5.3.1.1 Specified (excluding Kaposi sarcoma)	Unclassified	IX(d) Other specified soft tissue sarcomas	Bone	Bone	C40.2-Long bones of lower limb and associated joints	402	9040	Malignant	Undifferentiated; anaplastic; Grade IV	Right - origin of primary	Positive histology	9040/3: Synovial sarcoma, NOS	9040/3: Synovial sarcoma, NOS	9040-9049: synovial-like neoplasms	Not Brain	IX(d.7) Synovial sarcomas	Bones and Joints	Blank(s)	Regional by direct extension only	Regional	RE	Blank(s)	Blank(s)	IIA	T1	N0	M0	Blank(s)	Blank(s)	Blank(s)	Blank(s)	Blank(s)	Blank(s)	Blank(s)	IIA	Blank(s)	T1	N0	M0	Blank(s)	Blank(s)	Blank(s)	N/A
32408625	Other (American Indian/AK Native, Asian/Pacific Islander)	Male	2003	Soft Tissue including Heart	Malignant	5.3.1.1 Specified (excluding Kaposi sarcoma)	Unclassified	IX(d) Other specified soft tissue sarcomas	SoftTissue	SoftTissue	C49.3-Conn, subcutaneous, other soft tis: thorax	493	9040	Malignant	Poorly differentiated; Grade III	Not a paired site	Positive histology	9040/3: Synovial sarcoma, NOS	9040/3: Synovial sarcoma, NOS	9040-9049: synovial-like neoplasms	Not Brain	IX(d.7) Synovial sarcomas	Soft Tissue including Heart	Regional	Blank(s)	Regional	Blank(s)	Regional by direct extension only	Blank(s)	Blank(s)	Blank(s)	Blank(s)	Blank(s)	Blank(s)	Blank(s)	Blank(s)	Blank(s)	Blank(s)	Blank(s)	Blank(s)	Blank(s)	Blank(s)	Blank(s)	Blank(s)	Blank(s)	Blank(s)	Blank(s)	Blank(s)	N/A
32960462	White	Female	1996	Soft Tissue including Heart	Malignant	5.3.1.1 Specified (excluding Kaposi sarcoma)	Unclassified	IX(d) Other specified soft tissue sarcomas	SoftTissue	SoftTissue	C49.0-Conn, subcutaneous, other soft tis: head, face, neck	490	9041	Malignant	Moderately differentiated; Grade II	Not a paired site	Positive histology	9041/3: Synovial sarcoma, spindle cell	9041/3: Synovial sarcoma, spindle cell	9040-9049: synovial-like neoplasms	Not Brain	IX(d.7) Synovial sarcomas	Soft Tissue including Heart	Blank(s)	Blank(s)	Localized	Blank(s)	Blank(s)	Localized only	Blank(s)	Blank(s)	Blank(s)	Blank(s)	Blank(s)	Blank(s)	Blank(s)	Blank(s)	Blank(s)	Blank(s)	Blank(s)	Blank(s)	Blank(s)	Blank(s)	Blank(s)	Blank(s)	Blank(s)	Blank(s)	Blank(s)	N/A
32978027	Other (American Indian/AK Native, Asian/Pacific Islander)	Female	1998	Liver	Malignant	5.3.1.1 Specified (excluding Kaposi sarcoma)	Unclassified	IX(d) Other specified soft tissue sarcomas	Liver	Liver	C22.0-Liver	220	9040	Malignant	Undifferentiated; anaplastic; Grade IV	Not a paired site	Positive histology	9040/3: Synovial sarcoma, NOS	9040/3: Synovial sarcoma, NOS	9040-9049: synovial-like neoplasms	Not Brain	IX(d.7) Synovial sarcomas	Liver	Localized	Blank(s)	Localized	Blank(s)	Blank(s)	Localized only	Blank(s)	Blank(s)	Blank(s)	Blank(s)	Blank(s)	Blank(s)	Blank(s)	Blank(s)	Blank(s)	Blank(s)	Blank(s)	Blank(s)	Blank(s)	Blank(s)	Blank(s)	Blank(s)	Blank(s)	Blank(s)	Blank(s)	N/A
32978721	White	Male	1996	Soft Tissue including Heart	Malignant	5.3.1.1 Specified (excluding Kaposi sarcoma)	Unclassified	IX(d) Other specified soft tissue sarcomas	SoftTissue	SoftTissue	C49.2-Conn, subcutaneous, other soft tis: lower limb, hip	492	9040	Malignant	Moderately differentiated; Grade II	Right - origin of primary	Positive histology	9040/3: Synovial sarcoma, NOS	9040/3: Synovial sarcoma, NOS	9040-9049: synovial-like neoplasms	Not Brain	IX(d.7) Synovial sarcomas	Soft Tissue including Heart	Blank(s)	Blank(s)	Localized	Blank(s)	Blank(s)	Localized only	Blank(s)	Blank(s)	Blank(s)	Blank(s)	Blank(s)	Blank(s)	Blank(s)	Blank(s)	Blank(s)	Blank(s)	Blank(s)	Blank(s)	Blank(s)	Blank(s)	Blank(s)	Blank(s)	Blank(s)	Blank(s)	Blank(s)	N/A
33003641	White	Male	1996	Soft Tissue including Heart	Malignant	5.3.1.1 Specified (excluding Kaposi sarcoma)	Unclassified	IX(d) Other specified soft tissue sarcomas	SoftTissue	SoftTissue	C49.2-Conn, subcutaneous, other soft tis: lower limb, hip	492	9040	Malignant	Poorly differentiated; Grade III	Right - origin of primary	Positive histology	9040/3: Synovial sarcoma, NOS	9040/3: Synovial sarcoma, NOS	9040-9049: synovial-like neoplasms	Not Brain	IX(d.7) Synovial sarcomas	Soft Tissue including Heart	Blank(s)	Blank(s)	Localized	Blank(s)	Blank(s)	Localized only	Blank(s)	Blank(s)	Blank(s)	Blank(s)	Blank(s)	Blank(s)	Blank(s)	Blank(s)	Blank(s)	Blank(s)	Blank(s)	Blank(s)	Blank(s)	Blank(s)	Blank(s)	Blank(s)	Blank(s)	Blank(s)	Blank(s)	N/A
33022653	White	Male	2001	Soft Tissue including Heart	Malignant	5.3.1.1 Specified (excluding Kaposi sarcoma)	Unclassified	IX(d) Other specified soft tissue sarcomas	SoftTissue	SoftTissue	C49.2-Conn, subcutaneous, other soft tis: lower limb, hip	492	9040	Malignant	Undifferentiated; anaplastic; Grade IV	Left - origin of primary	Positive histology	9040/3: Synovial sarcoma, NOS	9040/3: Synovial sarcoma, NOS	9040-9049: synovial-like neoplasms	Not Brain	IX(d.7) Synovial sarcomas	Soft Tissue including Heart	Localized	Blank(s)	Localized	Blank(s)	Localized only	Blank(s)	Blank(s)	Blank(s)	Blank(s)	Blank(s)	Blank(s)	Blank(s)	Blank(s)	Blank(s)	Blank(s)	Blank(s)	Blank(s)	Blank(s)	Blank(s)	Blank(s)	Blank(s)	Blank(s)	Blank(s)	Blank(s)	Blank(s)	N/A
33028687	White	Male	2002	Soft Tissue including Heart	Malignant	5.3.1.1 Specified (excluding Kaposi sarcoma)	Unclassified	IX(d) Other specified soft tissue sarcomas	SoftTissue	SoftTissue	C49.2-Conn, subcutaneous, other soft tis: lower limb, hip	492	9040	Malignant	Undifferentiated; anaplastic; Grade IV	Right - origin of primary	Positive histology	9040/3: Synovial sarcoma, NOS	9040/3: Synovial sarcoma, NOS	9040-9049: synovial-like neoplasms	Not Brain	IX(d.7) Synovial sarcomas	Soft Tissue including Heart	Localized	Blank(s)	Localized	Blank(s)	Localized only	Blank(s)	Blank(s)	Blank(s)	Blank(s)	Blank(s)	Blank(s)	Blank(s)	Blank(s)	Blank(s)	Blank(s)	Blank(s)	Blank(s)	Blank(s)	Blank(s)	Blank(s)	Blank(s)	Blank(s)	Blank(s)	Blank(s)	Blank(s)	N/A
33030420	Other (American Indian/AK Native, Asian/Pacific Islander)	Male	2001	Soft Tissue including Heart	Malignant	5.3.1.1 Specified (excluding Kaposi sarcoma)	Unclassified	IX(d) Other specified soft tissue sarcomas	SoftTissue	SoftTissue	C49.0-Conn, subcutaneous, other soft tis: head, face, neck	490	9043	Malignant	Poorly differentiated; Grade III	Left - origin of primary	Positive histology	9043/3: Synovial sarcoma, biphasic	9043/3: Synovial sarcoma, biphasic	9040-9049: synovial-like neoplasms	Not Brain	IX(d.7) Synovial sarcomas	Soft Tissue including Heart	Regional	Blank(s)	Regional	Blank(s)	Regional by direct extension only	Blank(s)	Blank(s)	Blank(s)	Blank(s)	Blank(s)	Blank(s)	Blank(s)	Blank(s)	Blank(s)	Blank(s)	Blank(s)	Blank(s)	Blank(s)	Blank(s)	Blank(s)	Blank(s)	Blank(s)	Blank(s)	Blank(s)	Blank(s)	N/A
33030825	Other (American Indian/AK Native, Asian/Pacific Islander)	Female	2001	Soft Tissue including Heart	Malignant	5.3.1.1 Specified (excluding Kaposi sarcoma)	Unclassified	IX(d) Other specified soft tissue sarcomas	SoftTissue	SoftTissue	C49.2-Conn, subcutaneous, other soft tis: lower limb, hip	492	9040	Malignant	Undifferentiated; anaplastic; Grade IV	Right - origin of primary	Positive histology	9040/3: Synovial sarcoma, NOS	9040/3: Synovial sarcoma, NOS	9040-9049: synovial-like neoplasms	Not Brain	IX(d.7) Synovial sarcomas	Soft Tissue including Heart	Regional	Blank(s)	Regional	Blank(s)	Regional by direct extension only	Blank(s)	Blank(s)	Blank(s)	Blank(s)	Blank(s)	Blank(s)	Blank(s)	Blank(s)	Blank(s)	Blank(s)	Blank(s)	Blank(s)	Blank(s)	Blank(s)	Blank(s)	Blank(s)	Blank(s)	Blank(s)	Blank(s)	Blank(s)	N/A
33030878	White	Female	2000	Lung and Bronchus	Malignant	5.3.1.1 Specified (excluding Kaposi sarcoma)	Unclassified	IX(d) Other specified soft tissue sarcomas	Lung	Lung	C34.3-Lower lobe, lung	343	9040	Malignant	Undifferentiated; anaplastic; Grade IV	Left - origin of primary	Positive histology	9040/3: Synovial sarcoma, NOS	9040/3: Synovial sarcoma, NOS	9040-9049: synovial-like neoplasms	Not Brain	IX(d.7) Synovial sarcomas	Lung and Bronchus	Localized	Blank(s)	Localized	Blank(s)	Blank(s)	Localized only	Blank(s)	Blank(s)	Blank(s)	Blank(s)	Blank(s)	Blank(s)	Blank(s)	Blank(s)	Blank(s)	Blank(s)	Blank(s)	Blank(s)	Blank(s)	Blank(s)	Blank(s)	Blank(s)	Blank(s)	Blank(s)	Blank(s)	N/A
33074112	White	Male	2002	Soft Tissue including Heart	Malignant	5.3.1.1 Specified (excluding Kaposi sarcoma)	Unclassified	IX(d) Other specified soft tissue sarcomas	SoftTissue	SoftTissue	C49.2-Conn, subcutaneous, other soft tis: lower limb, hip	492	9041	Malignant	Poorly differentiated; Grade III	Right - origin of primary	Positive histology	9041/3: Synovial sarcoma, spindle cell	9041/3: Synovial sarcoma, spindle cell	9040-9049: synovial-like neoplasms	Not Brain	IX(d.7) Synovial sarcomas	Soft Tissue including Heart	Localized	Blank(s)	Localized	Blank(s)	Localized only	Blank(s)	Blank(s)	Blank(s)	Blank(s)	Blank(s)	Blank(s)	Blank(s)	Blank(s)	Blank(s)	Blank(s)	Blank(s)	Blank(s)	Blank(s)	Blank(s)	Blank(s)	Blank(s)	Blank(s)	Blank(s)	Blank(s)	Blank(s)	N/A
33435262	Black	Male	2005	Soft Tissue including Heart	Malignant	5.3.1.1 Specified (excluding Kaposi sarcoma)	Unclassified	IX(d) Other specified soft tissue sarcomas	SoftTissue	SoftTissue	C49.1-Conn, subcutaneous, other soft tis: upr limb, shoulder	491	9040	Malignant	Moderately differentiated; Grade II	Right - origin of primary	Positive histology	9040/3: Synovial sarcoma, NOS	9040/3: Synovial sarcoma, NOS	9040-9049: synovial-like neoplasms	Not Brain	IX(d.7) Synovial sarcomas	Soft Tissue including Heart	Localized	Localized only	Localized	L	Blank(s)	Blank(s)	Blank(s)	Blank(s)	Blank(s)	Blank(s)	Blank(s)	Blank(s)	Blank(s)	Blank(s)	Blank(s)	Blank(s)	Blank(s)	IB	Blank(s)	T2a	N0	M0	Blank(s)	Blank(s)	Blank(s)	N/A
33436994	Other (American Indian/AK Native, Asian/Pacific Islander)	Female	2006	Salivary Gland	Malignant	5.3.1.1 Specified (excluding Kaposi sarcoma)	Unclassified	IX(d) Other specified soft tissue sarcomas	ParotidGland	ParotidGland	C07.9-Parotid gland	79	9040	Malignant	Poorly differentiated; Grade III	Left - origin of primary	Positive histology	9040/3: Synovial sarcoma, NOS	9040/3: Synovial sarcoma, NOS	9040-9049: synovial-like neoplasms	Not Brain	IX(d.7) Synovial sarcomas	Salivary Gland	Localized	Localized only	Localized	L	Blank(s)	Blank(s)	Blank(s)	Blank(s)	Blank(s)	Blank(s)	Blank(s)	Blank(s)	Blank(s)	Blank(s)	Blank(s)	Blank(s)	Blank(s)	NA	Blank(s)	NA	NA	NA	Blank(s)	Blank(s)	Blank(s)	N/A
33452045	Black	Male	2006	Soft Tissue including Heart	Malignant	5.3.1.1 Specified (excluding Kaposi sarcoma)	Unclassified	IX(d) Other specified soft tissue sarcomas	SoftTissue	SoftTissue	C49.1-Conn, subcutaneous, other soft tis: upr limb, shoulder	491	9040	Malignant	Poorly differentiated; Grade III	Left - origin of primary	Positive histology	9040/3: Synovial sarcoma, NOS	9040/3: Synovial sarcoma, NOS	9040-9049: synovial-like neoplasms	Not Brain	IX(d.7) Synovial sarcomas	Soft Tissue including Heart	Localized	Localized only	Localized	L	Blank(s)	Blank(s)	Blank(s)	Blank(s)	Blank(s)	Blank(s)	Blank(s)	Blank(s)	Blank(s)	Blank(s)	Blank(s)	Blank(s)	Blank(s)	III	Blank(s)	T2b	N0	M0	Blank(s)	Blank(s)	Blank(s)	N/A
33456622	White	Female	2007	Soft Tissue including Heart	Malignant	5.3.1.1 Specified (excluding Kaposi sarcoma)	Unclassified	IX(d) Other specified soft tissue sarcomas	SoftTissue	SoftTissue	C49.2-Conn, subcutaneous, other soft tis: lower limb, hip	492	9040	Malignant	Poorly differentiated; Grade III	Left - origin of primary	Positive histology	9040/3: Synovial sarcoma, NOS	9040/3: Synovial sarcoma, NOS	9040-9049: synovial-like neoplasms	Not Brain	IX(d.7) Synovial sarcomas	Soft Tissue including Heart	Localized	Localized only	Localized	L	Blank(s)	Blank(s)	Blank(s)	Blank(s)	Blank(s)	Blank(s)	Blank(s)	Blank(s)	Blank(s)	Blank(s)	Blank(s)	Blank(s)	Blank(s)	IIB	Blank(s)	T2a	N0	M0	Blank(s)	Blank(s)	Blank(s)	N/A
33456696	White	Male	2007	Soft Tissue including Heart	Malignant	5.3.1.1 Specified (excluding Kaposi sarcoma)	Unclassified	IX(d) Other specified soft tissue sarcomas	SoftTissue	SoftTissue	C49.2-Conn, subcutaneous, other soft tis: lower limb, hip	492	9043	Malignant	Moderately differentiated; Grade II	Left - origin of primary	Positive histology	9043/3: Synovial sarcoma, biphasic	9043/3: Synovial sarcoma, biphasic	9040-9049: synovial-like neoplasms	Not Brain	IX(d.7) Synovial sarcomas	Soft Tissue including Heart	Regional	Regional by direct extension only	Regional	RE	Blank(s)	Blank(s)	Blank(s)	Blank(s)	Blank(s)	Blank(s)	Blank(s)	Blank(s)	Blank(s)	Blank(s)	Blank(s)	Blank(s)	Blank(s)	IA	Blank(s)	T1a	N0	M0	Blank(s)	Blank(s)	Blank(s)	N/A
33463482	Black	Male	2007	Soft Tissue including Heart	Malignant	5.3.1.1 Specified (excluding Kaposi sarcoma)	Unclassified	IX(d) Other specified soft tissue sarcomas	SoftTissue	SoftTissue	C49.2-Conn, subcutaneous, other soft tis: lower limb, hip	492	9043	Malignant	Poorly differentiated; Grade III	Right - origin of primary	Positive histology	9043/3: Synovial sarcoma, biphasic	9043/3: Synovial sarcoma, biphasic	9040-9049: synovial-like neoplasms	Not Brain	IX(d.7) Synovial sarcomas	Soft Tissue including Heart	Localized	Localized only	Localized	L	Blank(s)	Blank(s)	Blank(s)	Blank(s)	Blank(s)	Blank(s)	Blank(s)	Blank(s)	Blank(s)	Blank(s)	Blank(s)	Blank(s)	Blank(s)	III	Blank(s)	T2b	N0	M0	Blank(s)	Blank(s)	Blank(s)	N/A
33471345	White	Male	2008	Soft Tissue including Heart	Malignant	5.3.1.1 Specified (excluding Kaposi sarcoma)	Unclassified	IX(d) Other specified soft tissue sarcomas	SoftTissue	SoftTissue	C49.2-Conn, subcutaneous, other soft tis: lower limb, hip	492	9041	Malignant	Undifferentiated; anaplastic; Grade IV	Left - origin of primary	Positive histology	9041/3: Synovial sarcoma, spindle cell	9041/3: Synovial sarcoma, spindle cell	9040-9049: synovial-like neoplasms	Not Brain	IX(d.7) Synovial sarcomas	Soft Tissue including Heart	Localized	Localized only	Localized	L	Blank(s)	Blank(s)	Blank(s)	Blank(s)	Blank(s)	Blank(s)	Blank(s)	Blank(s)	Blank(s)	Blank(s)	Blank(s)	Blank(s)	Blank(s)	III	Blank(s)	T2b	N0	M0	Blank(s)	Blank(s)	Blank(s)	N/A
33473994	Other (American Indian/AK Native, Asian/Pacific Islander)	Female	2008	Bones and Joints	Malignant	5.3.1.1 Specified (excluding Kaposi sarcoma)	Unclassified	IX(d) Other specified soft tissue sarcomas	Bone	Bone	C41.0-Bones of skull and face and associated joints	410	9041	Malignant	Poorly differentiated; Grade III	Not a paired site	Positive histology	9041/3: Synovial sarcoma, spindle cell	9041/3: Synovial sarcoma, spindle cell	9040-9049: synovial-like neoplasms	Not Brain	IX(d.7) Synovial sarcomas	Bones and Joints	Blank(s)	Regional by direct extension only	Regional	RE	Blank(s)	Blank(s)	Blank(s)	Blank(s)	Blank(s)	Blank(s)	Blank(s)	Blank(s)	Blank(s)	Blank(s)	Blank(s)	Blank(s)	Blank(s)	IIA	Blank(s)	T1	N0	M0	Blank(s)	Blank(s)	Blank(s)	N/A
33474333	Other (American Indian/AK Native, Asian/Pacific Islander)	Female	2008	Soft Tissue including Heart	Malignant	5.3.1.1 Specified (excluding Kaposi sarcoma)	Unclassified	IX(d) Other specified soft tissue sarcomas	SoftTissue	SoftTissue	C49.1-Conn, subcutaneous, other soft tis: upr limb, shoulder	491	9043	Malignant	Moderately differentiated; Grade II	Left - origin of primary	Positive histology	9043/3: Synovial sarcoma, biphasic	9043/3: Synovial sarcoma, biphasic	9040-9049: synovial-like neoplasms	Not Brain	IX(d.7) Synovial sarcomas	Soft Tissue including Heart	Localized	Localized only	Localized	L	Blank(s)	Blank(s)	Blank(s)	Blank(s)	Blank(s)	Blank(s)	Blank(s)	Blank(s)	Blank(s)	Blank(s)	Blank(s)	Blank(s)	Blank(s)	INOS	Blank(s)	T2NOS	N0	M0	Blank(s)	Blank(s)	Blank(s)	N/A
33479269	White	Female	2008	Soft Tissue including Heart	Malignant	5.3.1.1 Specified (excluding Kaposi sarcoma)	Unclassified	IX(d) Other specified soft tissue sarcomas	SoftTissue	SoftTissue	C49.2-Conn, subcutaneous, other soft tis: lower limb, hip	492	9041	Malignant	Poorly differentiated; Grade III	Right - origin of primary	Positive histology	9041/3: Synovial sarcoma, spindle cell	9041/3: Synovial sarcoma, spindle cell	9040-9049: synovial-like neoplasms	Not Brain	IX(d.7) Synovial sarcomas	Soft Tissue including Heart	Localized	Localized only	Localized	L	Blank(s)	Blank(s)	Blank(s)	Blank(s)	Blank(s)	Blank(s)	Blank(s)	Blank(s)	Blank(s)	Blank(s)	Blank(s)	Blank(s)	Blank(s)	III	Blank(s)	T2b	N0	M0	Blank(s)	Blank(s)	Blank(s)	N/A
33489664	White	Female	2008	Soft Tissue including Heart	Malignant	5.3.1.1 Specified (excluding Kaposi sarcoma)	Unclassified	IX(d) Other specified soft tissue sarcomas	SoftTissue	SoftTissue	C49.2-Conn, subcutaneous, other soft tis: lower limb, hip	492	9041	Malignant	Undifferentiated; anaplastic; Grade IV	Left - origin of primary	Positive histology	9041/3: Synovial sarcoma, spindle cell	9041/3: Synovial sarcoma, spindle cell	9040-9049: synovial-like neoplasms	Not Brain	IX(d.7) Synovial sarcomas	Soft Tissue including Heart	Localized	Localized only	Localized	L	Blank(s)	Blank(s)	Blank(s)	Blank(s)	Blank(s)	Blank(s)	Blank(s)	Blank(s)	Blank(s)	Blank(s)	Blank(s)	Blank(s)	Blank(s)	III	Blank(s)	T2b	N0	M0	Blank(s)	Blank(s)	Blank(s)	N/A
33490952	White	Male	2009	Soft Tissue including Heart	Malignant	5.3.1.1 Specified (excluding Kaposi sarcoma)	Unclassified	IX(d) Other specified soft tissue sarcomas	SoftTissue	SoftTissue	C49.2-Conn, subcutaneous, other soft tis: lower limb, hip	492	9040	Malignant	Undifferentiated; anaplastic; Grade IV	Left - origin of primary	Positive histology	9040/3: Synovial sarcoma, NOS	9040/3: Synovial sarcoma, NOS	9040-9049: synovial-like neoplasms	Not Brain	IX(d.7) Synovial sarcomas	Soft Tissue including Heart	Localized	Localized only	Localized	L	Blank(s)	Blank(s)	Blank(s)	Blank(s)	Blank(s)	Blank(s)	Blank(s)	Blank(s)	Blank(s)	Blank(s)	Blank(s)	Blank(s)	Blank(s)	III	Blank(s)	T2b	N0	M0	Blank(s)	Blank(s)	Blank(s)	N/A
33491159	White	Male	2008	Soft Tissue including Heart	Malignant	5.3.1.1 Specified (excluding Kaposi sarcoma)	Unclassified	IX(d) Other specified soft tissue sarcomas	SoftTissue	SoftTissue	C49.1-Conn, subcutaneous, other soft tis: upr limb, shoulder	491	9041	Malignant	Poorly differentiated; Grade III	Right - origin of primary	Positive histology	9041/3: Synovial sarcoma, spindle cell	9041/3: Synovial sarcoma, spindle cell	9040-9049: synovial-like neoplasms	Not Brain	IX(d.7) Synovial sarcomas	Soft Tissue including Heart	Localized	Localized only	Localized	L	Blank(s)	Blank(s)	Blank(s)	Blank(s)	Blank(s)	Blank(s)	Blank(s)	Blank(s)	Blank(s)	Blank(s)	Blank(s)	Blank(s)	Blank(s)	UNK Stage	Blank(s)	T2NOS	N0	M0	Blank(s)	Blank(s)	Blank(s)	N/A
33513826	Other (American Indian/AK Native, Asian/Pacific Islander)	Male	2010	Soft Tissue including Heart	Malignant	5.3.1.1 Specified (excluding Kaposi sarcoma)	Unclassified	IX(d) Other specified soft tissue sarcomas	SoftTissue	SoftTissue	C49.3-Conn, subcutaneous, other soft tis: thorax	493	9040	Malignant	Poorly differentiated; Grade III	Left - origin of primary	Positive histology	9040/3: Synovial sarcoma, NOS	9040/3: Synovial sarcoma, NOS	9040-9049: synovial-like neoplasms	Not Brain	IX(d.7) Synovial sarcomas	Soft Tissue including Heart	Localized	Localized only	Localized	L	Blank(s)	Blank(s)	III	T2b	N0	M0	Blank(s)	Blank(s)	Blank(s)	Blank(s)	Blank(s)	Blank(s)	Blank(s)	III	Blank(s)	T2b	N0	M0	Blank(s)	Blank(s)	Blank(s)	N/A
33534319	White	Male	2011	Soft Tissue including Heart	Malignant	5.3.1.1 Specified (excluding Kaposi sarcoma)	Unclassified	IX(d) Other specified soft tissue sarcomas	SoftTissue	SoftTissue	C49.2-Conn, subcutaneous, other soft tis: lower limb, hip	492	9041	Malignant	Poorly differentiated; Grade III	Left - origin of primary	Positive histology	9041/3: Synovial sarcoma, spindle cell	9041/3: Synovial sarcoma, spindle cell	9040-9049: synovial-like neoplasms	Not Brain	IX(d.7) Synovial sarcomas	Soft Tissue including Heart	Localized	Localized only	Localized	L	Blank(s)	Blank(s)	III	T2NOS	N0	M0	Blank(s)	Blank(s)	Blank(s)	Blank(s)	Blank(s)	Blank(s)	Blank(s)	UNK Stage	Blank(s)	T2NOS	N0	M0	Blank(s)	Blank(s)	Blank(s)	N/A
33852677	White	Male	2011	Soft Tissue including Heart	Malignant	5.3.1.1 Specified (excluding Kaposi sarcoma)	Unclassified	IX(d) Other specified soft tissue sarcomas	SoftTissue	SoftTissue	C49.0-Conn, subcutaneous, other soft tis: head, face, neck	490	9040	Malignant	Moderately differentiated; Grade II	Left - origin of primary	Positive histology	9040/3: Synovial sarcoma, NOS	9040/3: Synovial sarcoma, NOS	9040-9049: synovial-like neoplasms	Not Brain	IX(d.7) Synovial sarcomas	Soft Tissue including Heart	Localized	Localized only	Localized	L	Blank(s)	Blank(s)	IIA	T1b	N0	M0	Blank(s)	Blank(s)	Blank(s)	Blank(s)	Blank(s)	Blank(s)	Blank(s)	IA	Blank(s)	T1b	N0	M0	Blank(s)	Blank(s)	Blank(s)	N/A
33853219	White	Female	2011	Soft Tissue including Heart	Malignant	5.3.1.1 Specified (excluding Kaposi sarcoma)	Unclassified	IX(d) Other specified soft tissue sarcomas	SoftTissue	SoftTissue	C49.1-Conn, subcutaneous, other soft tis: upr limb, shoulder	491	9040	Malignant	Moderately differentiated; Grade II	Right - origin of primary	Positive histology	9040/3: Synovial sarcoma, NOS	9040/3: Synovial sarcoma, NOS	9040-9049: synovial-like neoplasms	Not Brain	IX(d.7) Synovial sarcomas	Soft Tissue including Heart	Localized	Localized only	Localized	L	Blank(s)	Blank(s)	IIB	T2a	N0	M0	Blank(s)	Blank(s)	Blank(s)	Blank(s)	Blank(s)	Blank(s)	Blank(s)	IB	Blank(s)	T2a	N0	M0	Blank(s)	Blank(s)	Blank(s)	N/A
33858817	White	Male	2011	Soft Tissue including Heart	Malignant	5.3.1.1 Specified (excluding Kaposi sarcoma)	Unclassified	IX(d) Other specified soft tissue sarcomas	SoftTissue	SoftTissue	C49.6-Conn, subcutaneous, other soft tis: trunk, NOS	496	9041	Malignant	Moderately differentiated; Grade II	Right - origin of primary	Positive histology	9041/3: Synovial sarcoma, spindle cell	9041/3: Synovial sarcoma, spindle cell	9040-9049: synovial-like neoplasms	Not Brain	IX(d.7) Synovial sarcomas	Soft Tissue including Heart	Localized	Localized only	Localized	L	Blank(s)	Blank(s)	IIA	T1a	N0	M0	Blank(s)	Blank(s)	Blank(s)	Blank(s)	Blank(s)	Blank(s)	Blank(s)	IA	Blank(s)	T1a	N0	M0	Blank(s)	Blank(s)	Blank(s)	N/A
33862541	White	Male	2010	Soft Tissue including Heart	Malignant	5.3.1.1 Specified (excluding Kaposi sarcoma)	Unclassified	IX(d) Other specified soft tissue sarcomas	SoftTissue	SoftTissue	C49.2-Conn, subcutaneous, other soft tis: lower limb, hip	492	9041	Malignant	Poorly differentiated; Grade III	Left - origin of primary	Positive histology	9041/3: Synovial sarcoma, spindle cell	9041/3: Synovial sarcoma, spindle cell	9040-9049: synovial-like neoplasms	Not Brain	IX(d.7) Synovial sarcomas	Soft Tissue including Heart	Localized	Localized only	Localized	L	Blank(s)	Blank(s)	III	T2b	N0	M0	Blank(s)	Blank(s)	Blank(s)	Blank(s)	Blank(s)	Blank(s)	Blank(s)	III	Blank(s)	T2b	N0	M0	Blank(s)	Blank(s)	Blank(s)	N/A
33869544	White	Male	2012	Lung and Bronchus	Malignant	5.3.1.1 Specified (excluding Kaposi sarcoma)	Unclassified	IX(d) Other specified soft tissue sarcomas	Lung	Lung	C34.1-Upper lobe, lung	341	9041	Malignant	Poorly differentiated; Grade III	Left - origin of primary	Positive histology	9041/3: Synovial sarcoma, spindle cell	9041/3: Synovial sarcoma, spindle cell	9040-9049: synovial-like neoplasms	Not Brain	IX(d.7) Synovial sarcomas	Lung and Bronchus	Distant	Distant site(s)/node(s) involved	Distant	D	Blank(s)	Blank(s)	NA	NA	NA	NA	Blank(s)	Blank(s)	Blank(s)	Blank(s)	Blank(s)	Blank(s)	Blank(s)	NA	Blank(s)	NA	NA	NA	Blank(s)	Blank(s)	Blank(s)	N/A
33877055	Other (American Indian/AK Native, Asian/Pacific Islander)	Male	2012	Soft Tissue including Heart	Malignant	5.3.1.1 Specified (excluding Kaposi sarcoma)	Unclassified	IX(d) Other specified soft tissue sarcomas	SoftTissue	SoftTissue	C49.2-Conn, subcutaneous, other soft tis: lower limb, hip	492	9041	Malignant	Moderately differentiated; Grade II	Right - origin of primary	Positive histology	9041/3: Synovial sarcoma, spindle cell	9041/3: Synovial sarcoma, spindle cell	9040-9049: synovial-like neoplasms	Not Brain	IX(d.7) Synovial sarcomas	Soft Tissue including Heart	Regional	Regional by direct extension only	Regional	RE	Blank(s)	Blank(s)	IIB	T2b	N0	M0	Blank(s)	Blank(s)	Blank(s)	Blank(s)	Blank(s)	Blank(s)	Blank(s)	IB	Blank(s)	T2b	N0	M0	Blank(s)	Blank(s)	Blank(s)	N/A
33880309	White	Female	2012	Soft Tissue including Heart	Malignant	5.3.1.1 Specified (excluding Kaposi sarcoma)	Unclassified	IX(d) Other specified soft tissue sarcomas	SoftTissue	SoftTissue	C49.2-Conn, subcutaneous, other soft tis: lower limb, hip	492	9041	Malignant	Undifferentiated; anaplastic; Grade IV	Left - origin of primary	Positive histology	9041/3: Synovial sarcoma, spindle cell	9041/3: Synovial sarcoma, spindle cell	9040-9049: synovial-like neoplasms	Not Brain	IX(d.7) Synovial sarcomas	Soft Tissue including Heart	Localized	Localized only	Localized	L	Blank(s)	Blank(s)	III	T2b	N0	M0	Blank(s)	Blank(s)	Blank(s)	Blank(s)	Blank(s)	Blank(s)	Blank(s)	III	Blank(s)	T2b	N0	M0	Blank(s)	Blank(s)	Blank(s)	N/A
33881764	White	Female	2011	Soft Tissue including Heart	Malignant	5.3.1.1 Specified (excluding Kaposi sarcoma)	Unclassified	IX(d) Other specified soft tissue sarcomas	SoftTissue	SoftTissue	C49.6-Conn, subcutaneous, other soft tis: trunk, NOS	496	9041	Malignant	Poorly differentiated; Grade III	Left - origin of primary	Positive histology	9041/3: Synovial sarcoma, spindle cell	9041/3: Synovial sarcoma, spindle cell	9040-9049: synovial-like neoplasms	Not Brain	IX(d.7) Synovial sarcomas	Soft Tissue including Heart	Localized	Localized only	Localized	L	Blank(s)	Blank(s)	IB	T2b	N0	M0	Blank(s)	Blank(s)	Blank(s)	Blank(s)	Blank(s)	Blank(s)	Blank(s)	III	Blank(s)	T2b	N0	M0	Blank(s)	Blank(s)	Blank(s)	N/A
33887275	Other (American Indian/AK Native, Asian/Pacific Islander)	Female	2013	Soft Tissue including Heart	Malignant	5.3.1.1 Specified (excluding Kaposi sarcoma)	Unclassified	IX(d) Other specified soft tissue sarcomas	SoftTissue	SoftTissue	C49.2-Conn, subcutaneous, other soft tis: lower limb, hip	492	9041	Malignant	Undifferentiated; anaplastic; Grade IV	Left - origin of primary	Positive histology	9041/3: Synovial sarcoma, spindle cell	9041/3: Synovial sarcoma, spindle cell	9040-9049: synovial-like neoplasms	Not Brain	IX(d.7) Synovial sarcomas	Soft Tissue including Heart	Distant	Distant site(s)/node(s) involved	Distant	D	Blank(s)	Blank(s)	IV	T2b	N1	M1	Blank(s)	Blank(s)	Blank(s)	Blank(s)	Blank(s)	Blank(s)	Blank(s)	IV	Blank(s)	T2b	N1	M1	Blank(s)	Blank(s)	Blank(s)	N/A
33902372	White	Male	2013	Soft Tissue including Heart	Malignant	5.3.1.1 Specified (excluding Kaposi sarcoma)	Unclassified	IX(d) Other specified soft tissue sarcomas	SoftTissue	SoftTissue	C49.3-Conn, subcutaneous, other soft tis: thorax	493	9041	Malignant	Undifferentiated; anaplastic; Grade IV	Not a paired site	Positive histology	9041/3: Synovial sarcoma, spindle cell	9041/3: Synovial sarcoma, spindle cell	9040-9049: synovial-like neoplasms	Not Brain	IX(d.7) Synovial sarcomas	Soft Tissue including Heart	Regional	Regional by direct extension only	Regional	RE	Blank(s)	Blank(s)	III	T2b	N0	M0	Blank(s)	Blank(s)	Blank(s)	Blank(s)	Blank(s)	Blank(s)	Blank(s)	III	Blank(s)	T2b	N0	M0	Blank(s)	Blank(s)	Blank(s)	N/A
33914549	Other (American Indian/AK Native, Asian/Pacific Islander)	Female	2014	Soft Tissue including Heart	Malignant	5.3.1.1 Specified (excluding Kaposi sarcoma)	Unclassified	IX(d) Other specified soft tissue sarcomas	SoftTissue	SoftTissue	C49.2-Conn, subcutaneous, other soft tis: lower limb, hip	492	9041	Malignant	Poorly differentiated; Grade III	Left - origin of primary	Positive histology	9041/3: Synovial sarcoma, spindle cell	9041/3: Synovial sarcoma, spindle cell	9040-9049: synovial-like neoplasms	Not Brain	IX(d.7) Synovial sarcomas	Soft Tissue including Heart	Distant	Distant site(s)/node(s) involved	Distant	D	Blank(s)	Blank(s)	IV	T2b	N0	M1	Blank(s)	Blank(s)	Blank(s)	Blank(s)	Blank(s)	Blank(s)	Blank(s)	IV	Blank(s)	T2b	N0	M1	Blank(s)	Blank(s)	Blank(s)	N/A
33925636	Other (American Indian/AK Native, Asian/Pacific Islander)	Female	2014	Soft Tissue including Heart	Malignant	5.3.1.1 Specified (excluding Kaposi sarcoma)	Unclassified	IX(d) Other specified soft tissue sarcomas	SoftTissue	SoftTissue	C49.6-Conn, subcutaneous, other soft tis: trunk, NOS	496	9040	Malignant	Poorly differentiated; Grade III	Left - origin of primary	Positive histology	9040/3: Synovial sarcoma, NOS	9040/3: Synovial sarcoma, NOS	9040-9049: synovial-like neoplasms	Not Brain	IX(d.7) Synovial sarcomas	Soft Tissue including Heart	Localized	Localized only	Localized	L	Blank(s)	Blank(s)	IIA	T1a	N0	M0	Blank(s)	Blank(s)	Blank(s)	Blank(s)	Blank(s)	Blank(s)	Blank(s)	IIA	Blank(s)	T1a	N0	M0	Blank(s)	Blank(s)	Blank(s)	N/A
34405770	Black	Male	1999	Soft Tissue including Heart	Malignant	5.3.1.1 Specified (excluding Kaposi sarcoma)	Unclassified	IX(d) Other specified soft tissue sarcomas	SoftTissue	SoftTissue	C49.1-Conn, subcutaneous, other soft tis: upr limb, shoulder	491	9040	Malignant	Undifferentiated; anaplastic; Grade IV	Left - origin of primary	Positive histology	9040/3: Synovial sarcoma, NOS	9040/3: Synovial sarcoma, NOS	9040-9049: synovial-like neoplasms	Not Brain	IX(d.7) Synovial sarcomas	Soft Tissue including Heart	Localized	Blank(s)	Localized	Blank(s)	Blank(s)	Localized only	Blank(s)	Blank(s)	Blank(s)	Blank(s)	Blank(s)	Blank(s)	Blank(s)	Blank(s)	Blank(s)	Blank(s)	Blank(s)	Blank(s)	Blank(s)	Blank(s)	Blank(s)	Blank(s)	Blank(s)	Blank(s)	Blank(s)	N/A
34411915	Other (American Indian/AK Native, Asian/Pacific Islander)	Female	1998	Soft Tissue including Heart	Malignant	5.3.1.1 Specified (excluding Kaposi sarcoma)	Unclassified	IX(d) Other specified soft tissue sarcomas	SoftTissue	SoftTissue	C49.3-Conn, subcutaneous, other soft tis: thorax	493	9043	Malignant	Undifferentiated; anaplastic; Grade IV	Left - origin of primary	Positive histology	9043/3: Synovial sarcoma, biphasic	9043/3: Synovial sarcoma, biphasic	9040-9049: synovial-like neoplasms	Not Brain	IX(d.7) Synovial sarcomas	Soft Tissue including Heart	Regional	Blank(s)	Regional	Blank(s)	Blank(s)	Regional by direct extension only	Blank(s)	Blank(s)	Blank(s)	Blank(s)	Blank(s)	Blank(s)	Blank(s)	Blank(s)	Blank(s)	Blank(s)	Blank(s)	Blank(s)	Blank(s)	Blank(s)	Blank(s)	Blank(s)	Blank(s)	Blank(s)	Blank(s)	N/A
34415720	White	Male	1998	Soft Tissue including Heart	Malignant	5.3.1.1 Specified (excluding Kaposi sarcoma)	Unclassified	IX(d) Other specified soft tissue sarcomas	SoftTissue	SoftTissue	C49.5-Conn, subcutaneous, other soft tis: pelvis	495	9041	Malignant	Undifferentiated; anaplastic; Grade IV	Not a paired site	Positive histology	9041/3: Synovial sarcoma, spindle cell	9041/3: Synovial sarcoma, spindle cell	9040-9049: synovial-like neoplasms	Not Brain	IX(d.7) Synovial sarcomas	Soft Tissue including Heart	Localized	Blank(s)	Localized	Blank(s)	Blank(s)	Localized only	Blank(s)	Blank(s)	Blank(s)	Blank(s)	Blank(s)	Blank(s)	Blank(s)	Blank(s)	Blank(s)	Blank(s)	Blank(s)	Blank(s)	Blank(s)	Blank(s)	Blank(s)	Blank(s)	Blank(s)	Blank(s)	Blank(s)	N/A
34419116	White	Male	1998	Soft Tissue including Heart	Malignant	5.3.1.1 Specified (excluding Kaposi sarcoma)	Unclassified	IX(d) Other specified soft tissue sarcomas	SoftTissue	SoftTissue	C49.2-Conn, subcutaneous, other soft tis: lower limb, hip	492	9040	Malignant	Poorly differentiated; Grade III	Right - origin of primary	Positive histology	9040/3: Synovial sarcoma, NOS	9040/3: Synovial sarcoma, NOS	9040-9049: synovial-like neoplasms	Not Brain	IX(d.7) Synovial sarcomas	Soft Tissue including Heart	Regional	Blank(s)	Regional	Blank(s)	Blank(s)	Regional by direct extension only	Blank(s)	Blank(s)	Blank(s)	Blank(s)	Blank(s)	Blank(s)	Blank(s)	Blank(s)	Blank(s)	Blank(s)	Blank(s)	Blank(s)	Blank(s)	Blank(s)	Blank(s)	Blank(s)	Blank(s)	Blank(s)	Blank(s)	N/A
34434066	Black	Male	1999	Soft Tissue including Heart	Malignant	5.3.1.1 Specified (excluding Kaposi sarcoma)	Unclassified	IX(d) Other specified soft tissue sarcomas	SoftTissue	SoftTissue	C49.2-Conn, subcutaneous, other soft tis: lower limb, hip	492	9040	Malignant	Undifferentiated; anaplastic; Grade IV	Left - origin of primary	Positive histology	9040/3: Synovial sarcoma, NOS	9040/3: Synovial sarcoma, NOS	9040-9049: synovial-like neoplasms	Not Brain	IX(d.7) Synovial sarcomas	Soft Tissue including Heart	Localized	Blank(s)	Localized	Blank(s)	Blank(s)	Localized only	Blank(s)	Blank(s)	Blank(s)	Blank(s)	Blank(s)	Blank(s)	Blank(s)	Blank(s)	Blank(s)	Blank(s)	Blank(s)	Blank(s)	Blank(s)	Blank(s)	Blank(s)	Blank(s)	Blank(s)	Blank(s)	Blank(s)	N/A
34434223	Black	Male	1999	Soft Tissue including Heart	Malignant	5.3.1.1 Specified (excluding Kaposi sarcoma)	Unclassified	IX(d) Other specified soft tissue sarcomas	SoftTissue	SoftTissue	C49.3-Conn, subcutaneous, other soft tis: thorax	493	9040	Malignant	Undifferentiated; anaplastic; Grade IV	Left - origin of primary	Positive histology	9040/3: Synovial sarcoma, NOS	9040/3: Synovial sarcoma, NOS	9040-9049: synovial-like neoplasms	Not Brain	IX(d.7) Synovial sarcomas	Soft Tissue including Heart	Distant	Blank(s)	Distant	Blank(s)	Blank(s)	Distant site(s)/node(s) involved	Blank(s)	Blank(s)	Blank(s)	Blank(s)	Blank(s)	Blank(s)	Blank(s)	Blank(s)	Blank(s)	Blank(s)	Blank(s)	Blank(s)	Blank(s)	Blank(s)	Blank(s)	Blank(s)	Blank(s)	Blank(s)	Blank(s)	N/A
34435345	White	Female	1998	Soft Tissue including Heart	Malignant	5.3.1.1 Specified (excluding Kaposi sarcoma)	Unclassified	IX(d) Other specified soft tissue sarcomas	SoftTissue	SoftTissue	C49.2-Conn, subcutaneous, other soft tis: lower limb, hip	492	9040	Malignant	Undifferentiated; anaplastic; Grade IV	Left - origin of primary	Positive histology	9040/3: Synovial sarcoma, NOS	9040/3: Synovial sarcoma, NOS	9040-9049: synovial-like neoplasms	Not Brain	IX(d.7) Synovial sarcomas	Soft Tissue including Heart	Localized	Blank(s)	Localized	Blank(s)	Blank(s)	Localized only	Blank(s)	Blank(s)	Blank(s)	Blank(s)	Blank(s)	Blank(s)	Blank(s)	Blank(s)	Blank(s)	Blank(s)	Blank(s)	Blank(s)	Blank(s)	Blank(s)	Blank(s)	Blank(s)	Blank(s)	Blank(s)	Blank(s)	N/A
34444509	White	Female	1998	Soft Tissue including Heart	Malignant	5.3.1.1 Specified (excluding Kaposi sarcoma)	Unclassified	IX(d) Other specified soft tissue sarcomas	SoftTissue	SoftTissue	C49.0-Conn, subcutaneous, other soft tis: head, face, neck	490	9043	Malignant	Undifferentiated; anaplastic; Grade IV	Not a paired site	Positive histology	9043/3: Synovial sarcoma, biphasic	9043/3: Synovial sarcoma, biphasic	9040-9049: synovial-like neoplasms	Not Brain	IX(d.7) Synovial sarcomas	Soft Tissue including Heart	Localized	Blank(s)	Localized	Blank(s)	Blank(s)	Localized only	Blank(s)	Blank(s)	Blank(s)	Blank(s)	Blank(s)	Blank(s)	Blank(s)	Blank(s)	Blank(s)	Blank(s)	Blank(s)	Blank(s)	Blank(s)	Blank(s)	Blank(s)	Blank(s)	Blank(s)	Blank(s)	Blank(s)	N/A
34449540	White	Female	1999	Soft Tissue including Heart	Malignant	5.3.1.1 Specified (excluding Kaposi sarcoma)	Unclassified	IX(d) Other specified soft tissue sarcomas	SoftTissue	SoftTissue	C49.2-Conn, subcutaneous, other soft tis: lower limb, hip	492	9040	Malignant	Undifferentiated; anaplastic; Grade IV	Right - origin of primary	Positive histology	9040/3: Synovial sarcoma, NOS	9040/3: Synovial sarcoma, NOS	9040-9049: synovial-like neoplasms	Not Brain	IX(d.7) Synovial sarcomas	Soft Tissue including Heart	Localized	Blank(s)	Localized	Blank(s)	Blank(s)	Localized only	Blank(s)	Blank(s)	Blank(s)	Blank(s)	Blank(s)	Blank(s)	Blank(s)	Blank(s)	Blank(s)	Blank(s)	Blank(s)	Blank(s)	Blank(s)	Blank(s)	Blank(s)	Blank(s)	Blank(s)	Blank(s)	Blank(s)	N/A
34472483	White	Male	2009	Lung and Bronchus	Malignant	5.3.1.1 Specified (excluding Kaposi sarcoma)	Unclassified	IX(d) Other specified soft tissue sarcomas	Lung	Lung	C34.1-Upper lobe, lung	341	9041	Malignant	Undifferentiated; anaplastic; Grade IV	Left - origin of primary	Positive histology	9041/3: Synovial sarcoma, spindle cell	9041/3: Synovial sarcoma, spindle cell	9040-9049: synovial-like neoplasms	Not Brain	IX(d.7) Synovial sarcomas	Lung and Bronchus	Regional	Regional lymph nodes involved only	Regional	RN	Blank(s)	Blank(s)	Blank(s)	Blank(s)	Blank(s)	Blank(s)	Blank(s)	Blank(s)	Blank(s)	Blank(s)	Blank(s)	Blank(s)	Blank(s)	NA	Blank(s)	NA	NA	NA	Blank(s)	Blank(s)	Blank(s)	N/A
34483979	White	Female	1999	Soft Tissue including Heart	Malignant	5.3.1.1 Specified (excluding Kaposi sarcoma)	Unclassified	IX(d) Other specified soft tissue sarcomas	SoftTissue	SoftTissue	C49.2-Conn, subcutaneous, other soft tis: lower limb, hip	492	9040	Malignant	Undifferentiated; anaplastic; Grade IV	Left - origin of primary	Positive histology	9040/3: Synovial sarcoma, NOS	9040/3: Synovial sarcoma, NOS	9040-9049: synovial-like neoplasms	Not Brain	IX(d.7) Synovial sarcomas	Soft Tissue including Heart	Localized	Blank(s)	Localized	Blank(s)	Blank(s)	Localized only	Blank(s)	Blank(s)	Blank(s)	Blank(s)	Blank(s)	Blank(s)	Blank(s)	Blank(s)	Blank(s)	Blank(s)	Blank(s)	Blank(s)	Blank(s)	Blank(s)	Blank(s)	Blank(s)	Blank(s)	Blank(s)	Blank(s)	N/A
34488319	White	Male	1998	Soft Tissue including Heart	Malignant	5.3.1.1 Specified (excluding Kaposi sarcoma)	Unclassified	IX(d) Other specified soft tissue sarcomas	SoftTissue	SoftTissue	C49.2-Conn, subcutaneous, other soft tis: lower limb, hip	492	9041	Malignant	Moderately differentiated; Grade II	Left - origin of primary	Positive histology	9041/3: Synovial sarcoma, spindle cell	9041/3: Synovial sarcoma, spindle cell	9040-9049: synovial-like neoplasms	Not Brain	IX(d.7) Synovial sarcomas	Soft Tissue including Heart	Regional	Blank(s)	Regional	Blank(s)	Blank(s)	Regional by direct extension only	Blank(s)	Blank(s)	Blank(s)	Blank(s)	Blank(s)	Blank(s)	Blank(s)	Blank(s)	Blank(s)	Blank(s)	Blank(s)	Blank(s)	Blank(s)	Blank(s)	Blank(s)	Blank(s)	Blank(s)	Blank(s)	Blank(s)	N/A
34496781	White	Female	1998	Soft Tissue including Heart	Malignant	5.3.1.1 Specified (excluding Kaposi sarcoma)	Unclassified	IX(d) Other specified soft tissue sarcomas	SoftTissue	SoftTissue	C49.2-Conn, subcutaneous, other soft tis: lower limb, hip	492	9041	Malignant	Undifferentiated; anaplastic; Grade IV	Right - origin of primary	Positive histology	9041/3: Synovial sarcoma, spindle cell	9041/3: Synovial sarcoma, spindle cell	9040-9049: synovial-like neoplasms	Not Brain	IX(d.7) Synovial sarcomas	Soft Tissue including Heart	Regional	Blank(s)	Regional	Blank(s)	Blank(s)	Regional by direct extension only	Blank(s)	Blank(s)	Blank(s)	Blank(s)	Blank(s)	Blank(s)	Blank(s)	Blank(s)	Blank(s)	Blank(s)	Blank(s)	Blank(s)	Blank(s)	Blank(s)	Blank(s)	Blank(s)	Blank(s)	Blank(s)	Blank(s)	N/A
34504841	White	Female	1997	Soft Tissue including Heart	Malignant	5.3.1.1 Specified (excluding Kaposi sarcoma)	Unclassified	IX(d) Other specified soft tissue sarcomas	SoftTissue	SoftTissue	C49.2-Conn, subcutaneous, other soft tis: lower limb, hip	492	9042	Malignant	Undifferentiated; anaplastic; Grade IV	Left - origin of primary	Positive histology	9042/3: Synovial sarcoma, epithelioid cell	9042/3: Synovial sarcoma, epithelioid cell	9040-9049: synovial-like neoplasms	Not Brain	IX(d.7) Synovial sarcomas	Soft Tissue including Heart	Blank(s)	Blank(s)	Regional	Blank(s)	Blank(s)	Regional by direct extension only	Blank(s)	Blank(s)	Blank(s)	Blank(s)	Blank(s)	Blank(s)	Blank(s)	Blank(s)	Blank(s)	Blank(s)	Blank(s)	Blank(s)	Blank(s)	Blank(s)	Blank(s)	Blank(s)	Blank(s)	Blank(s)	Blank(s)	N/A
34505496	White	Female	1998	Soft Tissue including Heart	Malignant	5.3.1.1 Specified (excluding Kaposi sarcoma)	Unclassified	IX(d) Other specified soft tissue sarcomas	SoftTissue	SoftTissue	C49.5-Conn, subcutaneous, other soft tis: pelvis	495	9040	Malignant	Undifferentiated; anaplastic; Grade IV	Right - origin of primary	Positive histology	9040/3: Synovial sarcoma, NOS	9040/3: Synovial sarcoma, NOS	9040-9049: synovial-like neoplasms	Not Brain	IX(d.7) Synovial sarcomas	Soft Tissue including Heart	Regional	Blank(s)	Regional	Blank(s)	Blank(s)	Regional by direct extension only	Blank(s)	Blank(s)	Blank(s)	Blank(s)	Blank(s)	Blank(s)	Blank(s)	Blank(s)	Blank(s)	Blank(s)	Blank(s)	Blank(s)	Blank(s)	Blank(s)	Blank(s)	Blank(s)	Blank(s)	Blank(s)	Blank(s)	N/A
34505715	White	Male	1998	Soft Tissue including Heart	Malignant	5.3.1.1 Specified (excluding Kaposi sarcoma)	Unclassified	IX(d) Other specified soft tissue sarcomas	SoftTissue	SoftTissue	C49.2-Conn, subcutaneous, other soft tis: lower limb, hip	492	9040	Malignant	Poorly differentiated; Grade III	Left - origin of primary	Positive histology	9040/3: Synovial sarcoma, NOS	9040/3: Synovial sarcoma, NOS	9040-9049: synovial-like neoplasms	Not Brain	IX(d.7) Synovial sarcomas	Soft Tissue including Heart	Localized	Blank(s)	Localized	Blank(s)	Blank(s)	Localized only	Blank(s)	Blank(s)	Blank(s)	Blank(s)	Blank(s)	Blank(s)	Blank(s)	Blank(s)	Blank(s)	Blank(s)	Blank(s)	Blank(s)	Blank(s)	Blank(s)	Blank(s)	Blank(s)	Blank(s)	Blank(s)	Blank(s)	N/A
34507282	White	Female	1997	Soft Tissue including Heart	Malignant	5.3.1.1 Specified (excluding Kaposi sarcoma)	Unclassified	IX(d) Other specified soft tissue sarcomas	SoftTissue	SoftTissue	C49.1-Conn, subcutaneous, other soft tis: upr limb, shoulder	491	9040	Malignant	Undifferentiated; anaplastic; Grade IV	Left - origin of primary	Positive histology	9040/3: Synovial sarcoma, NOS	9040/3: Synovial sarcoma, NOS	9040-9049: synovial-like neoplasms	Not Brain	IX(d.7) Synovial sarcomas	Soft Tissue including Heart	Blank(s)	Blank(s)	Localized	Blank(s)	Blank(s)	Localized only	Blank(s)	Blank(s)	Blank(s)	Blank(s)	Blank(s)	Blank(s)	Blank(s)	Blank(s)	Blank(s)	Blank(s)	Blank(s)	Blank(s)	Blank(s)	Blank(s)	Blank(s)	Blank(s)	Blank(s)	Blank(s)	Blank(s)	N/A
34512647	White	Male	1998	Soft Tissue including Heart	Malignant	5.3.1.1 Specified (excluding Kaposi sarcoma)	Unclassified	IX(d) Other specified soft tissue sarcomas	SoftTissue	SoftTissue	C49.2-Conn, subcutaneous, other soft tis: lower limb, hip	492	9041	Malignant	Moderately differentiated; Grade II	Right - origin of primary	Positive histology	9041/3: Synovial sarcoma, spindle cell	9041/3: Synovial sarcoma, spindle cell	9040-9049: synovial-like neoplasms	Not Brain	IX(d.7) Synovial sarcomas	Soft Tissue including Heart	Regional	Blank(s)	Regional	Blank(s)	Blank(s)	Regional by direct extension only	Blank(s)	Blank(s)	Blank(s)	Blank(s)	Blank(s)	Blank(s)	Blank(s)	Blank(s)	Blank(s)	Blank(s)	Blank(s)	Blank(s)	Blank(s)	Blank(s)	Blank(s)	Blank(s)	Blank(s)	Blank(s)	Blank(s)	N/A
34529209	Other (American Indian/AK Native, Asian/Pacific Islander)	Male	1999	Soft Tissue including Heart	Malignant	5.3.1.1 Specified (excluding Kaposi sarcoma)	Unclassified	IX(d) Other specified soft tissue sarcomas	SoftTissue	SoftTissue	C49.2-Conn, subcutaneous, other soft tis: lower limb, hip	492	9043	Malignant	Undifferentiated; anaplastic; Grade IV	Left - origin of primary	Positive histology	9043/3: Synovial sarcoma, biphasic	9043/3: Synovial sarcoma, biphasic	9040-9049: synovial-like neoplasms	Not Brain	IX(d.7) Synovial sarcomas	Soft Tissue including Heart	Localized	Blank(s)	Localized	Blank(s)	Blank(s)	Localized only	Blank(s)	Blank(s)	Blank(s)	Blank(s)	Blank(s)	Blank(s)	Blank(s)	Blank(s)	Blank(s)	Blank(s)	Blank(s)	Blank(s)	Blank(s)	Blank(s)	Blank(s)	Blank(s)	Blank(s)	Blank(s)	Blank(s)	N/A
34533175	White	Female	1997	Soft Tissue including Heart	Malignant	5.3.1.1 Specified (excluding Kaposi sarcoma)	Unclassified	IX(d) Other specified soft tissue sarcomas	SoftTissue	SoftTissue	C49.2-Conn, subcutaneous, other soft tis: lower limb, hip	492	9040	Malignant	Undifferentiated; anaplastic; Grade IV	Left - origin of primary	Positive histology	9040/3: Synovial sarcoma, NOS	9040/3: Synovial sarcoma, NOS	9040-9049: synovial-like neoplasms	Not Brain	IX(d.7) Synovial sarcomas	Soft Tissue including Heart	Blank(s)	Blank(s)	Localized	Blank(s)	Blank(s)	Localized only	Blank(s)	Blank(s)	Blank(s)	Blank(s)	Blank(s)	Blank(s)	Blank(s)	Blank(s)	Blank(s)	Blank(s)	Blank(s)	Blank(s)	Blank(s)	Blank(s)	Blank(s)	Blank(s)	Blank(s)	Blank(s)	Blank(s)	N/A
34545792	White	Male	1998	Soft Tissue including Heart	Malignant	5.3.1.1 Specified (excluding Kaposi sarcoma)	Unclassified	IX(d) Other specified soft tissue sarcomas	SoftTissue	SoftTissue	C49.5-Conn, subcutaneous, other soft tis: pelvis	495	9040	Malignant	Moderately differentiated; Grade II	Right - origin of primary	Positive histology	9040/3: Synovial sarcoma, NOS	9040/3: Synovial sarcoma, NOS	9040-9049: synovial-like neoplasms	Not Brain	IX(d.7) Synovial sarcomas	Soft Tissue including Heart	Localized	Blank(s)	Localized	Blank(s)	Blank(s)	Localized only	Blank(s)	Blank(s)	Blank(s)	Blank(s)	Blank(s)	Blank(s)	Blank(s)	Blank(s)	Blank(s)	Blank(s)	Blank(s)	Blank(s)	Blank(s)	Blank(s)	Blank(s)	Blank(s)	Blank(s)	Blank(s)	Blank(s)	N/A
34949942	Other (American Indian/AK Native, Asian/Pacific Islander)	Female	1997	Soft Tissue including Heart	Malignant	5.3.1.1 Specified (excluding Kaposi sarcoma)	Unclassified	IX(d) Other specified soft tissue sarcomas	SoftTissue	SoftTissue	C49.2-Conn, subcutaneous, other soft tis: lower limb, hip	492	9040	Malignant	Moderately differentiated; Grade II	Right - origin of primary	Positive histology	9040/3: Synovial sarcoma, NOS	9040/3: Synovial sarcoma, NOS	9040-9049: synovial-like neoplasms	Not Brain	IX(d.7) Synovial sarcomas	Soft Tissue including Heart	Blank(s)	Blank(s)	Localized	Blank(s)	Blank(s)	Localized only	Blank(s)	Blank(s)	Blank(s)	Blank(s)	Blank(s)	Blank(s)	Blank(s)	Blank(s)	Blank(s)	Blank(s)	Blank(s)	Blank(s)	Blank(s)	Blank(s)	Blank(s)	Blank(s)	Blank(s)	Blank(s)	Blank(s)	N/A
34968057	Other (American Indian/AK Native, Asian/Pacific Islander)	Female	1999	Soft Tissue including Heart	Malignant	5.3.1.1 Specified (excluding Kaposi sarcoma)	Unclassified	IX(d) Other specified soft tissue sarcomas	SoftTissue	SoftTissue	C49.2-Conn, subcutaneous, other soft tis: lower limb, hip	492	9043	Malignant	Moderately differentiated; Grade II	Left - origin of primary	Positive histology	9043/3: Synovial sarcoma, biphasic	9043/3: Synovial sarcoma, biphasic	9040-9049: synovial-like neoplasms	Not Brain	IX(d.7) Synovial sarcomas	Soft Tissue including Heart	Regional	Blank(s)	Regional	Blank(s)	Blank(s)	Regional by direct extension only	Blank(s)	Blank(s)	Blank(s)	Blank(s)	Blank(s)	Blank(s)	Blank(s)	Blank(s)	Blank(s)	Blank(s)	Blank(s)	Blank(s)	Blank(s)	Blank(s)	Blank(s)	Blank(s)	Blank(s)	Blank(s)	Blank(s)	N/A
34981523	White	Female	1997	Soft Tissue including Heart	Malignant	5.3.1.1 Specified (excluding Kaposi sarcoma)	Unclassified	IX(d) Other specified soft tissue sarcomas	SoftTissue	SoftTissue	C49.2-Conn, subcutaneous, other soft tis: lower limb, hip	492	9043	Malignant	Poorly differentiated; Grade III	Left - origin of primary	Positive histology	9043/3: Synovial sarcoma, biphasic	9043/3: Synovial sarcoma, biphasic	9040-9049: synovial-like neoplasms	Not Brain	IX(d.7) Synovial sarcomas	Soft Tissue including Heart	Blank(s)	Blank(s)	Regional	Blank(s)	Blank(s)	Regional by direct extension only	Blank(s)	Blank(s)	Blank(s)	Blank(s)	Blank(s)	Blank(s)	Blank(s)	Blank(s)	Blank(s)	Blank(s)	Blank(s)	Blank(s)	Blank(s)	Blank(s)	Blank(s)	Blank(s)	Blank(s)	Blank(s)	Blank(s)	N/A
34983612	White	Female	1998	Soft Tissue including Heart	Malignant	5.3.1.1 Specified (excluding Kaposi sarcoma)	Unclassified	IX(d) Other specified soft tissue sarcomas	SoftTissue	SoftTissue	C49.2-Conn, subcutaneous, other soft tis: lower limb, hip	492	9041	Malignant	Undifferentiated; anaplastic; Grade IV	Left - origin of primary	Positive histology	9041/3: Synovial sarcoma, spindle cell	9041/3: Synovial sarcoma, spindle cell	9040-9049: synovial-like neoplasms	Not Brain	IX(d.7) Synovial sarcomas	Soft Tissue including Heart	Localized	Blank(s)	Localized	Blank(s)	Blank(s)	Localized only	Blank(s)	Blank(s)	Blank(s)	Blank(s)	Blank(s)	Blank(s)	Blank(s)	Blank(s)	Blank(s)	Blank(s)	Blank(s)	Blank(s)	Blank(s)	Blank(s)	Blank(s)	Blank(s)	Blank(s)	Blank(s)	Blank(s)	N/A
34987665	White	Female	1999	Soft Tissue including Heart	Malignant	5.3.1.1 Specified (excluding Kaposi sarcoma)	Unclassified	IX(d) Other specified soft tissue sarcomas	SoftTissue	SoftTissue	C49.2-Conn, subcutaneous, other soft tis: lower limb, hip	492	9040	Malignant	Undifferentiated; anaplastic; Grade IV	Right - origin of primary	Positive histology	9040/3: Synovial sarcoma, NOS	9040/3: Synovial sarcoma, NOS	9040-9049: synovial-like neoplasms	Not Brain	IX(d.7) Synovial sarcomas	Soft Tissue including Heart	Distant	Blank(s)	Distant	Blank(s)	Blank(s)	Distant site(s)/node(s) involved	Blank(s)	Blank(s)	Blank(s)	Blank(s)	Blank(s)	Blank(s)	Blank(s)	Blank(s)	Blank(s)	Blank(s)	Blank(s)	Blank(s)	Blank(s)	Blank(s)	Blank(s)	Blank(s)	Blank(s)	Blank(s)	Blank(s)	N/A
34993241	White	Male	1998	Soft Tissue including Heart	Malignant	5.3.1.1 Specified (excluding Kaposi sarcoma)	Unclassified	IX(d) Other specified soft tissue sarcomas	SoftTissue	SoftTissue	C49.2-Conn, subcutaneous, other soft tis: lower limb, hip	492	9043	Malignant	Undifferentiated; anaplastic; Grade IV	Left - origin of primary	Positive histology	9043/3: Synovial sarcoma, biphasic	9043/3: Synovial sarcoma, biphasic	9040-9049: synovial-like neoplasms	Not Brain	IX(d.7) Synovial sarcomas	Soft Tissue including Heart	Localized	Blank(s)	Localized	Blank(s)	Blank(s)	Localized only	Blank(s)	Blank(s)	Blank(s)	Blank(s)	Blank(s)	Blank(s)	Blank(s)	Blank(s)	Blank(s)	Blank(s)	Blank(s)	Blank(s)	Blank(s)	Blank(s)	Blank(s)	Blank(s)	Blank(s)	Blank(s)	Blank(s)	N/A
35004366	Other (American Indian/AK Native, Asian/Pacific Islander)	Male	1999	Soft Tissue including Heart	Malignant	5.3.1.1 Specified (excluding Kaposi sarcoma)	Unclassified	IX(d) Other specified soft tissue sarcomas	SoftTissue	SoftTissue	C49.2-Conn, subcutaneous, other soft tis: lower limb, hip	492	9041	Malignant	Moderately differentiated; Grade II	Left - origin of primary	Positive histology	9041/3: Synovial sarcoma, spindle cell	9041/3: Synovial sarcoma, spindle cell	9040-9049: synovial-like neoplasms	Not Brain	IX(d.7) Synovial sarcomas	Soft Tissue including Heart	Localized	Blank(s)	Localized	Blank(s)	Blank(s)	Localized only	Blank(s)	Blank(s)	Blank(s)	Blank(s)	Blank(s)	Blank(s)	Blank(s)	Blank(s)	Blank(s)	Blank(s)	Blank(s)	Blank(s)	Blank(s)	Blank(s)	Blank(s)	Blank(s)	Blank(s)	Blank(s)	Blank(s)	N/A
35057913	White	Male	2002	Soft Tissue including Heart	Malignant	5.3.1.1 Specified (excluding Kaposi sarcoma)	Unclassified	IX(d) Other specified soft tissue sarcomas	SoftTissue	SoftTissue	C49.5-Conn, subcutaneous, other soft tis: pelvis	495	9041	Malignant	Undifferentiated; anaplastic; Grade IV	Not a paired site	Positive histology	9041/3: Synovial sarcoma, spindle cell	9041/3: Synovial sarcoma, spindle cell	9040-9049: synovial-like neoplasms	Not Brain	IX(d.7) Synovial sarcomas	Soft Tissue including Heart	Regional	Blank(s)	Regional	Blank(s)	Regional lymph nodes involved only	Blank(s)	Blank(s)	Blank(s)	Blank(s)	Blank(s)	Blank(s)	Blank(s)	Blank(s)	Blank(s)	Blank(s)	Blank(s)	Blank(s)	Blank(s)	Blank(s)	Blank(s)	Blank(s)	Blank(s)	Blank(s)	Blank(s)	Blank(s)	N/A
35065590	White	Female	1996	Soft Tissue including Heart	Malignant	5.3.1.1 Specified (excluding Kaposi sarcoma)	Unclassified	IX(d) Other specified soft tissue sarcomas	SoftTissue	SoftTissue	C49.2-Conn, subcutaneous, other soft tis: lower limb, hip	492	9040	Malignant	Moderately differentiated; Grade II	Right - origin of primary	Positive histology	9040/3: Synovial sarcoma, NOS	9040/3: Synovial sarcoma, NOS	9040-9049: synovial-like neoplasms	Not Brain	IX(d.7) Synovial sarcomas	Soft Tissue including Heart	Blank(s)	Blank(s)	Regional	Blank(s)	Blank(s)	Regional by direct extension only	Blank(s)	Blank(s)	Blank(s)	Blank(s)	Blank(s)	Blank(s)	Blank(s)	Blank(s)	Blank(s)	Blank(s)	Blank(s)	Blank(s)	Blank(s)	Blank(s)	Blank(s)	Blank(s)	Blank(s)	Blank(s)	Blank(s)	N/A
35066916	White	Female	1996	Soft Tissue including Heart	Malignant	5.3.1.1 Specified (excluding Kaposi sarcoma)	Unclassified	IX(d) Other specified soft tissue sarcomas	SoftTissue	SoftTissue	C49.5-Conn, subcutaneous, other soft tis: pelvis	495	9041	Malignant	Poorly differentiated; Grade III	Not a paired site	Positive histology	9041/3: Synovial sarcoma, spindle cell	9041/3: Synovial sarcoma, spindle cell	9040-9049: synovial-like neoplasms	Not Brain	IX(d.7) Synovial sarcomas	Soft Tissue including Heart	Blank(s)	Blank(s)	Regional	Blank(s)	Blank(s)	Regional by direct extension only	Blank(s)	Blank(s)	Blank(s)	Blank(s)	Blank(s)	Blank(s)	Blank(s)	Blank(s)	Blank(s)	Blank(s)	Blank(s)	Blank(s)	Blank(s)	Blank(s)	Blank(s)	Blank(s)	Blank(s)	Blank(s)	Blank(s)	N/A
35081103	White	Male	1996	Soft Tissue including Heart	Malignant	5.3.1.1 Specified (excluding Kaposi sarcoma)	Unclassified	IX(d) Other specified soft tissue sarcomas	SoftTissue	SoftTissue	C49.2-Conn, subcutaneous, other soft tis: lower limb, hip	492	9040	Malignant	Moderately differentiated; Grade II	Right - origin of primary	Positive histology	9040/3: Synovial sarcoma, NOS	9040/3: Synovial sarcoma, NOS	9040-9049: synovial-like neoplasms	Not Brain	IX(d.7) Synovial sarcomas	Soft Tissue including Heart	Blank(s)	Blank(s)	Localized	Blank(s)	Blank(s)	Localized only	Blank(s)	Blank(s)	Blank(s)	Blank(s)	Blank(s)	Blank(s)	Blank(s)	Blank(s)	Blank(s)	Blank(s)	Blank(s)	Blank(s)	Blank(s)	Blank(s)	Blank(s)	Blank(s)	Blank(s)	Blank(s)	Blank(s)	N/A
35082469	White	Female	1996	Soft Tissue including Heart	Malignant	5.3.1.1 Specified (excluding Kaposi sarcoma)	Unclassified	IX(d) Other specified soft tissue sarcomas	SoftTissue	SoftTissue	C49.2-Conn, subcutaneous, other soft tis: lower limb, hip	492	9040	Malignant	Moderately differentiated; Grade II	Left - origin of primary	Positive histology	9040/3: Synovial sarcoma, NOS	9040/3: Synovial sarcoma, NOS	9040-9049: synovial-like neoplasms	Not Brain	IX(d.7) Synovial sarcomas	Soft Tissue including Heart	Blank(s)	Blank(s)	Localized	Blank(s)	Blank(s)	Localized only	Blank(s)	Blank(s)	Blank(s)	Blank(s)	Blank(s)	Blank(s)	Blank(s)	Blank(s)	Blank(s)	Blank(s)	Blank(s)	Blank(s)	Blank(s)	Blank(s)	Blank(s)	Blank(s)	Blank(s)	Blank(s)	Blank(s)	N/A
35494113	White	Female	2009	Soft Tissue including Heart	Malignant	5.3.1.1 Specified (excluding Kaposi sarcoma)	Unclassified	IX(d) Other specified soft tissue sarcomas	SoftTissue	SoftTissue	C49.1-Conn, subcutaneous, other soft tis: upr limb, shoulder	491	9041	Malignant	Moderately differentiated; Grade II	Right - origin of primary	Positive histology	9041/3: Synovial sarcoma, spindle cell	9041/3: Synovial sarcoma, spindle cell	9040-9049: synovial-like neoplasms	Not Brain	IX(d.7) Synovial sarcomas	Soft Tissue including Heart	Localized	Localized only	Localized	L	Blank(s)	Blank(s)	Blank(s)	Blank(s)	Blank(s)	Blank(s)	Blank(s)	Blank(s)	Blank(s)	Blank(s)	Blank(s)	Blank(s)	Blank(s)	IA	Blank(s)	T1b	N0	M0	Blank(s)	Blank(s)	Blank(s)	N/A
35548794	White	Female	1996	Soft Tissue including Heart	Malignant	5.3.1.1 Specified (excluding Kaposi sarcoma)	Unclassified	IX(d) Other specified soft tissue sarcomas	SoftTissue	SoftTissue	C49.2-Conn, subcutaneous, other soft tis: lower limb, hip	492	9040	Malignant	Moderately differentiated; Grade II	Right - origin of primary	Positive histology	9040/3: Synovial sarcoma, NOS	9040/3: Synovial sarcoma, NOS	9040-9049: synovial-like neoplasms	Not Brain	IX(d.7) Synovial sarcomas	Soft Tissue including Heart	Blank(s)	Blank(s)	Localized	Blank(s)	Blank(s)	Localized only	Blank(s)	Blank(s)	Blank(s)	Blank(s)	Blank(s)	Blank(s)	Blank(s)	Blank(s)	Blank(s)	Blank(s)	Blank(s)	Blank(s)	Blank(s)	Blank(s)	Blank(s)	Blank(s)	Blank(s)	Blank(s)	Blank(s)	N/A
35626896	Black	Female	1996	Soft Tissue including Heart	Malignant	5.3.1.1 Specified (excluding Kaposi sarcoma)	Unclassified	IX(d) Other specified soft tissue sarcomas	SoftTissue	SoftTissue	C49.2-Conn, subcutaneous, other soft tis: lower limb, hip	492	9040	Malignant	Well differentiated; Grade I	Right - origin of primary	Positive histology	9040/3: Synovial sarcoma, NOS	9040/3: Synovial sarcoma, NOS	9040-9049: synovial-like neoplasms	Not Brain	IX(d.7) Synovial sarcomas	Soft Tissue including Heart	Blank(s)	Blank(s)	Localized	Blank(s)	Blank(s)	Localized only	Blank(s)	Blank(s)	Blank(s)	Blank(s)	Blank(s)	Blank(s)	Blank(s)	Blank(s)	Blank(s)	Blank(s)	Blank(s)	Blank(s)	Blank(s)	Blank(s)	Blank(s)	Blank(s)	Blank(s)	Blank(s)	Blank(s)	N/A
35643925	White	Female	2014	Lung and Bronchus	Malignant	5.3.1.1 Specified (excluding Kaposi sarcoma)	Unclassified	IX(d) Other specified soft tissue sarcomas	Lung	Lung	C34.1-Upper lobe, lung	341	9040	Malignant	Poorly differentiated; Grade III	Right - origin of primary	Positive histology	9040/3: Synovial sarcoma, NOS	9040/3: Synovial sarcoma, NOS	9040-9049: synovial-like neoplasms	Not Brain	IX(d.7) Synovial sarcomas	Lung and Bronchus	Localized	Localized only	Localized	L	Blank(s)	Blank(s)	NA	NA	NA	NA	Blank(s)	Blank(s)	Blank(s)	Blank(s)	Blank(s)	Blank(s)	Blank(s)	NA	Blank(s)	NA	NA	NA	Blank(s)	Blank(s)	Blank(s)	N/A
36719069	White	Female	2001	Soft Tissue including Heart	Malignant	5.3.1.1 Specified (excluding Kaposi sarcoma)	Unclassified	IX(d) Other specified soft tissue sarcomas	SoftTissue	SoftTissue	C49.2-Conn, subcutaneous, other soft tis: lower limb, hip	492	9040	Malignant	Undifferentiated; anaplastic; Grade IV	Left - origin of primary	Positive histology	9040/3: Synovial sarcoma, NOS	9040/3: Synovial sarcoma, NOS	9040-9049: synovial-like neoplasms	Not Brain	IX(d.7) Synovial sarcomas	Soft Tissue including Heart	Localized	Blank(s)	Localized	Blank(s)	Localized only	Blank(s)	Blank(s)	Blank(s)	Blank(s)	Blank(s)	Blank(s)	Blank(s)	Blank(s)	Blank(s)	Blank(s)	Blank(s)	Blank(s)	Blank(s)	Blank(s)	Blank(s)	Blank(s)	Blank(s)	Blank(s)	Blank(s)	Blank(s)	N/A
36732298	White	Female	2000	Soft Tissue including Heart	Malignant	5.3.1.1 Specified (excluding Kaposi sarcoma)	Unclassified	IX(d) Other specified soft tissue sarcomas	SoftTissue	SoftTissue	C49.1-Conn, subcutaneous, other soft tis: upr limb, shoulder	491	9040	Malignant	Undifferentiated; anaplastic; Grade IV	Left - origin of primary	Positive histology	9040/3: Synovial sarcoma, NOS	9040/3: Synovial sarcoma, NOS	9040-9049: synovial-like neoplasms	Not Brain	IX(d.7) Synovial sarcomas	Soft Tissue including Heart	Localized	Blank(s)	Localized	Blank(s)	Blank(s)	Localized only	Blank(s)	Blank(s)	Blank(s)	Blank(s)	Blank(s)	Blank(s)	Blank(s)	Blank(s)	Blank(s)	Blank(s)	Blank(s)	Blank(s)	Blank(s)	Blank(s)	Blank(s)	Blank(s)	Blank(s)	Blank(s)	Blank(s)	N/A
37139411	White	Male	2001	Soft Tissue including Heart	Malignant	5.3.1.1 Specified (excluding Kaposi sarcoma)	Unclassified	IX(d) Other specified soft tissue sarcomas	SoftTissue	SoftTissue	C49.1-Conn, subcutaneous, other soft tis: upr limb, shoulder	491	9041	Malignant	Undifferentiated; anaplastic; Grade IV	Right - origin of primary	Positive histology	9041/3: Synovial sarcoma, spindle cell	9041/3: Synovial sarcoma, spindle cell	9040-9049: synovial-like neoplasms	Not Brain	IX(d.7) Synovial sarcomas	Soft Tissue including Heart	Regional	Blank(s)	Regional	Blank(s)	Regional by direct extension only	Blank(s)	Blank(s)	Blank(s)	Blank(s)	Blank(s)	Blank(s)	Blank(s)	Blank(s)	Blank(s)	Blank(s)	Blank(s)	Blank(s)	Blank(s)	Blank(s)	Blank(s)	Blank(s)	Blank(s)	Blank(s)	Blank(s)	Blank(s)	N/A
37139449	White	Male	2000	Soft Tissue including Heart	Malignant	5.3.1.1 Specified (excluding Kaposi sarcoma)	Unclassified	IX(d) Other specified soft tissue sarcomas	SoftTissue	SoftTissue	C49.2-Conn, subcutaneous, other soft tis: lower limb, hip	492	9043	Malignant	Moderately differentiated; Grade II	Right - origin of primary	Positive histology	9043/3: Synovial sarcoma, biphasic	9043/3: Synovial sarcoma, biphasic	9040-9049: synovial-like neoplasms	Not Brain	IX(d.7) Synovial sarcomas	Soft Tissue including Heart	Localized	Blank(s)	Localized	Blank(s)	Blank(s)	Localized only	Blank(s)	Blank(s)	Blank(s)	Blank(s)	Blank(s)	Blank(s)	Blank(s)	Blank(s)	Blank(s)	Blank(s)	Blank(s)	Blank(s)	Blank(s)	Blank(s)	Blank(s)	Blank(s)	Blank(s)	Blank(s)	Blank(s)	N/A
37146237	Black	Male	2001	Soft Tissue including Heart	Malignant	5.3.1.1 Specified (excluding Kaposi sarcoma)	Unclassified	IX(d) Other specified soft tissue sarcomas	SoftTissue	SoftTissue	C49.3-Conn, subcutaneous, other soft tis: thorax	493	9040	Malignant	Undifferentiated; anaplastic; Grade IV	Right - origin of primary	Positive histology	9040/3: Synovial sarcoma, NOS	9040/3: Synovial sarcoma, NOS	9040-9049: synovial-like neoplasms	Not Brain	IX(d.7) Synovial sarcomas	Soft Tissue including Heart	Localized	Blank(s)	Localized	Blank(s)	Localized only	Blank(s)	Blank(s)	Blank(s)	Blank(s)	Blank(s)	Blank(s)	Blank(s)	Blank(s)	Blank(s)	Blank(s)	Blank(s)	Blank(s)	Blank(s)	Blank(s)	Blank(s)	Blank(s)	Blank(s)	Blank(s)	Blank(s)	Blank(s)	N/A
37152709	White	Female	2001	Soft Tissue including Heart	Malignant	5.3.1.1 Specified (excluding Kaposi sarcoma)	Unclassified	IX(d) Other specified soft tissue sarcomas	SoftTissue	SoftTissue	C49.1-Conn, subcutaneous, other soft tis: upr limb, shoulder	491	9043	Malignant	Moderately differentiated; Grade II	Right - origin of primary	Positive histology	9043/3: Synovial sarcoma, biphasic	9043/3: Synovial sarcoma, biphasic	9040-9049: synovial-like neoplasms	Not Brain	IX(d.7) Synovial sarcomas	Soft Tissue including Heart	Localized	Blank(s)	Localized	Blank(s)	Localized only	Blank(s)	Blank(s)	Blank(s)	Blank(s)	Blank(s)	Blank(s)	Blank(s)	Blank(s)	Blank(s)	Blank(s)	Blank(s)	Blank(s)	Blank(s)	Blank(s)	Blank(s)	Blank(s)	Blank(s)	Blank(s)	Blank(s)	Blank(s)	N/A
37176428	White	Female	1998	Soft Tissue including Heart	Malignant	5.3.1.1 Specified (excluding Kaposi sarcoma)	Unclassified	IX(d) Other specified soft tissue sarcomas	SoftTissue	SoftTissue	C49.1-Conn, subcutaneous, other soft tis: upr limb, shoulder	491	9041	Malignant	Poorly differentiated; Grade III	Left - origin of primary	Positive histology	9041/3: Synovial sarcoma, spindle cell	9041/3: Synovial sarcoma, spindle cell	9040-9049: synovial-like neoplasms	Not Brain	IX(d.7) Synovial sarcomas	Soft Tissue including Heart	Regional	Blank(s)	Regional	Blank(s)	Blank(s)	Regional by direct extension only	Blank(s)	Blank(s)	Blank(s)	Blank(s)	Blank(s)	Blank(s)	Blank(s)	Blank(s)	Blank(s)	Blank(s)	Blank(s)	Blank(s)	Blank(s)	Blank(s)	Blank(s)	Blank(s)	Blank(s)	Blank(s)	Blank(s)	N/A
37184068	White	Male	2000	Soft Tissue including Heart	Malignant	5.3.1.1 Specified (excluding Kaposi sarcoma)	Unclassified	IX(d) Other specified soft tissue sarcomas	SoftTissue	SoftTissue	C49.1-Conn, subcutaneous, other soft tis: upr limb, shoulder	491	9040	Malignant	Undifferentiated; anaplastic; Grade IV	Left - origin of primary	Positive histology	9040/3: Synovial sarcoma, NOS	9040/3: Synovial sarcoma, NOS	9040-9049: synovial-like neoplasms	Not Brain	IX(d.7) Synovial sarcomas	Soft Tissue including Heart	Regional	Blank(s)	Regional	Blank(s)	Blank(s)	Regional lymph nodes involved only	Blank(s)	Blank(s)	Blank(s)	Blank(s)	Blank(s)	Blank(s)	Blank(s)	Blank(s)	Blank(s)	Blank(s)	Blank(s)	Blank(s)	Blank(s)	Blank(s)	Blank(s)	Blank(s)	Blank(s)	Blank(s)	Blank(s)	N/A
37189459	White	Male	2000	Soft Tissue including Heart	Malignant	5.3.1.1 Specified (excluding Kaposi sarcoma)	Unclassified	IX(d) Other specified soft tissue sarcomas	SoftTissue	SoftTissue	C49.2-Conn, subcutaneous, other soft tis: lower limb, hip	492	9043	Malignant	Undifferentiated; anaplastic; Grade IV	Right - origin of primary	Positive histology	9043/3: Synovial sarcoma, biphasic	9043/3: Synovial sarcoma, biphasic	9040-9049: synovial-like neoplasms	Not Brain	IX(d.7) Synovial sarcomas	Soft Tissue including Heart	Localized	Blank(s)	Localized	Blank(s)	Blank(s)	Localized only	Blank(s)	Blank(s)	Blank(s)	Blank(s)	Blank(s)	Blank(s)	Blank(s)	Blank(s)	Blank(s)	Blank(s)	Blank(s)	Blank(s)	Blank(s)	Blank(s)	Blank(s)	Blank(s)	Blank(s)	Blank(s)	Blank(s)	N/A
37194308	White	Female	2001	Soft Tissue including Heart	Malignant	5.3.1.1 Specified (excluding Kaposi sarcoma)	Unclassified	IX(d) Other specified soft tissue sarcomas	SoftTissue	SoftTissue	C49.3-Conn, subcutaneous, other soft tis: thorax	493	9040	Malignant	Poorly differentiated; Grade III	Not a paired site	Positive histology	9040/3: Synovial sarcoma, NOS	9040/3: Synovial sarcoma, NOS	9040-9049: synovial-like neoplasms	Not Brain	IX(d.7) Synovial sarcomas	Soft Tissue including Heart	Regional	Blank(s)	Regional	Blank(s)	Regional by direct extension only	Blank(s)	Blank(s)	Blank(s)	Blank(s)	Blank(s)	Blank(s)	Blank(s)	Blank(s)	Blank(s)	Blank(s)	Blank(s)	Blank(s)	Blank(s)	Blank(s)	Blank(s)	Blank(s)	Blank(s)	Blank(s)	Blank(s)	Blank(s)	N/A
37231946	White	Female	2000	Soft Tissue including Heart	Malignant	5.3.1.1 Specified (excluding Kaposi sarcoma)	Unclassified	IX(d) Other specified soft tissue sarcomas	SoftTissue	SoftTissue	C49.2-Conn, subcutaneous, other soft tis: lower limb, hip	492	9040	Malignant	Undifferentiated; anaplastic; Grade IV	Right - origin of primary	Positive histology	9040/3: Synovial sarcoma, NOS	9040/3: Synovial sarcoma, NOS	9040-9049: synovial-like neoplasms	Not Brain	IX(d.7) Synovial sarcomas	Soft Tissue including Heart	Localized	Blank(s)	Localized	Blank(s)	Blank(s)	Localized only	Blank(s)	Blank(s)	Blank(s)	Blank(s)	Blank(s)	Blank(s)	Blank(s)	Blank(s)	Blank(s)	Blank(s)	Blank(s)	Blank(s)	Blank(s)	Blank(s)	Blank(s)	Blank(s)	Blank(s)	Blank(s)	Blank(s)	N/A
37246887	White	Male	2000	Soft Tissue including Heart	Malignant	5.3.1.1 Specified (excluding Kaposi sarcoma)	Unclassified	IX(d) Other specified soft tissue sarcomas	SoftTissue	SoftTissue	C49.2-Conn, subcutaneous, other soft tis: lower limb, hip	492	9040	Malignant	Poorly differentiated; Grade III	Left - origin of primary	Positive histology	9040/3: Synovial sarcoma, NOS	9040/3: Synovial sarcoma, NOS	9040-9049: synovial-like neoplasms	Not Brain	IX(d.7) Synovial sarcomas	Soft Tissue including Heart	Localized	Blank(s)	Localized	Blank(s)	Blank(s)	Localized only	Blank(s)	Blank(s)	Blank(s)	Blank(s)	Blank(s)	Blank(s)	Blank(s)	Blank(s)	Blank(s)	Blank(s)	Blank(s)	Blank(s)	Blank(s)	Blank(s)	Blank(s)	Blank(s)	Blank(s)	Blank(s)	Blank(s)	N/A
37250324	Black	Male	2000	Soft Tissue including Heart	Malignant	5.3.1.1 Specified (excluding Kaposi sarcoma)	Unclassified	IX(d) Other specified soft tissue sarcomas	SoftTissue	SoftTissue	C49.3-Conn, subcutaneous, other soft tis: thorax	493	9041	Malignant	Well differentiated; Grade I	Not a paired site	Positive histology	9041/3: Synovial sarcoma, spindle cell	9041/3: Synovial sarcoma, spindle cell	9040-9049: synovial-like neoplasms	Not Brain	IX(d.7) Synovial sarcomas	Soft Tissue including Heart	Regional	Blank(s)	Regional	Blank(s)	Blank(s)	Regional by direct extension only	Blank(s)	Blank(s)	Blank(s)	Blank(s)	Blank(s)	Blank(s)	Blank(s)	Blank(s)	Blank(s)	Blank(s)	Blank(s)	Blank(s)	Blank(s)	Blank(s)	Blank(s)	Blank(s)	Blank(s)	Blank(s)	Blank(s)	N/A
37250633	White	Female	2001	Soft Tissue including Heart	Malignant	5.3.1.1 Specified (excluding Kaposi sarcoma)	Unclassified	IX(d) Other specified soft tissue sarcomas	SoftTissue	SoftTissue	C49.2-Conn, subcutaneous, other soft tis: lower limb, hip	492	9041	Malignant	Poorly differentiated; Grade III	Left - origin of primary	Positive histology	9041/3: Synovial sarcoma, spindle cell	9041/3: Synovial sarcoma, spindle cell	9040-9049: synovial-like neoplasms	Not Brain	IX(d.7) Synovial sarcomas	Soft Tissue including Heart	Regional	Blank(s)	Regional	Blank(s)	Regional by direct extension only	Blank(s)	Blank(s)	Blank(s)	Blank(s)	Blank(s)	Blank(s)	Blank(s)	Blank(s)	Blank(s)	Blank(s)	Blank(s)	Blank(s)	Blank(s)	Blank(s)	Blank(s)	Blank(s)	Blank(s)	Blank(s)	Blank(s)	Blank(s)	N/A
37266641	Black	Male	2001	Soft Tissue including Heart	Malignant	5.3.1.1 Specified (excluding Kaposi sarcoma)	Unclassified	IX(d) Other specified soft tissue sarcomas	SoftTissue	SoftTissue	C49.1-Conn, subcutaneous, other soft tis: upr limb, shoulder	491	9041	Malignant	Poorly differentiated; Grade III	Left - origin of primary	Positive histology	9041/3: Synovial sarcoma, spindle cell	9041/3: Synovial sarcoma, spindle cell	9040-9049: synovial-like neoplasms	Not Brain	IX(d.7) Synovial sarcomas	Soft Tissue including Heart	Distant	Blank(s)	Distant	Blank(s)	Distant site(s)/node(s) involved	Blank(s)	Blank(s)	Blank(s)	Blank(s)	Blank(s)	Blank(s)	Blank(s)	Blank(s)	Blank(s)	Blank(s)	Blank(s)	Blank(s)	Blank(s)	Blank(s)	Blank(s)	Blank(s)	Blank(s)	Blank(s)	Blank(s)	Blank(s)	N/A
37677312	White	Male	2002	Soft Tissue including Heart	Malignant	5.3.1.1 Specified (excluding Kaposi sarcoma)	Unclassified	IX(d) Other specified soft tissue sarcomas	SoftTissue	SoftTissue	C49.2-Conn, subcutaneous, other soft tis: lower limb, hip	492	9041	Malignant	Poorly differentiated; Grade III	Right - origin of primary	Positive histology	9041/3: Synovial sarcoma, spindle cell	9041/3: Synovial sarcoma, spindle cell	9040-9049: synovial-like neoplasms	Not Brain	IX(d.7) Synovial sarcomas	Soft Tissue including Heart	Localized	Blank(s)	Localized	Blank(s)	Localized only	Blank(s)	Blank(s)	Blank(s)	Blank(s)	Blank(s)	Blank(s)	Blank(s)	Blank(s)	Blank(s)	Blank(s)	Blank(s)	Blank(s)	Blank(s)	Blank(s)	Blank(s)	Blank(s)	Blank(s)	Blank(s)	Blank(s)	Blank(s)	N/A
37704229	White	Female	2002	Soft Tissue including Heart	Malignant	5.3.1.1 Specified (excluding Kaposi sarcoma)	Unclassified	IX(d) Other specified soft tissue sarcomas	SoftTissue	SoftTissue	C49.2-Conn, subcutaneous, other soft tis: lower limb, hip	492	9041	Malignant	Undifferentiated; anaplastic; Grade IV	Left - origin of primary	Positive histology	9041/3: Synovial sarcoma, spindle cell	9041/3: Synovial sarcoma, spindle cell	9040-9049: synovial-like neoplasms	Not Brain	IX(d.7) Synovial sarcomas	Soft Tissue including Heart	Localized	Blank(s)	Localized	Blank(s)	Localized only	Blank(s)	Blank(s)	Blank(s)	Blank(s)	Blank(s)	Blank(s)	Blank(s)	Blank(s)	Blank(s)	Blank(s)	Blank(s)	Blank(s)	Blank(s)	Blank(s)	Blank(s)	Blank(s)	Blank(s)	Blank(s)	Blank(s)	Blank(s)	N/A
37719555	White	Male	2003	Soft Tissue including Heart	Malignant	5.3.1.1 Specified (excluding Kaposi sarcoma)	Unclassified	IX(d) Other specified soft tissue sarcomas	SoftTissue	SoftTissue	C49.1-Conn, subcutaneous, other soft tis: upr limb, shoulder	491	9041	Malignant	Poorly differentiated; Grade III	Right - origin of primary	Positive histology	9041/3: Synovial sarcoma, spindle cell	9041/3: Synovial sarcoma, spindle cell	9040-9049: synovial-like neoplasms	Not Brain	IX(d.7) Synovial sarcomas	Soft Tissue including Heart	Localized	Blank(s)	Localized	Blank(s)	Localized only	Blank(s)	Blank(s)	Blank(s)	Blank(s)	Blank(s)	Blank(s)	Blank(s)	Blank(s)	Blank(s)	Blank(s)	Blank(s)	Blank(s)	Blank(s)	Blank(s)	Blank(s)	Blank(s)	Blank(s)	Blank(s)	Blank(s)	Blank(s)	N/A
37749545	White	Female	2002	Soft Tissue including Heart	Malignant	5.3.1.1 Specified (excluding Kaposi sarcoma)	Unclassified	IX(d) Other specified soft tissue sarcomas	SoftTissue	SoftTissue	C49.2-Conn, subcutaneous, other soft tis: lower limb, hip	492	9041	Malignant	Undifferentiated; anaplastic; Grade IV	Right - origin of primary	Positive histology	9041/3: Synovial sarcoma, spindle cell	9041/3: Synovial sarcoma, spindle cell	9040-9049: synovial-like neoplasms	Not Brain	IX(d.7) Synovial sarcomas	Soft Tissue including Heart	Localized	Blank(s)	Localized	Blank(s)	Localized only	Blank(s)	Blank(s)	Blank(s)	Blank(s)	Blank(s)	Blank(s)	Blank(s)	Blank(s)	Blank(s)	Blank(s)	Blank(s)	Blank(s)	Blank(s)	Blank(s)	Blank(s)	Blank(s)	Blank(s)	Blank(s)	Blank(s)	Blank(s)	N/A
37750490	White	Female	2002	Soft Tissue including Heart	Malignant	5.3.1.1 Specified (excluding Kaposi sarcoma)	Unclassified	IX(d) Other specified soft tissue sarcomas	SoftTissue	SoftTissue	C49.2-Conn, subcutaneous, other soft tis: lower limb, hip	492	9043	Malignant	Poorly differentiated; Grade III	Right - origin of primary	Positive histology	9043/3: Synovial sarcoma, biphasic	9043/3: Synovial sarcoma, biphasic	9040-9049: synovial-like neoplasms	Not Brain	IX(d.7) Synovial sarcomas	Soft Tissue including Heart	Localized	Blank(s)	Localized	Blank(s)	Localized only	Blank(s)	Blank(s)	Blank(s)	Blank(s)	Blank(s)	Blank(s)	Blank(s)	Blank(s)	Blank(s)	Blank(s)	Blank(s)	Blank(s)	Blank(s)	Blank(s)	Blank(s)	Blank(s)	Blank(s)	Blank(s)	Blank(s)	Blank(s)	N/A
37752282	White	Male	2002	Soft Tissue including Heart	Malignant	5.3.1.1 Specified (excluding Kaposi sarcoma)	Unclassified	IX(d) Other specified soft tissue sarcomas	SoftTissue	SoftTissue	C49.2-Conn, subcutaneous, other soft tis: lower limb, hip	492	9043	Malignant	Undifferentiated; anaplastic; Grade IV	Right - origin of primary	Positive histology	9043/3: Synovial sarcoma, biphasic	9043/3: Synovial sarcoma, biphasic	9040-9049: synovial-like neoplasms	Not Brain	IX(d.7) Synovial sarcomas	Soft Tissue including Heart	Regional	Blank(s)	Regional	Blank(s)	Regional by direct extension only	Blank(s)	Blank(s)	Blank(s)	Blank(s)	Blank(s)	Blank(s)	Blank(s)	Blank(s)	Blank(s)	Blank(s)	Blank(s)	Blank(s)	Blank(s)	Blank(s)	Blank(s)	Blank(s)	Blank(s)	Blank(s)	Blank(s)	Blank(s)	N/A
37783476	White	Female	2003	Soft Tissue including Heart	Malignant	5.3.1.1 Specified (excluding Kaposi sarcoma)	Unclassified	IX(d) Other specified soft tissue sarcomas	SoftTissue	SoftTissue	C49.2-Conn, subcutaneous, other soft tis: lower limb, hip	492	9041	Malignant	Undifferentiated; anaplastic; Grade IV	Left - origin of primary	Positive histology	9041/3: Synovial sarcoma, spindle cell	9041/3: Synovial sarcoma, spindle cell	9040-9049: synovial-like neoplasms	Not Brain	IX(d.7) Synovial sarcomas	Soft Tissue including Heart	Localized	Blank(s)	Localized	Blank(s)	Localized only	Blank(s)	Blank(s)	Blank(s)	Blank(s)	Blank(s)	Blank(s)	Blank(s)	Blank(s)	Blank(s)	Blank(s)	Blank(s)	Blank(s)	Blank(s)	Blank(s)	Blank(s)	Blank(s)	Blank(s)	Blank(s)	Blank(s)	Blank(s)	N/A
37795538	White	Male	2014	Soft Tissue including Heart	Malignant	5.3.1.1 Specified (excluding Kaposi sarcoma)	Unclassified	IX(d) Other specified soft tissue sarcomas	SoftTissue	SoftTissue	C49.0-Conn, subcutaneous, other soft tis: head, face, neck	490	9043	Malignant	Moderately differentiated; Grade II	Left - origin of primary	Positive histology	9043/3: Synovial sarcoma, biphasic	9043/3: Synovial sarcoma, biphasic	9040-9049: synovial-like neoplasms	Not Brain	IX(d.7) Synovial sarcomas	Soft Tissue including Heart	Localized	Localized only	Localized	L	Blank(s)	Blank(s)	IA	T1NOS	N0	M0	Blank(s)	Blank(s)	Blank(s)	Blank(s)	Blank(s)	Blank(s)	Blank(s)	INOS	Blank(s)	T1NOS	N0	M0	Blank(s)	Blank(s)	Blank(s)	N/A
37820028	White	Male	2004	Soft Tissue including Heart	Malignant	5.3.1.1 Specified (excluding Kaposi sarcoma)	Unclassified	IX(d) Other specified soft tissue sarcomas	SoftTissue	SoftTissue	C49.2-Conn, subcutaneous, other soft tis: lower limb, hip	492	9043	Malignant	Undifferentiated; anaplastic; Grade IV	Left - origin of primary	Positive histology	9043/3: Synovial sarcoma, biphasic	9043/3: Synovial sarcoma, biphasic	9040-9049: synovial-like neoplasms	Not Brain	IX(d.7) Synovial sarcomas	Soft Tissue including Heart	Localized	Localized only	Localized	L	Blank(s)	Blank(s)	Blank(s)	Blank(s)	Blank(s)	Blank(s)	Blank(s)	Blank(s)	Blank(s)	Blank(s)	Blank(s)	Blank(s)	Blank(s)	UNK Stage	Blank(s)	T2NOS	N0	M0	Blank(s)	Blank(s)	Blank(s)	N/A
37831275	White	Male	2004	Soft Tissue including Heart	Malignant	5.3.1.1 Specified (excluding Kaposi sarcoma)	Unclassified	IX(d) Other specified soft tissue sarcomas	SoftTissue	SoftTissue	C49.2-Conn, subcutaneous, other soft tis: lower limb, hip	492	9041	Malignant	Undifferentiated; anaplastic; Grade IV	Left - origin of primary	Positive histology	9041/3: Synovial sarcoma, spindle cell	9041/3: Synovial sarcoma, spindle cell	9040-9049: synovial-like neoplasms	Not Brain	IX(d.7) Synovial sarcomas	Soft Tissue including Heart	Localized	Localized only	Localized	L	Blank(s)	Blank(s)	Blank(s)	Blank(s)	Blank(s)	Blank(s)	Blank(s)	Blank(s)	Blank(s)	Blank(s)	Blank(s)	Blank(s)	Blank(s)	IIB	Blank(s)	T2a	N0	M0	Blank(s)	Blank(s)	Blank(s)	N/A
37833862	White	Male	2004	Soft Tissue including Heart	Malignant	5.3.1.1 Specified (excluding Kaposi sarcoma)	Unclassified	IX(d) Other specified soft tissue sarcomas	SoftTissue	SoftTissue	C49.1-Conn, subcutaneous, other soft tis: upr limb, shoulder	491	9040	Malignant	Poorly differentiated; Grade III	Right - origin of primary	Positive histology	9040/3: Synovial sarcoma, NOS	9040/3: Synovial sarcoma, NOS	9040-9049: synovial-like neoplasms	Not Brain	IX(d.7) Synovial sarcomas	Soft Tissue including Heart	Localized	Localized only	Localized	L	Blank(s)	Blank(s)	Blank(s)	Blank(s)	Blank(s)	Blank(s)	Blank(s)	Blank(s)	Blank(s)	Blank(s)	Blank(s)	Blank(s)	Blank(s)	III	Blank(s)	T2b	N0	M0	Blank(s)	Blank(s)	Blank(s)	N/A
38225586	White	Male	2004	Soft Tissue including Heart	Malignant	5.3.1.1 Specified (excluding Kaposi sarcoma)	Unclassified	IX(d) Other specified soft tissue sarcomas	SoftTissue	SoftTissue	C49.0-Conn, subcutaneous, other soft tis: head, face, neck	490	9041	Malignant	Moderately differentiated; Grade II	Not a paired site	Positive histology	9041/3: Synovial sarcoma, spindle cell	9041/3: Synovial sarcoma, spindle cell	9040-9049: synovial-like neoplasms	Not Brain	IX(d.7) Synovial sarcomas	Soft Tissue including Heart	Localized	Localized only	Localized	L	Blank(s)	Blank(s)	Blank(s)	Blank(s)	Blank(s)	Blank(s)	Blank(s)	Blank(s)	Blank(s)	Blank(s)	Blank(s)	Blank(s)	Blank(s)	INOS	Blank(s)	T1NOS	N0	M0	Blank(s)	Blank(s)	Blank(s)	N/A
38226308	White	Male	2004	Soft Tissue including Heart	Malignant	5.3.1.1 Specified (excluding Kaposi sarcoma)	Unclassified	IX(d) Other specified soft tissue sarcomas	SoftTissue	SoftTissue	C49.3-Conn, subcutaneous, other soft tis: thorax	493	9041	Malignant	Undifferentiated; anaplastic; Grade IV	Not a paired site	Positive histology	9041/3: Synovial sarcoma, spindle cell	9041/3: Synovial sarcoma, spindle cell	9040-9049: synovial-like neoplasms	Not Brain	IX(d.7) Synovial sarcomas	Soft Tissue including Heart	Localized	Localized only	Localized	L	Blank(s)	Blank(s)	Blank(s)	Blank(s)	Blank(s)	Blank(s)	Blank(s)	Blank(s)	Blank(s)	Blank(s)	Blank(s)	Blank(s)	Blank(s)	UNK Stage	Blank(s)	T2NOS	N0	M0	Blank(s)	Blank(s)	Blank(s)	N/A
38229093	White	Male	2004	Bones and Joints	Malignant	5.3.1.1 Specified (excluding Kaposi sarcoma)	Unclassified	IX(d) Other specified soft tissue sarcomas	Bone	Bone	C41.0-Bones of skull and face and associated joints	410	9041	Malignant	Undifferentiated; anaplastic; Grade IV	Not a paired site	Positive histology	9041/3: Synovial sarcoma, spindle cell	9041/3: Synovial sarcoma, spindle cell	9040-9049: synovial-like neoplasms	Not Brain	IX(d.7) Synovial sarcomas	Bones and Joints	Blank(s)	Regional by direct extension only	Regional	RE	Blank(s)	Blank(s)	Blank(s)	Blank(s)	Blank(s)	Blank(s)	Blank(s)	Blank(s)	Blank(s)	Blank(s)	Blank(s)	Blank(s)	Blank(s)	UNK Stage	Blank(s)	T1	NX	MX	Blank(s)	Blank(s)	Blank(s)	N/A
38259809	White	Female	2005	Soft Tissue including Heart	Malignant	5.3.1.1 Specified (excluding Kaposi sarcoma)	Unclassified	IX(d) Other specified soft tissue sarcomas	SoftTissue	SoftTissue	C49.2-Conn, subcutaneous, other soft tis: lower limb, hip	492	9040	Malignant	Undifferentiated; anaplastic; Grade IV	Right - origin of primary	Positive histology	9040/3: Synovial sarcoma, NOS	9040/3: Synovial sarcoma, NOS	9040-9049: synovial-like neoplasms	Not Brain	IX(d.7) Synovial sarcomas	Soft Tissue including Heart	Regional	Regional by direct extension only	Regional	RE	Blank(s)	Blank(s)	Blank(s)	Blank(s)	Blank(s)	Blank(s)	Blank(s)	Blank(s)	Blank(s)	Blank(s)	Blank(s)	Blank(s)	Blank(s)	III	Blank(s)	T2b	N0	M0	Blank(s)	Blank(s)	Blank(s)	N/A
38260621	White	Male	2005	Soft Tissue including Heart	Malignant	5.3.1.1 Specified (excluding Kaposi sarcoma)	Unclassified	IX(d) Other specified soft tissue sarcomas	SoftTissue	SoftTissue	C49.1-Conn, subcutaneous, other soft tis: upr limb, shoulder	491	9043	Malignant	Undifferentiated; anaplastic; Grade IV	Right - origin of primary	Positive histology	9043/3: Synovial sarcoma, biphasic	9043/3: Synovial sarcoma, biphasic	9040-9049: synovial-like neoplasms	Not Brain	IX(d.7) Synovial sarcomas	Soft Tissue including Heart	Localized	Localized only	Localized	L	Blank(s)	Blank(s)	Blank(s)	Blank(s)	Blank(s)	Blank(s)	Blank(s)	Blank(s)	Blank(s)	Blank(s)	Blank(s)	Blank(s)	Blank(s)	UNK Stage	Blank(s)	T2NOS	N0	M0	Blank(s)	Blank(s)	Blank(s)	N/A
38274104	Black	Male	2005	Soft Tissue including Heart	Malignant	5.3.1.1 Specified (excluding Kaposi sarcoma)	Unclassified	IX(d) Other specified soft tissue sarcomas	SoftTissue	SoftTissue	C49.2-Conn, subcutaneous, other soft tis: lower limb, hip	492	9041	Malignant	Undifferentiated; anaplastic; Grade IV	Right - origin of primary	Positive histology	9041/3: Synovial sarcoma, spindle cell	9041/3: Synovial sarcoma, spindle cell	9040-9049: synovial-like neoplasms	Not Brain	IX(d.7) Synovial sarcomas	Soft Tissue including Heart	Regional	Regional by direct extension only	Regional	RE	Blank(s)	Blank(s)	Blank(s)	Blank(s)	Blank(s)	Blank(s)	Blank(s)	Blank(s)	Blank(s)	Blank(s)	Blank(s)	Blank(s)	Blank(s)	III	Blank(s)	T2b	N0	M0	Blank(s)	Blank(s)	Blank(s)	N/A
38294142	Black	Male	2005	Soft Tissue including Heart	Malignant	5.3.1.1 Specified (excluding Kaposi sarcoma)	Unclassified	IX(d) Other specified soft tissue sarcomas	SoftTissue	SoftTissue	C49.1-Conn, subcutaneous, other soft tis: upr limb, shoulder	491	9040	Malignant	Undifferentiated; anaplastic; Grade IV	Right - origin of primary	Positive histology	9040/3: Synovial sarcoma, NOS	9040/3: Synovial sarcoma, NOS	9040-9049: synovial-like neoplasms	Not Brain	IX(d.7) Synovial sarcomas	Soft Tissue including Heart	Localized	Localized only	Localized	L	Blank(s)	Blank(s)	Blank(s)	Blank(s)	Blank(s)	Blank(s)	Blank(s)	Blank(s)	Blank(s)	Blank(s)	Blank(s)	Blank(s)	Blank(s)	IIA	Blank(s)	T1b	N0	M0	Blank(s)	Blank(s)	Blank(s)	N/A
38294643	White	Male	2005	Soft Tissue including Heart	Malignant	5.3.1.1 Specified (excluding Kaposi sarcoma)	Unclassified	IX(d) Other specified soft tissue sarcomas	SoftTissue	SoftTissue	C49.2-Conn, subcutaneous, other soft tis: lower limb, hip	492	9043	Malignant	Undifferentiated; anaplastic; Grade IV	Right - origin of primary	Positive histology	9043/3: Synovial sarcoma, biphasic	9043/3: Synovial sarcoma, biphasic	9040-9049: synovial-like neoplasms	Not Brain	IX(d.7) Synovial sarcomas	Soft Tissue including Heart	Regional	Regional by direct extension only	Regional	RE	Blank(s)	Blank(s)	Blank(s)	Blank(s)	Blank(s)	Blank(s)	Blank(s)	Blank(s)	Blank(s)	Blank(s)	Blank(s)	Blank(s)	Blank(s)	III	Blank(s)	T2b	N0	M0	Blank(s)	Blank(s)	Blank(s)	N/A
38294845	White	Female	2005	Soft Tissue including Heart	Malignant	5.3.1.1 Specified (excluding Kaposi sarcoma)	Unclassified	IX(d) Other specified soft tissue sarcomas	SoftTissue	SoftTissue	C49.6-Conn, subcutaneous, other soft tis: trunk, NOS	496	9040	Malignant	Undifferentiated; anaplastic; Grade IV	Not a paired site	Positive histology	9040/3: Synovial sarcoma, NOS	9040/3: Synovial sarcoma, NOS	9040-9049: synovial-like neoplasms	Not Brain	IX(d.7) Synovial sarcomas	Soft Tissue including Heart	Distant	Distant site(s)/node(s) involved	Distant	D	Blank(s)	Blank(s)	Blank(s)	Blank(s)	Blank(s)	Blank(s)	Blank(s)	Blank(s)	Blank(s)	Blank(s)	Blank(s)	Blank(s)	Blank(s)	IV	Blank(s)	T2b	N0	M1	Blank(s)	Blank(s)	Blank(s)	N/A
38308886	Other (American Indian/AK Native, Asian/Pacific Islander)	Male	2005	Soft Tissue including Heart	Malignant	5.3.1.1 Specified (excluding Kaposi sarcoma)	Unclassified	IX(d) Other specified soft tissue sarcomas	SoftTissue	SoftTissue	C49.2-Conn, subcutaneous, other soft tis: lower limb, hip	492	9040	Malignant	Well differentiated; Grade I	Left - origin of primary	Positive histology	9040/3: Synovial sarcoma, NOS	9040/3: Synovial sarcoma, NOS	9040-9049: synovial-like neoplasms	Not Brain	IX(d.7) Synovial sarcomas	Soft Tissue including Heart	Localized	Localized only	Localized	L	Blank(s)	Blank(s)	Blank(s)	Blank(s)	Blank(s)	Blank(s)	Blank(s)	Blank(s)	Blank(s)	Blank(s)	Blank(s)	Blank(s)	Blank(s)	INOS	Blank(s)	T1NOS	N0	M0	Blank(s)	Blank(s)	Blank(s)	N/A
38312771	White	Female	2005	Soft Tissue including Heart	Malignant	5.3.1.1 Specified (excluding Kaposi sarcoma)	Unclassified	IX(d) Other specified soft tissue sarcomas	SoftTissue	SoftTissue	C49.2-Conn, subcutaneous, other soft tis: lower limb, hip	492	9043	Malignant	Undifferentiated; anaplastic; Grade IV	Left - origin of primary	Positive histology	9043/3: Synovial sarcoma, biphasic	9043/3: Synovial sarcoma, biphasic	9040-9049: synovial-like neoplasms	Not Brain	IX(d.7) Synovial sarcomas	Soft Tissue including Heart	Localized	Localized only	Localized	L	Blank(s)	Blank(s)	Blank(s)	Blank(s)	Blank(s)	Blank(s)	Blank(s)	Blank(s)	Blank(s)	Blank(s)	Blank(s)	Blank(s)	Blank(s)	UNK Stage	Blank(s)	T2NOS	N0	M0	Blank(s)	Blank(s)	Blank(s)	N/A
38316502	White	Male	2005	Soft Tissue including Heart	Malignant	5.3.1.1 Specified (excluding Kaposi sarcoma)	Unclassified	IX(d) Other specified soft tissue sarcomas	SoftTissue	SoftTissue	C49.1-Conn, subcutaneous, other soft tis: upr limb, shoulder	491	9040	Malignant	Undifferentiated; anaplastic; Grade IV	Left - origin of primary	Positive histology	9040/3: Synovial sarcoma, NOS	9040/3: Synovial sarcoma, NOS	9040-9049: synovial-like neoplasms	Not Brain	IX(d.7) Synovial sarcomas	Soft Tissue including Heart	Regional	Regional by direct extension only	Regional	RE	Blank(s)	Blank(s)	Blank(s)	Blank(s)	Blank(s)	Blank(s)	Blank(s)	Blank(s)	Blank(s)	Blank(s)	Blank(s)	Blank(s)	Blank(s)	UNK Stage	Blank(s)	T2NOS	N0	M0	Blank(s)	Blank(s)	Blank(s)	N/A
38331130	White	Male	2005	Soft Tissue including Heart	Malignant	5.3.1.1 Specified (excluding Kaposi sarcoma)	Unclassified	IX(d) Other specified soft tissue sarcomas	SoftTissue	SoftTissue	C49.2-Conn, subcutaneous, other soft tis: lower limb, hip	492	9040	Malignant	Undifferentiated; anaplastic; Grade IV	Left - origin of primary	Positive histology	9040/3: Synovial sarcoma, NOS	9040/3: Synovial sarcoma, NOS	9040-9049: synovial-like neoplasms	Not Brain	IX(d.7) Synovial sarcomas	Soft Tissue including Heart	Localized	Localized only	Localized	L	Blank(s)	Blank(s)	Blank(s)	Blank(s)	Blank(s)	Blank(s)	Blank(s)	Blank(s)	Blank(s)	Blank(s)	Blank(s)	Blank(s)	Blank(s)	III	Blank(s)	T2b	N0	M0	Blank(s)	Blank(s)	Blank(s)	N/A
38343691	White	Female	2006	Soft Tissue including Heart	Malignant	5.3.1.1 Specified (excluding Kaposi sarcoma)	Unclassified	IX(d) Other specified soft tissue sarcomas	SoftTissue	SoftTissue	C49.5-Conn, subcutaneous, other soft tis: pelvis	495	9041	Malignant	Poorly differentiated; Grade III	Not a paired site	Positive histology	9041/3: Synovial sarcoma, spindle cell	9041/3: Synovial sarcoma, spindle cell	9040-9049: synovial-like neoplasms	Not Brain	IX(d.7) Synovial sarcomas	Soft Tissue including Heart	Regional	Regional by direct extension only	Regional	RE	Blank(s)	Blank(s)	Blank(s)	Blank(s)	Blank(s)	Blank(s)	Blank(s)	Blank(s)	Blank(s)	Blank(s)	Blank(s)	Blank(s)	Blank(s)	III	Blank(s)	T2b	N0	M0	Blank(s)	Blank(s)	Blank(s)	N/A
38356375	White	Female	2006	Soft Tissue including Heart	Malignant	5.3.1.1 Specified (excluding Kaposi sarcoma)	Unclassified	IX(d) Other specified soft tissue sarcomas	SoftTissue	SoftTissue	C49.1-Conn, subcutaneous, other soft tis: upr limb, shoulder	491	9041	Malignant	Undifferentiated; anaplastic; Grade IV	Right - origin of primary	Positive histology	9041/3: Synovial sarcoma, spindle cell	9041/3: Synovial sarcoma, spindle cell	9040-9049: synovial-like neoplasms	Not Brain	IX(d.7) Synovial sarcomas	Soft Tissue including Heart	Localized	Localized only	Localized	L	Blank(s)	Blank(s)	Blank(s)	Blank(s)	Blank(s)	Blank(s)	Blank(s)	Blank(s)	Blank(s)	Blank(s)	Blank(s)	Blank(s)	Blank(s)	IIB	Blank(s)	T2a	N0	M0	Blank(s)	Blank(s)	Blank(s)	N/A
38360322	White	Male	2006	Soft Tissue including Heart	Malignant	5.3.1.1 Specified (excluding Kaposi sarcoma)	Unclassified	IX(d) Other specified soft tissue sarcomas	SoftTissue	SoftTissue	C49.2-Conn, subcutaneous, other soft tis: lower limb, hip	492	9041	Malignant	Well differentiated; Grade I	Left - origin of primary	Positive histology	9041/3: Synovial sarcoma, spindle cell	9041/3: Synovial sarcoma, spindle cell	9040-9049: synovial-like neoplasms	Not Brain	IX(d.7) Synovial sarcomas	Soft Tissue including Heart	Localized	Localized only	Localized	L	Blank(s)	Blank(s)	Blank(s)	Blank(s)	Blank(s)	Blank(s)	Blank(s)	Blank(s)	Blank(s)	Blank(s)	Blank(s)	Blank(s)	Blank(s)	IA	Blank(s)	T1b	N0	M0	Blank(s)	Blank(s)	Blank(s)	N/A
38376154	Other (American Indian/AK Native, Asian/Pacific Islander)	Male	2006	Soft Tissue including Heart	Malignant	5.3.1.1 Specified (excluding Kaposi sarcoma)	Unclassified	IX(d) Other specified soft tissue sarcomas	SoftTissue	SoftTissue	C49.5-Conn, subcutaneous, other soft tis: pelvis	495	9040	Malignant	Poorly differentiated; Grade III	Not a paired site	Positive histology	9040/3: Synovial sarcoma, NOS	9040/3: Synovial sarcoma, NOS	9040-9049: synovial-like neoplasms	Not Brain	IX(d.7) Synovial sarcomas	Soft Tissue including Heart	Distant	Distant site(s)/node(s) involved	Distant	D	Blank(s)	Blank(s)	Blank(s)	Blank(s)	Blank(s)	Blank(s)	Blank(s)	Blank(s)	Blank(s)	Blank(s)	Blank(s)	Blank(s)	Blank(s)	IV	Blank(s)	T2NOS	NX	M1	Blank(s)	Blank(s)	Blank(s)	N/A
38378541	White	Male	2006	Soft Tissue including Heart	Malignant	5.3.1.1 Specified (excluding Kaposi sarcoma)	Unclassified	IX(d) Other specified soft tissue sarcomas	SoftTissue	SoftTissue	C49.1-Conn, subcutaneous, other soft tis: upr limb, shoulder	491	9040	Malignant	Moderately differentiated; Grade II	Left - origin of primary	Positive histology	9040/3: Synovial sarcoma, NOS	9040/3: Synovial sarcoma, NOS	9040-9049: synovial-like neoplasms	Not Brain	IX(d.7) Synovial sarcomas	Soft Tissue including Heart	Regional	Regional by direct extension only	Regional	RE	Blank(s)	Blank(s)	Blank(s)	Blank(s)	Blank(s)	Blank(s)	Blank(s)	Blank(s)	Blank(s)	Blank(s)	Blank(s)	Blank(s)	Blank(s)	IB	Blank(s)	T2a	N0	M0	Blank(s)	Blank(s)	Blank(s)	N/A
38777431	White	Male	2006	Soft Tissue including Heart	Malignant	5.3.1.1 Specified (excluding Kaposi sarcoma)	Unclassified	IX(d) Other specified soft tissue sarcomas	SoftTissue	SoftTissue	C49.2-Conn, subcutaneous, other soft tis: lower limb, hip	492	9041	Malignant	Undifferentiated; anaplastic; Grade IV	Right - origin of primary	Positive histology	9041/3: Synovial sarcoma, spindle cell	9041/3: Synovial sarcoma, spindle cell	9040-9049: synovial-like neoplasms	Not Brain	IX(d.7) Synovial sarcomas	Soft Tissue including Heart	Localized	Localized only	Localized	L	Blank(s)	Blank(s)	Blank(s)	Blank(s)	Blank(s)	Blank(s)	Blank(s)	Blank(s)	Blank(s)	Blank(s)	Blank(s)	Blank(s)	Blank(s)	IIA	Blank(s)	T1b	N0	M0	Blank(s)	Blank(s)	Blank(s)	N/A
38801103	White	Male	2007	Soft Tissue including Heart	Malignant	5.3.1.1 Specified (excluding Kaposi sarcoma)	Unclassified	IX(d) Other specified soft tissue sarcomas	SoftTissue	SoftTissue	C49.2-Conn, subcutaneous, other soft tis: lower limb, hip	492	9043	Malignant	Undifferentiated; anaplastic; Grade IV	Right - origin of primary	Positive histology	9043/3: Synovial sarcoma, biphasic	9043/3: Synovial sarcoma, biphasic	9040-9049: synovial-like neoplasms	Not Brain	IX(d.7) Synovial sarcomas	Soft Tissue including Heart	Localized	Localized only	Localized	L	Blank(s)	Blank(s)	Blank(s)	Blank(s)	Blank(s)	Blank(s)	Blank(s)	Blank(s)	Blank(s)	Blank(s)	Blank(s)	Blank(s)	Blank(s)	IIA	Blank(s)	T1b	N0	M0	Blank(s)	Blank(s)	Blank(s)	N/A
38813157	White	Male	2007	Soft Tissue including Heart	Malignant	5.3.1.1 Specified (excluding Kaposi sarcoma)	Unclassified	IX(d) Other specified soft tissue sarcomas	SoftTissue	SoftTissue	C49.1-Conn, subcutaneous, other soft tis: upr limb, shoulder	491	9041	Malignant	Poorly differentiated; Grade III	Left - origin of primary	Positive histology	9041/3: Synovial sarcoma, spindle cell	9041/3: Synovial sarcoma, spindle cell	9040-9049: synovial-like neoplasms	Not Brain	IX(d.7) Synovial sarcomas	Soft Tissue including Heart	Localized	Localized only	Localized	L	Blank(s)	Blank(s)	Blank(s)	Blank(s)	Blank(s)	Blank(s)	Blank(s)	Blank(s)	Blank(s)	Blank(s)	Blank(s)	Blank(s)	Blank(s)	UNK Stage	Blank(s)	T2b	N0	MX	Blank(s)	Blank(s)	Blank(s)	N/A
38814046	White	Female	2007	Soft Tissue including Heart	Malignant	5.3.1.1 Specified (excluding Kaposi sarcoma)	Unclassified	IX(d) Other specified soft tissue sarcomas	SoftTissue	SoftTissue	C49.2-Conn, subcutaneous, other soft tis: lower limb, hip	492	9043	Malignant	Undifferentiated; anaplastic; Grade IV	Right - origin of primary	Positive histology	9043/3: Synovial sarcoma, biphasic	9043/3: Synovial sarcoma, biphasic	9040-9049: synovial-like neoplasms	Not Brain	IX(d.7) Synovial sarcomas	Soft Tissue including Heart	Regional	Regional by direct extension only	Regional	RE	Blank(s)	Blank(s)	Blank(s)	Blank(s)	Blank(s)	Blank(s)	Blank(s)	Blank(s)	Blank(s)	Blank(s)	Blank(s)	Blank(s)	Blank(s)	III	Blank(s)	T2b	N0	M0	Blank(s)	Blank(s)	Blank(s)	N/A
38816920	White	Male	2008	Soft Tissue including Heart	Malignant	5.3.1.1 Specified (excluding Kaposi sarcoma)	Unclassified	IX(d) Other specified soft tissue sarcomas	SoftTissue	SoftTissue	C49.2-Conn, subcutaneous, other soft tis: lower limb, hip	492	9040	Malignant	Undifferentiated; anaplastic; Grade IV	Left - origin of primary	Positive histology	9040/3: Synovial sarcoma, NOS	9040/3: Synovial sarcoma, NOS	9040-9049: synovial-like neoplasms	Not Brain	IX(d.7) Synovial sarcomas	Soft Tissue including Heart	Regional	Regional by direct extension only	Regional	RE	Blank(s)	Blank(s)	Blank(s)	Blank(s)	Blank(s)	Blank(s)	Blank(s)	Blank(s)	Blank(s)	Blank(s)	Blank(s)	Blank(s)	Blank(s)	IIB	Blank(s)	T2a	N0	M0	Blank(s)	Blank(s)	Blank(s)	N/A
38817995	White	Female	2007	Soft Tissue including Heart	Malignant	5.3.1.1 Specified (excluding Kaposi sarcoma)	Unclassified	IX(d) Other specified soft tissue sarcomas	SoftTissue	SoftTissue	C49.2-Conn, subcutaneous, other soft tis: lower limb, hip	492	9041	Malignant	Undifferentiated; anaplastic; Grade IV	Left - origin of primary	Positive histology	9041/3: Synovial sarcoma, spindle cell	9041/3: Synovial sarcoma, spindle cell	9040-9049: synovial-like neoplasms	Not Brain	IX(d.7) Synovial sarcomas	Soft Tissue including Heart	Regional	Regional by direct extension only	Regional	RE	Blank(s)	Blank(s)	Blank(s)	Blank(s)	Blank(s)	Blank(s)	Blank(s)	Blank(s)	Blank(s)	Blank(s)	Blank(s)	Blank(s)	Blank(s)	IIA	Blank(s)	T1b	N0	M0	Blank(s)	Blank(s)	Blank(s)	N/A
38825828	White	Male	2007	Soft Tissue including Heart	Malignant	5.3.1.1 Specified (excluding Kaposi sarcoma)	Unclassified	IX(d) Other specified soft tissue sarcomas	SoftTissue	SoftTissue	C49.2-Conn, subcutaneous, other soft tis: lower limb, hip	492	9040	Malignant	Undifferentiated; anaplastic; Grade IV	Right - origin of primary	Positive histology	9040/3: Synovial sarcoma, NOS	9040/3: Synovial sarcoma, NOS	9040-9049: synovial-like neoplasms	Not Brain	IX(d.7) Synovial sarcomas	Soft Tissue including Heart	Localized	Localized only	Localized	L	Blank(s)	Blank(s)	Blank(s)	Blank(s)	Blank(s)	Blank(s)	Blank(s)	Blank(s)	Blank(s)	Blank(s)	Blank(s)	Blank(s)	Blank(s)	III	Blank(s)	T2b	N0	M0	Blank(s)	Blank(s)	Blank(s)	N/A
38838758	White	Female	2007	Soft Tissue including Heart	Malignant	5.3.1.1 Specified (excluding Kaposi sarcoma)	Unclassified	IX(d) Other specified soft tissue sarcomas	SoftTissue	SoftTissue	C49.2-Conn, subcutaneous, other soft tis: lower limb, hip	492	9040	Malignant	Undifferentiated; anaplastic; Grade IV	Right - origin of primary	Positive histology	9040/3: Synovial sarcoma, NOS	9040/3: Synovial sarcoma, NOS	9040-9049: synovial-like neoplasms	Not Brain	IX(d.7) Synovial sarcomas	Soft Tissue including Heart	Localized	Localized only	Localized	L	Blank(s)	Blank(s)	Blank(s)	Blank(s)	Blank(s)	Blank(s)	Blank(s)	Blank(s)	Blank(s)	Blank(s)	Blank(s)	Blank(s)	Blank(s)	IIA	Blank(s)	T1b	N0	M0	Blank(s)	Blank(s)	Blank(s)	N/A
38841448	White	Male	2007	Soft Tissue including Heart	Malignant	5.3.1.1 Specified (excluding Kaposi sarcoma)	Unclassified	IX(d) Other specified soft tissue sarcomas	SoftTissue	SoftTissue	C49.2-Conn, subcutaneous, other soft tis: lower limb, hip	492	9040	Malignant	Undifferentiated; anaplastic; Grade IV	Left - origin of primary	Positive histology	9040/3: Synovial sarcoma, NOS	9040/3: Synovial sarcoma, NOS	9040-9049: synovial-like neoplasms	Not Brain	IX(d.7) Synovial sarcomas	Soft Tissue including Heart	Localized	Localized only	Localized	L	Blank(s)	Blank(s)	Blank(s)	Blank(s)	Blank(s)	Blank(s)	Blank(s)	Blank(s)	Blank(s)	Blank(s)	Blank(s)	Blank(s)	Blank(s)	IIA	Blank(s)	T1a	N0	M0	Blank(s)	Blank(s)	Blank(s)	N/A
38853394	White	Female	2008	Soft Tissue including Heart	Malignant	5.3.1.1 Specified (excluding Kaposi sarcoma)	Unclassified	IX(d) Other specified soft tissue sarcomas	SoftTissue	SoftTissue	C49.2-Conn, subcutaneous, other soft tis: lower limb, hip	492	9040	Malignant	Undifferentiated; anaplastic; Grade IV	Left - origin of primary	Positive histology	9040/3: Synovial sarcoma, NOS	9040/3: Synovial sarcoma, NOS	9040-9049: synovial-like neoplasms	Not Brain	IX(d.7) Synovial sarcomas	Soft Tissue including Heart	Localized	Localized only	Localized	L	Blank(s)	Blank(s)	Blank(s)	Blank(s)	Blank(s)	Blank(s)	Blank(s)	Blank(s)	Blank(s)	Blank(s)	Blank(s)	Blank(s)	Blank(s)	UNK Stage	Blank(s)	T1NOS	NX	M0	Blank(s)	Blank(s)	Blank(s)	N/A
38866633	White	Female	2008	Soft Tissue including Heart	Malignant	5.3.1.1 Specified (excluding Kaposi sarcoma)	Unclassified	IX(d) Other specified soft tissue sarcomas	SoftTissue	SoftTissue	C49.2-Conn, subcutaneous, other soft tis: lower limb, hip	492	9041	Malignant	Undifferentiated; anaplastic; Grade IV	Left - origin of primary	Positive histology	9041/3: Synovial sarcoma, spindle cell	9041/3: Synovial sarcoma, spindle cell	9040-9049: synovial-like neoplasms	Not Brain	IX(d.7) Synovial sarcomas	Soft Tissue including Heart	Localized	Localized only	Localized	L	Blank(s)	Blank(s)	Blank(s)	Blank(s)	Blank(s)	Blank(s)	Blank(s)	Blank(s)	Blank(s)	Blank(s)	Blank(s)	Blank(s)	Blank(s)	IIA	Blank(s)	T1a	N0	M0	Blank(s)	Blank(s)	Blank(s)	N/A
38874595	White	Female	2008	Soft Tissue including Heart	Malignant	5.3.1.1 Specified (excluding Kaposi sarcoma)	Unclassified	IX(d) Other specified soft tissue sarcomas	SoftTissue	SoftTissue	C49.2-Conn, subcutaneous, other soft tis: lower limb, hip	492	9041	Malignant	Undifferentiated; anaplastic; Grade IV	Right - origin of primary	Positive histology	9041/3: Synovial sarcoma, spindle cell	9041/3: Synovial sarcoma, spindle cell	9040-9049: synovial-like neoplasms	Not Brain	IX(d.7) Synovial sarcomas	Soft Tissue including Heart	Localized	Localized only	Localized	L	Blank(s)	Blank(s)	Blank(s)	Blank(s)	Blank(s)	Blank(s)	Blank(s)	Blank(s)	Blank(s)	Blank(s)	Blank(s)	Blank(s)	Blank(s)	III	Blank(s)	T2b	N0	M0	Blank(s)	Blank(s)	Blank(s)	N/A
38884492	White	Male	2008	Soft Tissue including Heart	Malignant	5.3.1.1 Specified (excluding Kaposi sarcoma)	Unclassified	IX(d) Other specified soft tissue sarcomas	SoftTissue	SoftTissue	C49.2-Conn, subcutaneous, other soft tis: lower limb, hip	492	9040	Malignant	Undifferentiated; anaplastic; Grade IV	Right - origin of primary	Positive histology	9040/3: Synovial sarcoma, NOS	9040/3: Synovial sarcoma, NOS	9040-9049: synovial-like neoplasms	Not Brain	IX(d.7) Synovial sarcomas	Soft Tissue including Heart	Localized	Localized only	Localized	L	Blank(s)	Blank(s)	Blank(s)	Blank(s)	Blank(s)	Blank(s)	Blank(s)	Blank(s)	Blank(s)	Blank(s)	Blank(s)	Blank(s)	Blank(s)	IIB	Blank(s)	T2a	N0	M0	Blank(s)	Blank(s)	Blank(s)	N/A
38910689	Black	Female	2008	Soft Tissue including Heart	Malignant	5.3.1.1 Specified (excluding Kaposi sarcoma)	Unclassified	IX(d) Other specified soft tissue sarcomas	SoftTissue	SoftTissue	C49.2-Conn, subcutaneous, other soft tis: lower limb, hip	492	9040	Malignant	Undifferentiated; anaplastic; Grade IV	Right - origin of primary	Positive histology	9040/3: Synovial sarcoma, NOS	9040/3: Synovial sarcoma, NOS	9040-9049: synovial-like neoplasms	Not Brain	IX(d.7) Synovial sarcomas	Soft Tissue including Heart	Regional	Regional by direct extension only	Regional	RE	Blank(s)	Blank(s)	Blank(s)	Blank(s)	Blank(s)	Blank(s)	Blank(s)	Blank(s)	Blank(s)	Blank(s)	Blank(s)	Blank(s)	Blank(s)	III	Blank(s)	T2b	N0	M0	Blank(s)	Blank(s)	Blank(s)	N/A
38911190	White	Male	2008	Soft Tissue including Heart	Malignant	5.3.1.1 Specified (excluding Kaposi sarcoma)	Unclassified	IX(d) Other specified soft tissue sarcomas	SoftTissue	SoftTissue	C49.2-Conn, subcutaneous, other soft tis: lower limb, hip	492	9043	Malignant	Undifferentiated; anaplastic; Grade IV	Right - origin of primary	Positive histology	9043/3: Synovial sarcoma, biphasic	9043/3: Synovial sarcoma, biphasic	9040-9049: synovial-like neoplasms	Not Brain	IX(d.7) Synovial sarcomas	Soft Tissue including Heart	Regional	Regional by direct extension only	Regional	RE	Blank(s)	Blank(s)	Blank(s)	Blank(s)	Blank(s)	Blank(s)	Blank(s)	Blank(s)	Blank(s)	Blank(s)	Blank(s)	Blank(s)	Blank(s)	III	Blank(s)	T2b	N0	M0	Blank(s)	Blank(s)	Blank(s)	N/A
38920155	White	Female	2008	Soft Tissue including Heart	Malignant	5.3.1.1 Specified (excluding Kaposi sarcoma)	Unclassified	IX(d) Other specified soft tissue sarcomas	SoftTissue	SoftTissue	C49.1-Conn, subcutaneous, other soft tis: upr limb, shoulder	491	9040	Malignant	Moderately differentiated; Grade II	Right - origin of primary	Positive histology	9040/3: Synovial sarcoma, NOS	9040/3: Synovial sarcoma, NOS	9040-9049: synovial-like neoplasms	Not Brain	IX(d.7) Synovial sarcomas	Soft Tissue including Heart	Localized	Localized only	Localized	L	Blank(s)	Blank(s)	Blank(s)	Blank(s)	Blank(s)	Blank(s)	Blank(s)	Blank(s)	Blank(s)	Blank(s)	Blank(s)	Blank(s)	Blank(s)	INOS	Blank(s)	T1NOS	N0	M0	Blank(s)	Blank(s)	Blank(s)	N/A
38920173	White	Male	2008	Soft Tissue including Heart	Malignant	5.3.1.1 Specified (excluding Kaposi sarcoma)	Unclassified	IX(d) Other specified soft tissue sarcomas	SoftTissue	SoftTissue	C49.2-Conn, subcutaneous, other soft tis: lower limb, hip	492	9041	Malignant	Undifferentiated; anaplastic; Grade IV	Right - origin of primary	Positive histology	9041/3: Synovial sarcoma, spindle cell	9041/3: Synovial sarcoma, spindle cell	9040-9049: synovial-like neoplasms	Not Brain	IX(d.7) Synovial sarcomas	Soft Tissue including Heart	Regional	Regional by direct extension only	Regional	RE	Blank(s)	Blank(s)	Blank(s)	Blank(s)	Blank(s)	Blank(s)	Blank(s)	Blank(s)	Blank(s)	Blank(s)	Blank(s)	Blank(s)	Blank(s)	III	Blank(s)	T2b	N0	M0	Blank(s)	Blank(s)	Blank(s)	N/A
39326405	White	Male	2009	Trachea, Mediastinum and Other Respiratory Organs	Malignant	5.3.1.1 Specified (excluding Kaposi sarcoma)	Unclassified	IX(d) Other specified soft tissue sarcomas	HeartMediastinum	HeartMediastinum	C38.2-Posterior mediastinum	382	9043	Malignant	Undifferentiated; anaplastic; Grade IV	Not a paired site	Positive histology	9043/3: Synovial sarcoma, biphasic	9043/3: Synovial sarcoma, biphasic	9040-9049: synovial-like neoplasms	Not Brain	IX(d.7) Synovial sarcomas	Mediastinum and Other Respiratory Organs	Blank(s)	Distant site(s)/node(s) involved	Blank(s)	D	Blank(s)	Blank(s)	Blank(s)	Blank(s)	Blank(s)	Blank(s)	Blank(s)	Blank(s)	Blank(s)	Blank(s)	Blank(s)	Blank(s)	Blank(s)	III	Blank(s)	T2b	N0	M0	Blank(s)	Blank(s)	Blank(s)	N/A
39342492	White	Female	2009	Soft Tissue including Heart	Malignant	5.3.1.1 Specified (excluding Kaposi sarcoma)	Unclassified	IX(d) Other specified soft tissue sarcomas	SoftTissue	SoftTissue	C49.2-Conn, subcutaneous, other soft tis: lower limb, hip	492	9041	Malignant	Undifferentiated; anaplastic; Grade IV	Right - origin of primary	Positive histology	9041/3: Synovial sarcoma, spindle cell	9041/3: Synovial sarcoma, spindle cell	9040-9049: synovial-like neoplasms	Not Brain	IX(d.7) Synovial sarcomas	Soft Tissue including Heart	Localized	Localized only	Localized	L	Blank(s)	Blank(s)	Blank(s)	Blank(s)	Blank(s)	Blank(s)	Blank(s)	Blank(s)	Blank(s)	Blank(s)	Blank(s)	Blank(s)	Blank(s)	IIA	Blank(s)	T1a	N0	M0	Blank(s)	Blank(s)	Blank(s)	N/A
39358604	Black	Female	2013	Soft Tissue including Heart	Malignant	5.3.1.1 Specified (excluding Kaposi sarcoma)	Unclassified	IX(d) Other specified soft tissue sarcomas	SoftTissue	SoftTissue	C49.6-Conn, subcutaneous, other soft tis: trunk, NOS	496	9040	Malignant	Undifferentiated; anaplastic; Grade IV	Not a paired site	Positive histology	9040/3: Synovial sarcoma, NOS	9040/3: Synovial sarcoma, NOS	9040-9049: synovial-like neoplasms	Not Brain	IX(d.7) Synovial sarcomas	Soft Tissue including Heart	Regional	Regional by direct extension only	Regional	RE	Blank(s)	Blank(s)	III	T2NOS	N0	M0	Blank(s)	Blank(s)	Blank(s)	Blank(s)	Blank(s)	Blank(s)	Blank(s)	UNK Stage	Blank(s)	T2NOS	N0	M0	Blank(s)	Blank(s)	Blank(s)	N/A
39361655	Other (American Indian/AK Native, Asian/Pacific Islander)	Male	2009	Soft Tissue including Heart	Malignant	5.3.1.1 Specified (excluding Kaposi sarcoma)	Unclassified	IX(d) Other specified soft tissue sarcomas	SoftTissue	SoftTissue	C49.1-Conn, subcutaneous, other soft tis: upr limb, shoulder	491	9043	Malignant	Moderately differentiated; Grade II	Right - origin of primary	Positive histology	9043/3: Synovial sarcoma, biphasic	9043/3: Synovial sarcoma, biphasic	9040-9049: synovial-like neoplasms	Not Brain	IX(d.7) Synovial sarcomas	Soft Tissue including Heart	Localized	Localized only	Localized	L	Blank(s)	Blank(s)	Blank(s)	Blank(s)	Blank(s)	Blank(s)	Blank(s)	Blank(s)	Blank(s)	Blank(s)	Blank(s)	Blank(s)	Blank(s)	IA	Blank(s)	T1a	N0	M0	Blank(s)	Blank(s)	Blank(s)	N/A
39397999	White	Female	2010	Soft Tissue including Heart	Malignant	5.3.1.1 Specified (excluding Kaposi sarcoma)	Unclassified	IX(d) Other specified soft tissue sarcomas	SoftTissue	SoftTissue	C49.1-Conn, subcutaneous, other soft tis: upr limb, shoulder	491	9043	Malignant	Undifferentiated; anaplastic; Grade IV	Right - origin of primary	Positive histology	9043/3: Synovial sarcoma, biphasic	9043/3: Synovial sarcoma, biphasic	9040-9049: synovial-like neoplasms	Not Brain	IX(d.7) Synovial sarcomas	Soft Tissue including Heart	Localized	Localized only	Localized	L	Blank(s)	Blank(s)	III	T2b	N0	M0	Blank(s)	Blank(s)	Blank(s)	Blank(s)	Blank(s)	Blank(s)	Blank(s)	III	Blank(s)	T2b	N0	M0	Blank(s)	Blank(s)	Blank(s)	N/A
39398551	Other (American Indian/AK Native, Asian/Pacific Islander)	Female	2010	Soft Tissue including Heart	Malignant	5.3.1.1 Specified (excluding Kaposi sarcoma)	Unclassified	IX(d) Other specified soft tissue sarcomas	SoftTissue	SoftTissue	C49.2-Conn, subcutaneous, other soft tis: lower limb, hip	492	9041	Malignant	Moderately differentiated; Grade II	Right - origin of primary	Positive histology	9041/3: Synovial sarcoma, spindle cell	9041/3: Synovial sarcoma, spindle cell	9040-9049: synovial-like neoplasms	Not Brain	IX(d.7) Synovial sarcomas	Soft Tissue including Heart	Regional	Regional by direct extension only	Regional	RE	Blank(s)	Blank(s)	IIB	T2b	N0	M0	Blank(s)	Blank(s)	Blank(s)	Blank(s)	Blank(s)	Blank(s)	Blank(s)	IB	Blank(s)	T2b	N0	M0	Blank(s)	Blank(s)	Blank(s)	N/A
39403382	White	Male	2010	Soft Tissue including Heart	Malignant	5.3.1.1 Specified (excluding Kaposi sarcoma)	Unclassified	IX(d) Other specified soft tissue sarcomas	SoftTissue	SoftTissue	C49.2-Conn, subcutaneous, other soft tis: lower limb, hip	492	9041	Malignant	Moderately differentiated; Grade II	Right - origin of primary	Positive histology	9041/3: Synovial sarcoma, spindle cell	9041/3: Synovial sarcoma, spindle cell	9040-9049: synovial-like neoplasms	Not Brain	IX(d.7) Synovial sarcomas	Soft Tissue including Heart	Localized	Localized only	Localized	L	Blank(s)	Blank(s)	IIA	T1a	N0	M0	Blank(s)	Blank(s)	Blank(s)	Blank(s)	Blank(s)	Blank(s)	Blank(s)	IA	Blank(s)	T1a	N0	M0	Blank(s)	Blank(s)	Blank(s)	N/A
39408271	Other (American Indian/AK Native, Asian/Pacific Islander)	Female	2010	Soft Tissue including Heart	Malignant	5.3.1.1 Specified (excluding Kaposi sarcoma)	Unclassified	IX(d) Other specified soft tissue sarcomas	SoftTissue	SoftTissue	C49.2-Conn, subcutaneous, other soft tis: lower limb, hip	492	9040	Malignant	Poorly differentiated; Grade III	Right - origin of primary	Positive histology	9040/3: Synovial sarcoma, NOS	9040/3: Synovial sarcoma, NOS	9040-9049: synovial-like neoplasms	Not Brain	IX(d.7) Synovial sarcomas	Soft Tissue including Heart	Localized	Localized only	Localized	L	Blank(s)	Blank(s)	III	T2a	N0	M0	Blank(s)	Blank(s)	Blank(s)	Blank(s)	Blank(s)	Blank(s)	Blank(s)	IIB	Blank(s)	T2a	N0	M0	Blank(s)	Blank(s)	Blank(s)	N/A
39412238	Other (American Indian/AK Native, Asian/Pacific Islander)	Male	2010	Soft Tissue including Heart	Malignant	5.3.1.1 Specified (excluding Kaposi sarcoma)	Unclassified	IX(d) Other specified soft tissue sarcomas	SoftTissue	SoftTissue	C49.2-Conn, subcutaneous, other soft tis: lower limb, hip	492	9040	Malignant	Moderately differentiated; Grade II	Right - origin of primary	Positive histology	9040/3: Synovial sarcoma, NOS	9040/3: Synovial sarcoma, NOS	9040-9049: synovial-like neoplasms	Not Brain	IX(d.7) Synovial sarcomas	Soft Tissue including Heart	Regional	Regional lymph nodes involved only	Regional	RN	Blank(s)	Blank(s)	III	T2b	N1	M0	Blank(s)	Blank(s)	Blank(s)	Blank(s)	Blank(s)	Blank(s)	Blank(s)	IV	Blank(s)	T2b	N1	M0	Blank(s)	Blank(s)	Blank(s)	N/A
39413891	White	Female	2010	Soft Tissue including Heart	Malignant	5.3.1.1 Specified (excluding Kaposi sarcoma)	Unclassified	IX(d) Other specified soft tissue sarcomas	SoftTissue	SoftTissue	C49.2-Conn, subcutaneous, other soft tis: lower limb, hip	492	9040	Malignant	Undifferentiated; anaplastic; Grade IV	Left - origin of primary	Positive histology	9040/3: Synovial sarcoma, NOS	9040/3: Synovial sarcoma, NOS	9040-9049: synovial-like neoplasms	Not Brain	IX(d.7) Synovial sarcomas	Soft Tissue including Heart	Distant	Distant site(s)/node(s) involved	Distant	D	Blank(s)	Blank(s)	IV	T2b	N0	M1	Blank(s)	Blank(s)	Blank(s)	Blank(s)	Blank(s)	Blank(s)	Blank(s)	IV	Blank(s)	T2b	N0	M1	Blank(s)	Blank(s)	Blank(s)	N/A
39421584	White	Female	2010	Soft Tissue including Heart	Malignant	5.3.1.1 Specified (excluding Kaposi sarcoma)	Unclassified	IX(d) Other specified soft tissue sarcomas	SoftTissue	SoftTissue	C49.2-Conn, subcutaneous, other soft tis: lower limb, hip	492	9041	Malignant	Undifferentiated; anaplastic; Grade IV	Right - origin of primary	Positive histology	9041/3: Synovial sarcoma, spindle cell	9041/3: Synovial sarcoma, spindle cell	9040-9049: synovial-like neoplasms	Not Brain	IX(d.7) Synovial sarcomas	Soft Tissue including Heart	Localized	Localized only	Localized	L	Blank(s)	Blank(s)	III	T2a	N0	M0	Blank(s)	Blank(s)	Blank(s)	Blank(s)	Blank(s)	Blank(s)	Blank(s)	IIB	Blank(s)	T2a	N0	M0	Blank(s)	Blank(s)	Blank(s)	N/A
39427908	White	Male	2010	Soft Tissue including Heart	Malignant	5.3.1.1 Specified (excluding Kaposi sarcoma)	Unclassified	IX(d) Other specified soft tissue sarcomas	SoftTissue	SoftTissue	C49.2-Conn, subcutaneous, other soft tis: lower limb, hip	492	9041	Malignant	Poorly differentiated; Grade III	Left - origin of primary	Positive histology	9041/3: Synovial sarcoma, spindle cell	9041/3: Synovial sarcoma, spindle cell	9040-9049: synovial-like neoplasms	Not Brain	IX(d.7) Synovial sarcomas	Soft Tissue including Heart	Distant	Distant site(s)/node(s) involved	Distant	D	Blank(s)	Blank(s)	IV	T2b	N0	M1	Blank(s)	Blank(s)	Blank(s)	Blank(s)	Blank(s)	Blank(s)	Blank(s)	IV	Blank(s)	T2b	N0	M1	Blank(s)	Blank(s)	Blank(s)	N/A
39447337	White	Female	2011	Tonsil	Malignant	5.3.1.1 Specified (excluding Kaposi sarcoma)	Unclassified	IX(d) Other specified soft tissue sarcomas	Oropharynx	Oropharynx	C09.9-Tonsil, NOS	99	9043	Malignant	Poorly differentiated; Grade III	Left - origin of primary	Positive histology	9043/3: Synovial sarcoma, biphasic	9043/3: Synovial sarcoma, biphasic	9040-9049: synovial-like neoplasms	Not Brain	IX(d.7) Synovial sarcomas	Tonsil	Blank(s)	Localized only	Localized	L	Blank(s)	Blank(s)	NA	NA	NA	NA	Blank(s)	Blank(s)	Blank(s)	Blank(s)	Blank(s)	Blank(s)	Blank(s)	NA	Blank(s)	NA	NA	NA	Blank(s)	Blank(s)	Blank(s)	N/A
39451780	White	Female	2011	Soft Tissue including Heart	Malignant	5.3.1.1 Specified (excluding Kaposi sarcoma)	Unclassified	IX(d) Other specified soft tissue sarcomas	SoftTissue	SoftTissue	C49.2-Conn, subcutaneous, other soft tis: lower limb, hip	492	9040	Malignant	Moderately differentiated; Grade II	Right - origin of primary	Positive histology	9040/3: Synovial sarcoma, NOS	9040/3: Synovial sarcoma, NOS	9040-9049: synovial-like neoplasms	Not Brain	IX(d.7) Synovial sarcomas	Soft Tissue including Heart	Localized	Localized only	Localized	L	Blank(s)	Blank(s)	IIA	T1a	N0	M0	Blank(s)	Blank(s)	Blank(s)	Blank(s)	Blank(s)	Blank(s)	Blank(s)	IA	Blank(s)	T1a	N0	M0	Blank(s)	Blank(s)	Blank(s)	N/A
39864481	White	Female	2010	Soft Tissue including Heart	Malignant	5.3.1.1 Specified (excluding Kaposi sarcoma)	Unclassified	IX(d) Other specified soft tissue sarcomas	SoftTissue	SoftTissue	C49.2-Conn, subcutaneous, other soft tis: lower limb, hip	492	9041	Malignant	Undifferentiated; anaplastic; Grade IV	Left - origin of primary	Positive histology	9041/3: Synovial sarcoma, spindle cell	9041/3: Synovial sarcoma, spindle cell	9040-9049: synovial-like neoplasms	Not Brain	IX(d.7) Synovial sarcomas	Soft Tissue including Heart	Localized	Localized only	Localized	L	Blank(s)	Blank(s)	III	T2b	N0	M0	Blank(s)	Blank(s)	Blank(s)	Blank(s)	Blank(s)	Blank(s)	Blank(s)	III	Blank(s)	T2b	N0	M0	Blank(s)	Blank(s)	Blank(s)	N/A
39880304	White	Male	2011	Soft Tissue including Heart	Malignant	5.3.1.1 Specified (excluding Kaposi sarcoma)	Unclassified	IX(d) Other specified soft tissue sarcomas	SoftTissue	SoftTissue	C49.2-Conn, subcutaneous, other soft tis: lower limb, hip	492	9040	Malignant	Poorly differentiated; Grade III	Right - origin of primary	Positive histology	9040/3: Synovial sarcoma, NOS	9040/3: Synovial sarcoma, NOS	9040-9049: synovial-like neoplasms	Not Brain	IX(d.7) Synovial sarcomas	Soft Tissue including Heart	Localized	Localized only	Localized	L	Blank(s)	Blank(s)	IIA	T1b	N0	M0	Blank(s)	Blank(s)	Blank(s)	Blank(s)	Blank(s)	Blank(s)	Blank(s)	IIA	Blank(s)	T1b	N0	M0	Blank(s)	Blank(s)	Blank(s)	N/A
39880305	White	Male	2011	Soft Tissue including Heart	Malignant	5.3.1.1 Specified (excluding Kaposi sarcoma)	Unclassified	IX(d) Other specified soft tissue sarcomas	SoftTissue	SoftTissue	C49.0-Conn, subcutaneous, other soft tis: head, face, neck	490	9040	Malignant	Poorly differentiated; Grade III	Right - origin of primary	Positive histology	9040/3: Synovial sarcoma, NOS	9040/3: Synovial sarcoma, NOS	9040-9049: synovial-like neoplasms	Not Brain	IX(d.7) Synovial sarcomas	Soft Tissue including Heart	Localized	Localized only	Localized	L	Blank(s)	Blank(s)	IIA	T1b	N0	M0	Blank(s)	Blank(s)	Blank(s)	Blank(s)	Blank(s)	Blank(s)	Blank(s)	IIA	Blank(s)	T1b	N0	M0	Blank(s)	Blank(s)	Blank(s)	N/A
39898489	White	Male	2011	Soft Tissue including Heart	Malignant	5.3.1.1 Specified (excluding Kaposi sarcoma)	Unclassified	IX(d) Other specified soft tissue sarcomas	SoftTissue	SoftTissue	C49.2-Conn, subcutaneous, other soft tis: lower limb, hip	492	9040	Malignant	Moderately differentiated; Grade II	Right - origin of primary	Positive histology	9040/3: Synovial sarcoma, NOS	9040/3: Synovial sarcoma, NOS	9040-9049: synovial-like neoplasms	Not Brain	IX(d.7) Synovial sarcomas	Soft Tissue including Heart	Distant	Distant site(s)/node(s) involved	Distant	D	Blank(s)	Blank(s)	IV	T2b	N0	M1	Blank(s)	Blank(s)	Blank(s)	Blank(s)	Blank(s)	Blank(s)	Blank(s)	IV	Blank(s)	T2b	N0	M1	Blank(s)	Blank(s)	Blank(s)	N/A
39910984	White	Male	2011	Soft Tissue including Heart	Malignant	5.3.1.1 Specified (excluding Kaposi sarcoma)	Unclassified	IX(d) Other specified soft tissue sarcomas	SoftTissue	SoftTissue	C49.1-Conn, subcutaneous, other soft tis: upr limb, shoulder	491	9041	Malignant	Moderately differentiated; Grade II	Left - origin of primary	Positive histology	9041/3: Synovial sarcoma, spindle cell	9041/3: Synovial sarcoma, spindle cell	9040-9049: synovial-like neoplasms	Not Brain	IX(d.7) Synovial sarcomas	Soft Tissue including Heart	Localized	Localized only	Localized	L	Blank(s)	Blank(s)	IIB	T2b	N0	M0	Blank(s)	Blank(s)	Blank(s)	Blank(s)	Blank(s)	Blank(s)	Blank(s)	IB	Blank(s)	T2b	N0	M0	Blank(s)	Blank(s)	Blank(s)	N/A
39921053	Black	Female	2011	Soft Tissue including Heart	Malignant	5.3.1.1 Specified (excluding Kaposi sarcoma)	Unclassified	IX(d) Other specified soft tissue sarcomas	SoftTissue	SoftTissue	C49.2-Conn, subcutaneous, other soft tis: lower limb, hip	492	9040	Malignant	Undifferentiated; anaplastic; Grade IV	Right - origin of primary	Positive histology	9040/3: Synovial sarcoma, NOS	9040/3: Synovial sarcoma, NOS	9040-9049: synovial-like neoplasms	Not Brain	IX(d.7) Synovial sarcomas	Soft Tissue including Heart	Regional	Regional by direct extension only	Regional	RE	Blank(s)	Blank(s)	IIA	T1NOS	N0	M0	Blank(s)	Blank(s)	Blank(s)	Blank(s)	Blank(s)	Blank(s)	Blank(s)	IINOS	Blank(s)	T1NOS	N0	M0	Blank(s)	Blank(s)	Blank(s)	N/A
39926814	White	Male	2011	Soft Tissue including Heart	Malignant	5.3.1.1 Specified (excluding Kaposi sarcoma)	Unclassified	IX(d) Other specified soft tissue sarcomas	SoftTissue	SoftTissue	C49.4-Conn, subcutaneous, other soft tis: abdomen	494	9040	Malignant	Poorly differentiated; Grade III	Left - origin of primary	Positive histology	9040/3: Synovial sarcoma, NOS	9040/3: Synovial sarcoma, NOS	9040-9049: synovial-like neoplasms	Not Brain	IX(d.7) Synovial sarcomas	Soft Tissue including Heart	Localized	Localized only	Localized	L	Blank(s)	Blank(s)	III	T2a	N0	M0	Blank(s)	Blank(s)	Blank(s)	Blank(s)	Blank(s)	Blank(s)	Blank(s)	IIB	Blank(s)	T2a	N0	M0	Blank(s)	Blank(s)	Blank(s)	N/A
39940038	White	Female	2012	Soft Tissue including Heart	Malignant	5.3.1.1 Specified (excluding Kaposi sarcoma)	Unclassified	IX(d) Other specified soft tissue sarcomas	SoftTissue	SoftTissue	C49.1-Conn, subcutaneous, other soft tis: upr limb, shoulder	491	9043	Malignant	Poorly differentiated; Grade III	Left - origin of primary	Positive histology	9043/3: Synovial sarcoma, biphasic	9043/3: Synovial sarcoma, biphasic	9040-9049: synovial-like neoplasms	Not Brain	IX(d.7) Synovial sarcomas	Soft Tissue including Heart	Localized	Localized only	Localized	L	Blank(s)	Blank(s)	IIA	T1b	N0	M0	Blank(s)	Blank(s)	Blank(s)	Blank(s)	Blank(s)	Blank(s)	Blank(s)	IIA	Blank(s)	T1b	N0	M0	Blank(s)	Blank(s)	Blank(s)	N/A
39953917	White	Female	2012	Soft Tissue including Heart	Malignant	5.3.1.1 Specified (excluding Kaposi sarcoma)	Unclassified	IX(d) Other specified soft tissue sarcomas	SoftTissue	SoftTissue	C49.2-Conn, subcutaneous, other soft tis: lower limb, hip	492	9040	Malignant	Poorly differentiated; Grade III	Right - origin of primary	Positive histology	9040/3: Synovial sarcoma, NOS	9040/3: Synovial sarcoma, NOS	9040-9049: synovial-like neoplasms	Not Brain	IX(d.7) Synovial sarcomas	Soft Tissue including Heart	Localized	Localized only	Localized	L	Blank(s)	Blank(s)	IIA	T1a	N0	M0	Blank(s)	Blank(s)	Blank(s)	Blank(s)	Blank(s)	Blank(s)	Blank(s)	IIA	Blank(s)	T1a	N0	M0	Blank(s)	Blank(s)	Blank(s)	N/A
39954892	White	Female	2012	Soft Tissue including Heart	Malignant	5.3.1.1 Specified (excluding Kaposi sarcoma)	Unclassified	IX(d) Other specified soft tissue sarcomas	SoftTissue	SoftTissue	C49.1-Conn, subcutaneous, other soft tis: upr limb, shoulder	491	9040	Malignant	Poorly differentiated; Grade III	Right - origin of primary	Positive histology	9040/3: Synovial sarcoma, NOS	9040/3: Synovial sarcoma, NOS	9040-9049: synovial-like neoplasms	Not Brain	IX(d.7) Synovial sarcomas	Soft Tissue including Heart	Distant	Distant site(s)/node(s) involved	Distant	D	Blank(s)	Blank(s)	IV	T2NOS	N0	M1	Blank(s)	Blank(s)	Blank(s)	Blank(s)	Blank(s)	Blank(s)	Blank(s)	IV	Blank(s)	T2NOS	N0	M1	Blank(s)	Blank(s)	Blank(s)	N/A
39963905	Other (American Indian/AK Native, Asian/Pacific Islander)	Female	2012	Soft Tissue including Heart	Malignant	5.3.1.1 Specified (excluding Kaposi sarcoma)	Unclassified	IX(d) Other specified soft tissue sarcomas	SoftTissue	SoftTissue	C49.4-Conn, subcutaneous, other soft tis: abdomen	494	9043	Malignant	Undifferentiated; anaplastic; Grade IV	Right - origin of primary	Positive histology	9043/3: Synovial sarcoma, biphasic	9043/3: Synovial sarcoma, biphasic	9040-9049: synovial-like neoplasms	Not Brain	IX(d.7) Synovial sarcomas	Soft Tissue including Heart	Localized	Localized only	Localized	L	Blank(s)	Blank(s)	IIA	T1a	N0	M0	Blank(s)	Blank(s)	Blank(s)	Blank(s)	Blank(s)	Blank(s)	Blank(s)	IIA	Blank(s)	T1a	N0	M0	Blank(s)	Blank(s)	Blank(s)	N/A
39991483	White	Male	2013	Lung and Bronchus	Malignant	5.3.1.1 Specified (excluding Kaposi sarcoma)	Unclassified	IX(d) Other specified soft tissue sarcomas	Lung	Lung	C34.3-Lower lobe, lung	343	9043	Malignant	Moderately differentiated; Grade II	Left - origin of primary	Positive histology	9043/3: Synovial sarcoma, biphasic	9043/3: Synovial sarcoma, biphasic	9040-9049: synovial-like neoplasms	Not Brain	IX(d.7) Synovial sarcomas	Lung and Bronchus	Distant	Distant site(s)/node(s) involved	Distant	D	Blank(s)	Blank(s)	NA	NA	NA	NA	Blank(s)	Blank(s)	Blank(s)	Blank(s)	Blank(s)	Blank(s)	Blank(s)	NA	Blank(s)	NA	NA	NA	Blank(s)	Blank(s)	Blank(s)	N/A
39996811	White	Male	2013	Soft Tissue including Heart	Malignant	5.3.1.1 Specified (excluding Kaposi sarcoma)	Unclassified	IX(d) Other specified soft tissue sarcomas	SoftTissue	SoftTissue	C49.0-Conn, subcutaneous, other soft tis: head, face, neck	490	9040	Malignant	Undifferentiated; anaplastic; Grade IV	Not a paired site	Positive histology	9040/3: Synovial sarcoma, NOS	9040/3: Synovial sarcoma, NOS	9040-9049: synovial-like neoplasms	Not Brain	IX(d.7) Synovial sarcomas	Soft Tissue including Heart	Distant	Distant site(s)/node(s) involved	Distant	D	Blank(s)	Blank(s)	III	T2b	N1	M0	Blank(s)	Blank(s)	Blank(s)	Blank(s)	Blank(s)	Blank(s)	Blank(s)	IV	Blank(s)	T2b	N1	M0	Blank(s)	Blank(s)	Blank(s)	N/A
40008212	White	Female	2013	Soft Tissue including Heart	Malignant	5.3.1.1 Specified (excluding Kaposi sarcoma)	Unclassified	IX(d) Other specified soft tissue sarcomas	SoftTissue	SoftTissue	C49.3-Conn, subcutaneous, other soft tis: thorax	493	9043	Malignant	Poorly differentiated; Grade III	Right - origin of primary	Positive histology	9043/3: Synovial sarcoma, biphasic	9043/3: Synovial sarcoma, biphasic	9040-9049: synovial-like neoplasms	Not Brain	IX(d.7) Synovial sarcomas	Soft Tissue including Heart	Localized	Localized only	Localized	L	Blank(s)	Blank(s)	IIA	T1NOS	N0	M0	Blank(s)	Blank(s)	Blank(s)	Blank(s)	Blank(s)	Blank(s)	Blank(s)	IINOS	Blank(s)	T1NOS	N0	M0	Blank(s)	Blank(s)	Blank(s)	N/A
40008212	White	Female	2013	Lung and Bronchus	Malignant	5.3.1.1 Specified (excluding Kaposi sarcoma)	Unclassified	IX(d) Other specified soft tissue sarcomas	Lung	Lung	C34.1-Upper lobe, lung	341	9040	Malignant	Moderately differentiated; Grade II	Right - origin of primary	Positive histology	9040/3: Synovial sarcoma, NOS	9040/3: Synovial sarcoma, NOS	9040-9049: synovial-like neoplasms	Not Brain	IX(d.7) Synovial sarcomas	Lung and Bronchus	Distant	Distant site(s)/node(s) involved	Distant	D	Blank(s)	Blank(s)	NA	NA	NA	NA	Blank(s)	Blank(s)	Blank(s)	Blank(s)	Blank(s)	Blank(s)	Blank(s)	NA	Blank(s)	NA	NA	NA	Blank(s)	Blank(s)	Blank(s)	N/A
40011630	Black	Male	2013	Soft Tissue including Heart	Malignant	5.3.1.1 Specified (excluding Kaposi sarcoma)	Unclassified	IX(d) Other specified soft tissue sarcomas	SoftTissue	SoftTissue	C49.2-Conn, subcutaneous, other soft tis: lower limb, hip	492	9041	Malignant	Poorly differentiated; Grade III	Left - origin of primary	Positive histology	9041/3: Synovial sarcoma, spindle cell	9041/3: Synovial sarcoma, spindle cell	9040-9049: synovial-like neoplasms	Not Brain	IX(d.7) Synovial sarcomas	Soft Tissue including Heart	Distant	Distant site(s)/node(s) involved	Distant	D	Blank(s)	Blank(s)	IV	T2b	N1	M1	Blank(s)	Blank(s)	Blank(s)	Blank(s)	Blank(s)	Blank(s)	Blank(s)	IV	Blank(s)	T2b	N1	M1	Blank(s)	Blank(s)	Blank(s)	N/A
40017528	White	Male	2013	Soft Tissue including Heart	Malignant	5.3.1.1 Specified (excluding Kaposi sarcoma)	Unclassified	IX(d) Other specified soft tissue sarcomas	SoftTissue	SoftTissue	C49.0-Conn, subcutaneous, other soft tis: head, face, neck	490	9041	Malignant	Undifferentiated; anaplastic; Grade IV	Right - origin of primary	Positive histology	9041/3: Synovial sarcoma, spindle cell	9041/3: Synovial sarcoma, spindle cell	9040-9049: synovial-like neoplasms	Not Brain	IX(d.7) Synovial sarcomas	Soft Tissue including Heart	Regional	Regional by direct extension only	Regional	RE	Blank(s)	Blank(s)	III	T2b	N0	M0	Blank(s)	Blank(s)	Blank(s)	Blank(s)	Blank(s)	Blank(s)	Blank(s)	III	Blank(s)	T2b	N0	M0	Blank(s)	Blank(s)	Blank(s)	N/A
40416893	Other (American Indian/AK Native, Asian/Pacific Islander)	Female	2013	Soft Tissue including Heart	Malignant	5.3.1.1 Specified (excluding Kaposi sarcoma)	Unclassified	IX(d) Other specified soft tissue sarcomas	SoftTissue	SoftTissue	C49.2-Conn, subcutaneous, other soft tis: lower limb, hip	492	9041	Malignant	Moderately differentiated; Grade II	Left - origin of primary	Positive histology	9041/3: Synovial sarcoma, spindle cell	9041/3: Synovial sarcoma, spindle cell	9040-9049: synovial-like neoplasms	Not Brain	IX(d.7) Synovial sarcomas	Soft Tissue including Heart	Localized	Localized only	Localized	L	Blank(s)	Blank(s)	IIB	T2NOS	N0	M0	Blank(s)	Blank(s)	Blank(s)	Blank(s)	Blank(s)	Blank(s)	Blank(s)	INOS	Blank(s)	T2NOS	N0	M0	Blank(s)	Blank(s)	Blank(s)	N/A
40426037	White	Female	2013	Breast	Malignant	5.3.1.1 Specified (excluding Kaposi sarcoma)	Unclassified	IX(d) Other specified soft tissue sarcomas	Breast	Breast	C50.9-Breast, NOS	509	9041	Malignant	Poorly differentiated; Grade III	Left - origin of primary	Positive histology	9041/3: Synovial sarcoma, spindle cell	9041/3: Synovial sarcoma, spindle cell	9040-9049: synovial-like neoplasms	Not Brain	IX(d.7) Synovial sarcomas	Female Breast	Regional	Regional by direct extension only	Regional	RE	Blank(s)	Blank(s)	NA	NA	NA	NA	Blank(s)	Blank(s)	Blank(s)	Blank(s)	Blank(s)	Blank(s)	Blank(s)	NA	NA	NA	NA	NA	NA	NA	NA	N/A
40433600	White	Male	2013	Soft Tissue including Heart	Malignant	5.3.1.1 Specified (excluding Kaposi sarcoma)	Unclassified	IX(d) Other specified soft tissue sarcomas	SoftTissue	SoftTissue	C49.5-Conn, subcutaneous, other soft tis: pelvis	495	9043	Malignant	Moderately differentiated; Grade II	Left - origin of primary	Positive histology	9043/3: Synovial sarcoma, biphasic	9043/3: Synovial sarcoma, biphasic	9040-9049: synovial-like neoplasms	Not Brain	IX(d.7) Synovial sarcomas	Soft Tissue including Heart	Localized	Localized only	Localized	L	Blank(s)	Blank(s)	IA	T1b	N0	M0	Blank(s)	Blank(s)	Blank(s)	Blank(s)	Blank(s)	Blank(s)	Blank(s)	IA	Blank(s)	T1b	N0	M0	Blank(s)	Blank(s)	Blank(s)	N/A
40439846	White	Female	2014	Soft Tissue including Heart	Malignant	5.3.1.1 Specified (excluding Kaposi sarcoma)	Unclassified	IX(d) Other specified soft tissue sarcomas	SoftTissue	SoftTissue	C49.5-Conn, subcutaneous, other soft tis: pelvis	495	9040	Malignant	Undifferentiated; anaplastic; Grade IV	Right - origin of primary	Positive histology	9040/3: Synovial sarcoma, NOS	9040/3: Synovial sarcoma, NOS	9040-9049: synovial-like neoplasms	Not Brain	IX(d.7) Synovial sarcomas	Soft Tissue including Heart	Localized	Localized only	Localized	L	Blank(s)	Blank(s)	III	T2b	N0	M0	Blank(s)	Blank(s)	Blank(s)	Blank(s)	Blank(s)	Blank(s)	Blank(s)	III	Blank(s)	T2b	N0	M0	Blank(s)	Blank(s)	Blank(s)	N/A
40440773	White	Male	2004	Soft Tissue including Heart	Malignant	5.3.1.1 Specified (excluding Kaposi sarcoma)	Unclassified	IX(d) Other specified soft tissue sarcomas	SoftTissue	SoftTissue	C49.1-Conn, subcutaneous, other soft tis: upr limb, shoulder	491	9040	Malignant	Undifferentiated; anaplastic; Grade IV	Right - origin of primary	Positive histology	9040/3: Synovial sarcoma, NOS	9040/3: Synovial sarcoma, NOS	9040-9049: synovial-like neoplasms	Not Brain	IX(d.7) Synovial sarcomas	Soft Tissue including Heart	Localized	Localized only	Localized	L	Blank(s)	Blank(s)	Blank(s)	Blank(s)	Blank(s)	Blank(s)	Blank(s)	Blank(s)	Blank(s)	Blank(s)	Blank(s)	Blank(s)	Blank(s)	IIA	Blank(s)	T1b	N0	M0	Blank(s)	Blank(s)	Blank(s)	N/A
40455987	White	Female	2013	Lung and Bronchus	Malignant	5.3.1.1 Specified (excluding Kaposi sarcoma)	Unclassified	IX(d) Other specified soft tissue sarcomas	Lung	Lung	C34.3-Lower lobe, lung	343	9041	Malignant	Well differentiated; Grade I	Right - origin of primary	Positive histology	9041/3: Synovial sarcoma, spindle cell	9041/3: Synovial sarcoma, spindle cell	9040-9049: synovial-like neoplasms	Not Brain	IX(d.7) Synovial sarcomas	Lung and Bronchus	Regional	Regional by direct extension only	Regional	RE	Blank(s)	Blank(s)	NA	NA	NA	NA	Blank(s)	Blank(s)	Blank(s)	Blank(s)	Blank(s)	Blank(s)	Blank(s)	NA	Blank(s)	NA	NA	NA	Blank(s)	Blank(s)	Blank(s)	N/A
[truncated: 534 more rows]
[truncated: 148 more columns]
