# Supplementary material for: Multimodal Risk-Adapted Treatment in Surgical Patients With Synovial Sarcoma: A Preoperative Nomogram-Guided Adjuvant Treatment Strategy
Source: Front Surg. 2020 Dec 21;7:579726. doi: 10.3389/fsurg.2020.579726 (PMC7780852; doi:10.3389/fsurg.2020.579726)
Supplement: Supplementary file 4 [file Data_Sheet_3.CSV]

Patient ID	Race recode (White, Black, Other)	Sex	Year of diagnosis	Site recode ICD-O-3/WHO 2008	Behavior recode for analysis	AYA site recode/WHO 2008	Lymphoma subtype recode/WHO 2008	ICCC site recode ICD-O-3/WHO 2008	TNM 7/CS v0204+ Schema	CS Schema - AJCC 6th Edition	Primary Site - labeled	Primary Site	Histologic Type ICD-O-3	Behavior code ICD-O-3	Grade	Laterality	Diagnostic Confirmation	ICD-O-3 Hist/behav	ICD-O-3 Hist/behav, malignant	Histology recode - broad groupings	Histology recode - Brain groupings	ICCC site rec extended ICD-O-3/WHO 2008	Site recode B ICD-O-3/WHO 2008	Summary stage 2000 (1998+)	SEER Combined Summary Stage 2000 (2004+)	SEER historic stage A (1973-2015)	Derived SS1977 (2004-2015)	SEER summary stage 2000 (2001-2003)	SEER summary stage 1977 (1995-2000)	Derived AJCC Stage Group, 7th ed (2010-2015)	Derived AJCC T, 7th ed (2010-2015)	Derived AJCC N, 7th ed (2010-2015)	Derived AJCC M, 7th ed (2010-2015)	Derived SEER Cmb Stg Grp (2016+)	Derived SEER Combined T (2016+)	Derived SEER Combined N (2016+)	Derived SEER Combined M (2016+)	Derived SEER Combined T Src (2016+)	Derived SEER Combined N Src (2016+)	Derived SEER Combined M Src (2016+)	Derived AJCC Stage Group, 6th ed (2004-2015)	Breast - Adjusted AJCC 6th Stage (1988-2015)	Derived AJCC T, 6th ed (2004-2015)	Derived AJCC N, 6th ed (2004-2015)	Derived AJCC M, 6th ed (2004-2015)	Breast - Adjusted AJCC 6th T (1988-2015)	Breast - Adjusted AJCC 6th N (1988-2015)	Breast - Adjusted AJCC 6th M (1988-2015)	Lymphoma - Ann Arbor Stage (1983-2015)
7343	White	Female	1975	Soft Tissue including Heart	Malignant	5.3.1.1 Specified (excluding Kaposi sarcoma)	Unclassified	IX(d) Other specified soft tissue sarcomas	SoftTissue	SoftTissue	C49.9-Conn, subcutaneous and other soft tissues, NOS	499	9040	Malignant	Unknown	Not a paired site	Positive histology	9040/3: Synovial sarcoma, NOS	9040/3: Synovial sarcoma, NOS	9040-9049: synovial-like neoplasms	Not Brain	IX(d.7) Synovial sarcomas	Soft Tissue including Heart	Blank(s)	Blank(s)	Unstaged	Blank(s)	Blank(s)	Blank(s)	Blank(s)	Blank(s)	Blank(s)	Blank(s)	Blank(s)	Blank(s)	Blank(s)	Blank(s)	Blank(s)	Blank(s)	Blank(s)	Blank(s)	Blank(s)	Blank(s)	Blank(s)	Blank(s)	Blank(s)	Blank(s)	Blank(s)	Blank(s)
9150	Black	Female	1991	Soft Tissue including Heart	Malignant	5.3.1.1 Specified (excluding Kaposi sarcoma)	Unclassified	IX(d) Other specified soft tissue sarcomas	SoftTissue	SoftTissue	C49.2-Conn, subcutaneous, other soft tis: lower limb, hip	492	9040	Malignant	Unknown	Right - origin of primary	Positive histology	9040/3: Synovial sarcoma, NOS	9040/3: Synovial sarcoma, NOS	9040-9049: synovial-like neoplasms	Not Brain	IX(d.7) Synovial sarcomas	Soft Tissue including Heart	Blank(s)	Blank(s)	Unstaged	Blank(s)	Blank(s)	Blank(s)	Blank(s)	Blank(s)	Blank(s)	Blank(s)	Blank(s)	Blank(s)	Blank(s)	Blank(s)	Blank(s)	Blank(s)	Blank(s)	Blank(s)	Blank(s)	Blank(s)	Blank(s)	Blank(s)	Blank(s)	Blank(s)	Blank(s)	N/A
10808	White	Male	1993	Soft Tissue including Heart	Malignant	5.3.1.1 Specified (excluding Kaposi sarcoma)	Unclassified	IX(d) Other specified soft tissue sarcomas	SoftTissue	SoftTissue	C49.1-Conn, subcutaneous, other soft tis: upr limb, shoulder	491	9040	Malignant	Unknown	Left - origin of primary	Positive histology	9040/3: Synovial sarcoma, NOS	9040/3: Synovial sarcoma, NOS	9040-9049: synovial-like neoplasms	Not Brain	IX(d.7) Synovial sarcomas	Soft Tissue including Heart	Blank(s)	Blank(s)	Localized	Blank(s)	Blank(s)	Blank(s)	Blank(s)	Blank(s)	Blank(s)	Blank(s)	Blank(s)	Blank(s)	Blank(s)	Blank(s)	Blank(s)	Blank(s)	Blank(s)	Blank(s)	Blank(s)	Blank(s)	Blank(s)	Blank(s)	Blank(s)	Blank(s)	Blank(s)	N/A
38602	Other (American Indian/AK Native, Asian/Pacific Islander)	Male	1978	Soft Tissue including Heart	Malignant	5.3.1.1 Specified (excluding Kaposi sarcoma)	Unclassified	IX(d) Other specified soft tissue sarcomas	SoftTissue	SoftTissue	C49.2-Conn, subcutaneous, other soft tis: lower limb, hip	492	9040	Malignant	Unknown	Right - origin of primary	Positive histology	9040/3: Synovial sarcoma, NOS	9040/3: Synovial sarcoma, NOS	9040-9049: synovial-like neoplasms	Not Brain	IX(d.7) Synovial sarcomas	Soft Tissue including Heart	Blank(s)	Blank(s)	Localized	Blank(s)	Blank(s)	Blank(s)	Blank(s)	Blank(s)	Blank(s)	Blank(s)	Blank(s)	Blank(s)	Blank(s)	Blank(s)	Blank(s)	Blank(s)	Blank(s)	Blank(s)	Blank(s)	Blank(s)	Blank(s)	Blank(s)	Blank(s)	Blank(s)	Blank(s)	Blank(s)
38658	White	Male	1980	Soft Tissue including Heart	Malignant	5.3.1.1 Specified (excluding Kaposi sarcoma)	Unclassified	IX(d) Other specified soft tissue sarcomas	SoftTissue	SoftTissue	C49.1-Conn, subcutaneous, other soft tis: upr limb, shoulder	491	9041	Malignant	Undifferentiated; anaplastic; Grade IV	Right - origin of primary	Positive histology	9041/3: Synovial sarcoma, spindle cell	9041/3: Synovial sarcoma, spindle cell	9040-9049: synovial-like neoplasms	Not Brain	IX(d.7) Synovial sarcomas	Soft Tissue including Heart	Blank(s)	Blank(s)	Localized	Blank(s)	Blank(s)	Blank(s)	Blank(s)	Blank(s)	Blank(s)	Blank(s)	Blank(s)	Blank(s)	Blank(s)	Blank(s)	Blank(s)	Blank(s)	Blank(s)	Blank(s)	Blank(s)	Blank(s)	Blank(s)	Blank(s)	Blank(s)	Blank(s)	Blank(s)	Blank(s)
79949	White	Female	1980	Soft Tissue including Heart	Malignant	5.3.1.1 Specified (excluding Kaposi sarcoma)	Unclassified	IX(d) Other specified soft tissue sarcomas	SoftTissue	SoftTissue	C49.3-Conn, subcutaneous, other soft tis: thorax	493	9040	Malignant	Unknown	Left - origin of primary	Positive histology	9040/3: Synovial sarcoma, NOS	9040/3: Synovial sarcoma, NOS	9040-9049: synovial-like neoplasms	Not Brain	IX(d.7) Synovial sarcomas	Soft Tissue including Heart	Blank(s)	Blank(s)	Localized	Blank(s)	Blank(s)	Blank(s)	Blank(s)	Blank(s)	Blank(s)	Blank(s)	Blank(s)	Blank(s)	Blank(s)	Blank(s)	Blank(s)	Blank(s)	Blank(s)	Blank(s)	Blank(s)	Blank(s)	Blank(s)	Blank(s)	Blank(s)	Blank(s)	Blank(s)	Blank(s)
87629	Black	Male	1980	Soft Tissue including Heart	Malignant	5.3.1.1 Specified (excluding Kaposi sarcoma)	Unclassified	IX(d) Other specified soft tissue sarcomas	SoftTissue	SoftTissue	C49.2-Conn, subcutaneous, other soft tis: lower limb, hip	492	9043	Malignant	Unknown	Left - origin of primary	Positive histology	9043/3: Synovial sarcoma, biphasic	9043/3: Synovial sarcoma, biphasic	9040-9049: synovial-like neoplasms	Not Brain	IX(d.7) Synovial sarcomas	Soft Tissue including Heart	Blank(s)	Blank(s)	Localized	Blank(s)	Blank(s)	Blank(s)	Blank(s)	Blank(s)	Blank(s)	Blank(s)	Blank(s)	Blank(s)	Blank(s)	Blank(s)	Blank(s)	Blank(s)	Blank(s)	Blank(s)	Blank(s)	Blank(s)	Blank(s)	Blank(s)	Blank(s)	Blank(s)	Blank(s)	Blank(s)
98113	White	Female	1979	Soft Tissue including Heart	Malignant	5.3.1.1 Specified (excluding Kaposi sarcoma)	Unclassified	IX(d) Other specified soft tissue sarcomas	SoftTissue	SoftTissue	C49.2-Conn, subcutaneous, other soft tis: lower limb, hip	492	9040	Malignant	Unknown	Right - origin of primary	Positive histology	9040/3: Synovial sarcoma, NOS	9040/3: Synovial sarcoma, NOS	9040-9049: synovial-like neoplasms	Not Brain	IX(d.7) Synovial sarcomas	Soft Tissue including Heart	Blank(s)	Blank(s)	Localized	Blank(s)	Blank(s)	Blank(s)	Blank(s)	Blank(s)	Blank(s)	Blank(s)	Blank(s)	Blank(s)	Blank(s)	Blank(s)	Blank(s)	Blank(s)	Blank(s)	Blank(s)	Blank(s)	Blank(s)	Blank(s)	Blank(s)	Blank(s)	Blank(s)	Blank(s)	Blank(s)
122698	White	Male	1978	Soft Tissue including Heart	Malignant	5.3.1.1 Specified (excluding Kaposi sarcoma)	Unclassified	IX(d) Other specified soft tissue sarcomas	SoftTissue	SoftTissue	C49.4-Conn, subcutaneous, other soft tis: abdomen	494	9040	Malignant	Unknown	Not a paired site	Positive histology	9040/3: Synovial sarcoma, NOS	9040/3: Synovial sarcoma, NOS	9040-9049: synovial-like neoplasms	Not Brain	IX(d.7) Synovial sarcomas	Soft Tissue including Heart	Blank(s)	Blank(s)	Localized	Blank(s)	Blank(s)	Blank(s)	Blank(s)	Blank(s)	Blank(s)	Blank(s)	Blank(s)	Blank(s)	Blank(s)	Blank(s)	Blank(s)	Blank(s)	Blank(s)	Blank(s)	Blank(s)	Blank(s)	Blank(s)	Blank(s)	Blank(s)	Blank(s)	Blank(s)	Blank(s)
152391	Black	Male	1976	Soft Tissue including Heart	Malignant	5.3.1.1 Specified (excluding Kaposi sarcoma)	Unclassified	IX(d) Other specified soft tissue sarcomas	SoftTissue	SoftTissue	C49.2-Conn, subcutaneous, other soft tis: lower limb, hip	492	9040	Malignant	Unknown	Left - origin of primary	Positive histology	9040/3: Synovial sarcoma, NOS	9040/3: Synovial sarcoma, NOS	9040-9049: synovial-like neoplasms	Not Brain	IX(d.7) Synovial sarcomas	Soft Tissue including Heart	Blank(s)	Blank(s)	Localized	Blank(s)	Blank(s)	Blank(s)	Blank(s)	Blank(s)	Blank(s)	Blank(s)	Blank(s)	Blank(s)	Blank(s)	Blank(s)	Blank(s)	Blank(s)	Blank(s)	Blank(s)	Blank(s)	Blank(s)	Blank(s)	Blank(s)	Blank(s)	Blank(s)	Blank(s)	Blank(s)
567096	White	Female	1977	Soft Tissue including Heart	Malignant	5.3.1.1 Specified (excluding Kaposi sarcoma)	Unclassified	IX(d) Other specified soft tissue sarcomas	SoftTissue	SoftTissue	C49.1-Conn, subcutaneous, other soft tis: upr limb, shoulder	491	9040	Malignant	Poorly differentiated; Grade III	Left - origin of primary	Positive histology	9040/3: Synovial sarcoma, NOS	9040/3: Synovial sarcoma, NOS	9040-9049: synovial-like neoplasms	Not Brain	IX(d.7) Synovial sarcomas	Soft Tissue including Heart	Blank(s)	Blank(s)	Localized	Blank(s)	Blank(s)	Blank(s)	Blank(s)	Blank(s)	Blank(s)	Blank(s)	Blank(s)	Blank(s)	Blank(s)	Blank(s)	Blank(s)	Blank(s)	Blank(s)	Blank(s)	Blank(s)	Blank(s)	Blank(s)	Blank(s)	Blank(s)	Blank(s)	Blank(s)	Blank(s)
588830	White	Female	1981	Soft Tissue including Heart	Malignant	5.3.1.1 Specified (excluding Kaposi sarcoma)	Unclassified	IX(d) Other specified soft tissue sarcomas	SoftTissue	SoftTissue	C49.2-Conn, subcutaneous, other soft tis: lower limb, hip	492	9040	Malignant	Unknown	Left - origin of primary	Positive histology	9040/3: Synovial sarcoma, NOS	9040/3: Synovial sarcoma, NOS	9040-9049: synovial-like neoplasms	Not Brain	IX(d.7) Synovial sarcomas	Soft Tissue including Heart	Blank(s)	Blank(s)	Distant	Blank(s)	Blank(s)	Blank(s)	Blank(s)	Blank(s)	Blank(s)	Blank(s)	Blank(s)	Blank(s)	Blank(s)	Blank(s)	Blank(s)	Blank(s)	Blank(s)	Blank(s)	Blank(s)	Blank(s)	Blank(s)	Blank(s)	Blank(s)	Blank(s)	Blank(s)	Blank(s)
613356	White	Male	1982	Soft Tissue including Heart	Malignant	5.3.1.1 Specified (excluding Kaposi sarcoma)	Unclassified	IX(d) Other specified soft tissue sarcomas	SoftTissue	SoftTissue	C49.2-Conn, subcutaneous, other soft tis: lower limb, hip	492	9041	Malignant	Poorly differentiated; Grade III	Left - origin of primary	Positive histology	9041/3: Synovial sarcoma, spindle cell	9041/3: Synovial sarcoma, spindle cell	9040-9049: synovial-like neoplasms	Not Brain	IX(d.7) Synovial sarcomas	Soft Tissue including Heart	Blank(s)	Blank(s)	Distant	Blank(s)	Blank(s)	Blank(s)	Blank(s)	Blank(s)	Blank(s)	Blank(s)	Blank(s)	Blank(s)	Blank(s)	Blank(s)	Blank(s)	Blank(s)	Blank(s)	Blank(s)	Blank(s)	Blank(s)	Blank(s)	Blank(s)	Blank(s)	Blank(s)	Blank(s)	Blank(s)
614784	White	Female	2000	Lung and Bronchus	Malignant	5.3.1.1 Specified (excluding Kaposi sarcoma)	Unclassified	IX(d) Other specified soft tissue sarcomas	Lung	Lung	C34.1-Upper lobe, lung	341	9040	Malignant	Unknown	Left - origin of primary	Positive histology	9040/3: Synovial sarcoma, NOS	9040/3: Synovial sarcoma, NOS	9040-9049: synovial-like neoplasms	Not Brain	IX(d.7) Synovial sarcomas	Lung and Bronchus	Localized	Blank(s)	Localized	Blank(s)	Blank(s)	Localized only	Blank(s)	Blank(s)	Blank(s)	Blank(s)	Blank(s)	Blank(s)	Blank(s)	Blank(s)	Blank(s)	Blank(s)	Blank(s)	Blank(s)	Blank(s)	Blank(s)	Blank(s)	Blank(s)	Blank(s)	Blank(s)	Blank(s)	N/A
631545	White	Male	1981	Soft Tissue including Heart	Malignant	5.3.1.1 Specified (excluding Kaposi sarcoma)	Unclassified	IX(d) Other specified soft tissue sarcomas	SoftTissue	SoftTissue	C49.2-Conn, subcutaneous, other soft tis: lower limb, hip	492	9040	Malignant	Unknown	Left - origin of primary	Positive histology	9040/3: Synovial sarcoma, NOS	9040/3: Synovial sarcoma, NOS	9040-9049: synovial-like neoplasms	Not Brain	IX(d.7) Synovial sarcomas	Soft Tissue including Heart	Blank(s)	Blank(s)	Regional	Blank(s)	Blank(s)	Blank(s)	Blank(s)	Blank(s)	Blank(s)	Blank(s)	Blank(s)	Blank(s)	Blank(s)	Blank(s)	Blank(s)	Blank(s)	Blank(s)	Blank(s)	Blank(s)	Blank(s)	Blank(s)	Blank(s)	Blank(s)	Blank(s)	Blank(s)	Blank(s)
636606	White	Female	1987	Soft Tissue including Heart	Malignant	5.3.1.1 Specified (excluding Kaposi sarcoma)	Unclassified	IX(d) Other specified soft tissue sarcomas	SoftTissue	SoftTissue	C49.2-Conn, subcutaneous, other soft tis: lower limb, hip	492	9040	Malignant	Unknown	Left - origin of primary	Positive histology	9040/3: Synovial sarcoma, NOS	9040/3: Synovial sarcoma, NOS	9040-9049: synovial-like neoplasms	Not Brain	IX(d.7) Synovial sarcomas	Soft Tissue including Heart	Blank(s)	Blank(s)	Localized	Blank(s)	Blank(s)	Blank(s)	Blank(s)	Blank(s)	Blank(s)	Blank(s)	Blank(s)	Blank(s)	Blank(s)	Blank(s)	Blank(s)	Blank(s)	Blank(s)	Blank(s)	Blank(s)	Blank(s)	Blank(s)	Blank(s)	Blank(s)	Blank(s)	Blank(s)	N/A
637266	Black	Male	1983	Soft Tissue including Heart	Malignant	5.3.1.1 Specified (excluding Kaposi sarcoma)	Unclassified	IX(d) Other specified soft tissue sarcomas	SoftTissue	SoftTissue	C49.3-Conn, subcutaneous, other soft tis: thorax	493	9040	Malignant	Unknown	Right - origin of primary	Positive histology	9040/3: Synovial sarcoma, NOS	9040/3: Synovial sarcoma, NOS	9040-9049: synovial-like neoplasms	Not Brain	IX(d.7) Synovial sarcomas	Soft Tissue including Heart	Blank(s)	Blank(s)	Localized	Blank(s)	Blank(s)	Blank(s)	Blank(s)	Blank(s)	Blank(s)	Blank(s)	Blank(s)	Blank(s)	Blank(s)	Blank(s)	Blank(s)	Blank(s)	Blank(s)	Blank(s)	Blank(s)	Blank(s)	Blank(s)	Blank(s)	Blank(s)	Blank(s)	Blank(s)	N/A
650703	White	Male	1986	Soft Tissue including Heart	Malignant	5.3.1.1 Specified (excluding Kaposi sarcoma)	Unclassified	IX(d) Other specified soft tissue sarcomas	SoftTissue	SoftTissue	C49.2-Conn, subcutaneous, other soft tis: lower limb, hip	492	9040	Malignant	Unknown	Left - origin of primary	Positive histology	9040/3: Synovial sarcoma, NOS	9040/3: Synovial sarcoma, NOS	9040-9049: synovial-like neoplasms	Not Brain	IX(d.7) Synovial sarcomas	Soft Tissue including Heart	Blank(s)	Blank(s)	Distant	Blank(s)	Blank(s)	Blank(s)	Blank(s)	Blank(s)	Blank(s)	Blank(s)	Blank(s)	Blank(s)	Blank(s)	Blank(s)	Blank(s)	Blank(s)	Blank(s)	Blank(s)	Blank(s)	Blank(s)	Blank(s)	Blank(s)	Blank(s)	Blank(s)	Blank(s)	N/A
653156	White	Male	1982	Soft Tissue including Heart	Malignant	5.3.1.1 Specified (excluding Kaposi sarcoma)	Unclassified	IX(d) Other specified soft tissue sarcomas	SoftTissue	SoftTissue	C49.2-Conn, subcutaneous, other soft tis: lower limb, hip	492	9040	Malignant	Unknown	Right - origin of primary	Positive histology	9040/3: Synovial sarcoma, NOS	9040/3: Synovial sarcoma, NOS	9040-9049: synovial-like neoplasms	Not Brain	IX(d.7) Synovial sarcomas	Soft Tissue including Heart	Blank(s)	Blank(s)	Distant	Blank(s)	Blank(s)	Blank(s)	Blank(s)	Blank(s)	Blank(s)	Blank(s)	Blank(s)	Blank(s)	Blank(s)	Blank(s)	Blank(s)	Blank(s)	Blank(s)	Blank(s)	Blank(s)	Blank(s)	Blank(s)	Blank(s)	Blank(s)	Blank(s)	Blank(s)	Blank(s)
653312	White	Female	1985	Soft Tissue including Heart	Malignant	5.3.1.1 Specified (excluding Kaposi sarcoma)	Unclassified	IX(d) Other specified soft tissue sarcomas	SoftTissue	SoftTissue	C49.2-Conn, subcutaneous, other soft tis: lower limb, hip	492	9040	Malignant	Unknown	Left - origin of primary	Positive histology	9040/3: Synovial sarcoma, NOS	9040/3: Synovial sarcoma, NOS	9040-9049: synovial-like neoplasms	Not Brain	IX(d.7) Synovial sarcomas	Soft Tissue including Heart	Blank(s)	Blank(s)	Regional	Blank(s)	Blank(s)	Blank(s)	Blank(s)	Blank(s)	Blank(s)	Blank(s)	Blank(s)	Blank(s)	Blank(s)	Blank(s)	Blank(s)	Blank(s)	Blank(s)	Blank(s)	Blank(s)	Blank(s)	Blank(s)	Blank(s)	Blank(s)	Blank(s)	Blank(s)	N/A
708664	White	Female	1985	Soft Tissue including Heart	Malignant	5.3.1.1 Specified (excluding Kaposi sarcoma)	Unclassified	IX(d) Other specified soft tissue sarcomas	SoftTissue	SoftTissue	C49.2-Conn, subcutaneous, other soft tis: lower limb, hip	492	9040	Malignant	Unknown	Right - origin of primary	Positive histology	9040/3: Synovial sarcoma, NOS	9040/3: Synovial sarcoma, NOS	9040-9049: synovial-like neoplasms	Not Brain	IX(d.7) Synovial sarcomas	Soft Tissue including Heart	Blank(s)	Blank(s)	Localized	Blank(s)	Blank(s)	Blank(s)	Blank(s)	Blank(s)	Blank(s)	Blank(s)	Blank(s)	Blank(s)	Blank(s)	Blank(s)	Blank(s)	Blank(s)	Blank(s)	Blank(s)	Blank(s)	Blank(s)	Blank(s)	Blank(s)	Blank(s)	Blank(s)	Blank(s)	N/A
710664	Black	Male	1985	Soft Tissue including Heart	Malignant	5.3.1.1 Specified (excluding Kaposi sarcoma)	Unclassified	IX(d) Other specified soft tissue sarcomas	SoftTissue	SoftTissue	C49.2-Conn, subcutaneous, other soft tis: lower limb, hip	492	9041	Malignant	Unknown	Right - origin of primary	Positive histology	9041/3: Synovial sarcoma, spindle cell	9041/3: Synovial sarcoma, spindle cell	9040-9049: synovial-like neoplasms	Not Brain	IX(d.7) Synovial sarcomas	Soft Tissue including Heart	Blank(s)	Blank(s)	Unstaged	Blank(s)	Blank(s)	Blank(s)	Blank(s)	Blank(s)	Blank(s)	Blank(s)	Blank(s)	Blank(s)	Blank(s)	Blank(s)	Blank(s)	Blank(s)	Blank(s)	Blank(s)	Blank(s)	Blank(s)	Blank(s)	Blank(s)	Blank(s)	Blank(s)	Blank(s)	N/A
715725	Black	Male	1984	Soft Tissue including Heart	Malignant	5.3.1.1 Specified (excluding Kaposi sarcoma)	Unclassified	IX(d) Other specified soft tissue sarcomas	SoftTissue	SoftTissue	C49.2-Conn, subcutaneous, other soft tis: lower limb, hip	492	9040	Malignant	Unknown	Left - origin of primary	Positive histology	9040/3: Synovial sarcoma, NOS	9040/3: Synovial sarcoma, NOS	9040-9049: synovial-like neoplasms	Not Brain	IX(d.7) Synovial sarcomas	Soft Tissue including Heart	Blank(s)	Blank(s)	Localized	Blank(s)	Blank(s)	Blank(s)	Blank(s)	Blank(s)	Blank(s)	Blank(s)	Blank(s)	Blank(s)	Blank(s)	Blank(s)	Blank(s)	Blank(s)	Blank(s)	Blank(s)	Blank(s)	Blank(s)	Blank(s)	Blank(s)	Blank(s)	Blank(s)	Blank(s)	N/A
722840	White	Male	1983	Soft Tissue including Heart	Malignant	5.3.1.1 Specified (excluding Kaposi sarcoma)	Unclassified	IX(d) Other specified soft tissue sarcomas	SoftTissue	SoftTissue	C49.1-Conn, subcutaneous, other soft tis: upr limb, shoulder	491	9040	Malignant	Unknown	Left - origin of primary	Positive histology	9040/3: Synovial sarcoma, NOS	9040/3: Synovial sarcoma, NOS	9040-9049: synovial-like neoplasms	Not Brain	IX(d.7) Synovial sarcomas	Soft Tissue including Heart	Blank(s)	Blank(s)	Localized	Blank(s)	Blank(s)	Blank(s)	Blank(s)	Blank(s)	Blank(s)	Blank(s)	Blank(s)	Blank(s)	Blank(s)	Blank(s)	Blank(s)	Blank(s)	Blank(s)	Blank(s)	Blank(s)	Blank(s)	Blank(s)	Blank(s)	Blank(s)	Blank(s)	Blank(s)	N/A
1134179	White	Male	1982	Soft Tissue including Heart	Malignant	5.3.1.1 Specified (excluding Kaposi sarcoma)	Unclassified	IX(d) Other specified soft tissue sarcomas	SoftTissue	SoftTissue	C49.1-Conn, subcutaneous, other soft tis: upr limb, shoulder	491	9040	Malignant	Undifferentiated; anaplastic; Grade IV	Left - origin of primary	Positive histology	9040/3: Synovial sarcoma, NOS	9040/3: Synovial sarcoma, NOS	9040-9049: synovial-like neoplasms	Not Brain	IX(d.7) Synovial sarcomas	Soft Tissue including Heart	Blank(s)	Blank(s)	Distant	Blank(s)	Blank(s)	Blank(s)	Blank(s)	Blank(s)	Blank(s)	Blank(s)	Blank(s)	Blank(s)	Blank(s)	Blank(s)	Blank(s)	Blank(s)	Blank(s)	Blank(s)	Blank(s)	Blank(s)	Blank(s)	Blank(s)	Blank(s)	Blank(s)	Blank(s)	Blank(s)
1160915	White	Female	1986	Soft Tissue including Heart	Malignant	5.3.1.1 Specified (excluding Kaposi sarcoma)	Unclassified	IX(d) Other specified soft tissue sarcomas	SoftTissue	SoftTissue	C49.1-Conn, subcutaneous, other soft tis: upr limb, shoulder	491	9040	Malignant	Moderately differentiated; Grade II	Right - origin of primary	Positive histology	9040/3: Synovial sarcoma, NOS	9040/3: Synovial sarcoma, NOS	9040-9049: synovial-like neoplasms	Not Brain	IX(d.7) Synovial sarcomas	Soft Tissue including Heart	Blank(s)	Blank(s)	Localized	Blank(s)	Blank(s)	Blank(s)	Blank(s)	Blank(s)	Blank(s)	Blank(s)	Blank(s)	Blank(s)	Blank(s)	Blank(s)	Blank(s)	Blank(s)	Blank(s)	Blank(s)	Blank(s)	Blank(s)	Blank(s)	Blank(s)	Blank(s)	Blank(s)	Blank(s)	N/A
1175032	Black	Female	1984	Salivary Gland	Malignant	5.3.1.1 Specified (excluding Kaposi sarcoma)	Unclassified	IX(d) Other specified soft tissue sarcomas	ParotidGland	ParotidGland	C07.9-Parotid gland	79	9040	Malignant	Unknown	Right - origin of primary	Positive histology	9040/3: Synovial sarcoma, NOS	9040/3: Synovial sarcoma, NOS	9040-9049: synovial-like neoplasms	Not Brain	IX(d.7) Synovial sarcomas	Salivary Gland	Blank(s)	Blank(s)	Regional	Blank(s)	Blank(s)	Blank(s)	Blank(s)	Blank(s)	Blank(s)	Blank(s)	Blank(s)	Blank(s)	Blank(s)	Blank(s)	Blank(s)	Blank(s)	Blank(s)	Blank(s)	Blank(s)	Blank(s)	Blank(s)	Blank(s)	Blank(s)	Blank(s)	Blank(s)	N/A
1185195	White	Female	1983	Soft Tissue including Heart	Malignant	5.3.1.1 Specified (excluding Kaposi sarcoma)	Unclassified	IX(d) Other specified soft tissue sarcomas	SoftTissue	SoftTissue	C49.2-Conn, subcutaneous, other soft tis: lower limb, hip	492	9040	Malignant	Unknown	Right - origin of primary	Positive histology	9040/3: Synovial sarcoma, NOS	9040/3: Synovial sarcoma, NOS	9040-9049: synovial-like neoplasms	Not Brain	IX(d.7) Synovial sarcomas	Soft Tissue including Heart	Blank(s)	Blank(s)	Localized	Blank(s)	Blank(s)	Blank(s)	Blank(s)	Blank(s)	Blank(s)	Blank(s)	Blank(s)	Blank(s)	Blank(s)	Blank(s)	Blank(s)	Blank(s)	Blank(s)	Blank(s)	Blank(s)	Blank(s)	Blank(s)	Blank(s)	Blank(s)	Blank(s)	Blank(s)	N/A
1189255	White	Female	1988	Soft Tissue including Heart	Malignant	5.3.1.1 Specified (excluding Kaposi sarcoma)	Unclassified	IX(d) Other specified soft tissue sarcomas	SoftTissue	SoftTissue	C49.0-Conn, subcutaneous, other soft tis: head, face, neck	490	9040	Malignant	Poorly differentiated; Grade III	Not a paired site	Positive histology	9040/3: Synovial sarcoma, NOS	9040/3: Synovial sarcoma, NOS	9040-9049: synovial-like neoplasms	Not Brain	IX(d.7) Synovial sarcomas	Soft Tissue including Heart	Blank(s)	Blank(s)	Regional	Blank(s)	Blank(s)	Blank(s)	Blank(s)	Blank(s)	Blank(s)	Blank(s)	Blank(s)	Blank(s)	Blank(s)	Blank(s)	Blank(s)	Blank(s)	Blank(s)	Blank(s)	Blank(s)	Blank(s)	Blank(s)	Blank(s)	Blank(s)	Blank(s)	Blank(s)	N/A
1217131	Black	Male	1989	Soft Tissue including Heart	Malignant	5.3.1.1 Specified (excluding Kaposi sarcoma)	Unclassified	IX(d) Other specified soft tissue sarcomas	SoftTissue	SoftTissue	C49.2-Conn, subcutaneous, other soft tis: lower limb, hip	492	9040	Malignant	Undifferentiated; anaplastic; Grade IV	Left - origin of primary	Positive histology	9040/3: Synovial sarcoma, NOS	9040/3: Synovial sarcoma, NOS	9040-9049: synovial-like neoplasms	Not Brain	IX(d.7) Synovial sarcomas	Soft Tissue including Heart	Blank(s)	Blank(s)	Localized	Blank(s)	Blank(s)	Blank(s)	Blank(s)	Blank(s)	Blank(s)	Blank(s)	Blank(s)	Blank(s)	Blank(s)	Blank(s)	Blank(s)	Blank(s)	Blank(s)	Blank(s)	Blank(s)	Blank(s)	Blank(s)	Blank(s)	Blank(s)	Blank(s)	Blank(s)	N/A
1223546	White	Male	1989	Soft Tissue including Heart	Malignant	5.3.1.1 Specified (excluding Kaposi sarcoma)	Unclassified	IX(d) Other specified soft tissue sarcomas	SoftTissue	SoftTissue	C49.2-Conn, subcutaneous, other soft tis: lower limb, hip	492	9040	Malignant	Poorly differentiated; Grade III	Left - origin of primary	Positive histology	9040/3: Synovial sarcoma, NOS	9040/3: Synovial sarcoma, NOS	9040-9049: synovial-like neoplasms	Not Brain	IX(d.7) Synovial sarcomas	Soft Tissue including Heart	Blank(s)	Blank(s)	Localized	Blank(s)	Blank(s)	Blank(s)	Blank(s)	Blank(s)	Blank(s)	Blank(s)	Blank(s)	Blank(s)	Blank(s)	Blank(s)	Blank(s)	Blank(s)	Blank(s)	Blank(s)	Blank(s)	Blank(s)	Blank(s)	Blank(s)	Blank(s)	Blank(s)	Blank(s)	N/A
1239286	White	Male	1990	Soft Tissue including Heart	Malignant	5.3.1.1 Specified (excluding Kaposi sarcoma)	Unclassified	IX(d) Other specified soft tissue sarcomas	SoftTissue	SoftTissue	C49.2-Conn, subcutaneous, other soft tis: lower limb, hip	492	9040	Malignant	Unknown	Right - origin of primary	Positive histology	9040/3: Synovial sarcoma, NOS	9040/3: Synovial sarcoma, NOS	9040-9049: synovial-like neoplasms	Not Brain	IX(d.7) Synovial sarcomas	Soft Tissue including Heart	Blank(s)	Blank(s)	Localized	Blank(s)	Blank(s)	Blank(s)	Blank(s)	Blank(s)	Blank(s)	Blank(s)	Blank(s)	Blank(s)	Blank(s)	Blank(s)	Blank(s)	Blank(s)	Blank(s)	Blank(s)	Blank(s)	Blank(s)	Blank(s)	Blank(s)	Blank(s)	Blank(s)	Blank(s)	N/A
1251830	White	Male	1990	Thyroid	Malignant	5.3.1.1 Specified (excluding Kaposi sarcoma)	Unclassified	IX(d) Other specified soft tissue sarcomas	Thyroid	Thyroid	C73.9-Thyroid gland	739	9040	Malignant	Unknown	Not a paired site	Positive histology	9040/3: Synovial sarcoma, NOS	9040/3: Synovial sarcoma, NOS	9040-9049: synovial-like neoplasms	Not Brain	IX(d.7) Synovial sarcomas	Thyroid	Blank(s)	Blank(s)	Localized	Blank(s)	Blank(s)	Blank(s)	Blank(s)	Blank(s)	Blank(s)	Blank(s)	Blank(s)	Blank(s)	Blank(s)	Blank(s)	Blank(s)	Blank(s)	Blank(s)	Blank(s)	Blank(s)	Blank(s)	Blank(s)	Blank(s)	Blank(s)	Blank(s)	Blank(s)	N/A
1263493	White	Male	1989	Soft Tissue including Heart	Malignant	5.3.1.1 Specified (excluding Kaposi sarcoma)	Unclassified	IX(d) Other specified soft tissue sarcomas	SoftTissue	SoftTissue	C49.2-Conn, subcutaneous, other soft tis: lower limb, hip	492	9040	Malignant	Unknown	Left - origin of primary	Positive histology	9040/3: Synovial sarcoma, NOS	9040/3: Synovial sarcoma, NOS	9040-9049: synovial-like neoplasms	Not Brain	IX(d.7) Synovial sarcomas	Soft Tissue including Heart	Blank(s)	Blank(s)	Localized	Blank(s)	Blank(s)	Blank(s)	Blank(s)	Blank(s)	Blank(s)	Blank(s)	Blank(s)	Blank(s)	Blank(s)	Blank(s)	Blank(s)	Blank(s)	Blank(s)	Blank(s)	Blank(s)	Blank(s)	Blank(s)	Blank(s)	Blank(s)	Blank(s)	Blank(s)	N/A
1268429	Other (American Indian/AK Native, Asian/Pacific Islander)	Male	1988	Soft Tissue including Heart	Malignant	5.3.1.1 Specified (excluding Kaposi sarcoma)	Unclassified	IX(d) Other specified soft tissue sarcomas	SoftTissue	SoftTissue	C49.2-Conn, subcutaneous, other soft tis: lower limb, hip	492	9040	Malignant	Unknown	Right - origin of primary	Positive histology	9040/3: Synovial sarcoma, NOS	9040/3: Synovial sarcoma, NOS	9040-9049: synovial-like neoplasms	Not Brain	IX(d.7) Synovial sarcomas	Soft Tissue including Heart	Blank(s)	Blank(s)	Localized	Blank(s)	Blank(s)	Blank(s)	Blank(s)	Blank(s)	Blank(s)	Blank(s)	Blank(s)	Blank(s)	Blank(s)	Blank(s)	Blank(s)	Blank(s)	Blank(s)	Blank(s)	Blank(s)	Blank(s)	Blank(s)	Blank(s)	Blank(s)	Blank(s)	Blank(s)	N/A
1287149	Other (American Indian/AK Native, Asian/Pacific Islander)	Male	1989	Soft Tissue including Heart	Malignant	5.3.1.1 Specified (excluding Kaposi sarcoma)	Unclassified	IX(d) Other specified soft tissue sarcomas	SoftTissue	SoftTissue	C49.5-Conn, subcutaneous, other soft tis: pelvis	495	9040	Malignant	Moderately differentiated; Grade II	Not a paired site	Positive histology	9040/3: Synovial sarcoma, NOS	9040/3: Synovial sarcoma, NOS	9040-9049: synovial-like neoplasms	Not Brain	IX(d.7) Synovial sarcomas	Soft Tissue including Heart	Blank(s)	Blank(s)	Localized	Blank(s)	Blank(s)	Blank(s)	Blank(s)	Blank(s)	Blank(s)	Blank(s)	Blank(s)	Blank(s)	Blank(s)	Blank(s)	Blank(s)	Blank(s)	Blank(s)	Blank(s)	Blank(s)	Blank(s)	Blank(s)	Blank(s)	Blank(s)	Blank(s)	Blank(s)	N/A
1287864	White	Female	1991	Soft Tissue including Heart	Malignant	5.3.1.1 Specified (excluding Kaposi sarcoma)	Unclassified	IX(d) Other specified soft tissue sarcomas	SoftTissue	SoftTissue	C49.1-Conn, subcutaneous, other soft tis: upr limb, shoulder	491	9043	Malignant	Unknown	Left - origin of primary	Positive histology	9043/3: Synovial sarcoma, biphasic	9043/3: Synovial sarcoma, biphasic	9040-9049: synovial-like neoplasms	Not Brain	IX(d.7) Synovial sarcomas	Soft Tissue including Heart	Blank(s)	Blank(s)	Localized	Blank(s)	Blank(s)	Blank(s)	Blank(s)	Blank(s)	Blank(s)	Blank(s)	Blank(s)	Blank(s)	Blank(s)	Blank(s)	Blank(s)	Blank(s)	Blank(s)	Blank(s)	Blank(s)	Blank(s)	Blank(s)	Blank(s)	Blank(s)	Blank(s)	Blank(s)	N/A
1712490	White	Male	1989	Soft Tissue including Heart	Malignant	5.3.1.1 Specified (excluding Kaposi sarcoma)	Unclassified	IX(d) Other specified soft tissue sarcomas	SoftTissue	SoftTissue	C49.1-Conn, subcutaneous, other soft tis: upr limb, shoulder	491	9040	Malignant	Unknown	Right - origin of primary	Positive histology	9040/3: Synovial sarcoma, NOS	9040/3: Synovial sarcoma, NOS	9040-9049: synovial-like neoplasms	Not Brain	IX(d.7) Synovial sarcomas	Soft Tissue including Heart	Blank(s)	Blank(s)	Localized	Blank(s)	Blank(s)	Blank(s)	Blank(s)	Blank(s)	Blank(s)	Blank(s)	Blank(s)	Blank(s)	Blank(s)	Blank(s)	Blank(s)	Blank(s)	Blank(s)	Blank(s)	Blank(s)	Blank(s)	Blank(s)	Blank(s)	Blank(s)	Blank(s)	Blank(s)	N/A
1737492	Black	Male	1989	Soft Tissue including Heart	Malignant	5.3.1.1 Specified (excluding Kaposi sarcoma)	Unclassified	IX(d) Other specified soft tissue sarcomas	SoftTissue	SoftTissue	C49.2-Conn, subcutaneous, other soft tis: lower limb, hip	492	9043	Malignant	Unknown	Right - origin of primary	Positive histology	9043/3: Synovial sarcoma, biphasic	9043/3: Synovial sarcoma, biphasic	9040-9049: synovial-like neoplasms	Not Brain	IX(d.7) Synovial sarcomas	Soft Tissue including Heart	Blank(s)	Blank(s)	Localized	Blank(s)	Blank(s)	Blank(s)	Blank(s)	Blank(s)	Blank(s)	Blank(s)	Blank(s)	Blank(s)	Blank(s)	Blank(s)	Blank(s)	Blank(s)	Blank(s)	Blank(s)	Blank(s)	Blank(s)	Blank(s)	Blank(s)	Blank(s)	Blank(s)	Blank(s)	N/A
1758577	Black	Female	1992	Soft Tissue including Heart	Malignant	5.3.1.1 Specified (excluding Kaposi sarcoma)	Unclassified	IX(d) Other specified soft tissue sarcomas	SoftTissue	SoftTissue	C49.9-Conn, subcutaneous and other soft tissues, NOS	499	9040	Malignant	Unknown	Not a paired site	Positive histology	9040/3: Synovial sarcoma, NOS	9040/3: Synovial sarcoma, NOS	9040-9049: synovial-like neoplasms	Not Brain	IX(d.7) Synovial sarcomas	Soft Tissue including Heart	Blank(s)	Blank(s)	Unstaged	Blank(s)	Blank(s)	Blank(s)	Blank(s)	Blank(s)	Blank(s)	Blank(s)	Blank(s)	Blank(s)	Blank(s)	Blank(s)	Blank(s)	Blank(s)	Blank(s)	Blank(s)	Blank(s)	Blank(s)	Blank(s)	Blank(s)	Blank(s)	Blank(s)	Blank(s)	N/A
1776443	White	Female	1992	Soft Tissue including Heart	Malignant	5.3.1.1 Specified (excluding Kaposi sarcoma)	Unclassified	IX(d) Other specified soft tissue sarcomas	SoftTissue	SoftTissue	C49.2-Conn, subcutaneous, other soft tis: lower limb, hip	492	9041	Malignant	Undifferentiated; anaplastic; Grade IV	Right - origin of primary	Positive histology	9041/3: Synovial sarcoma, spindle cell	9041/3: Synovial sarcoma, spindle cell	9040-9049: synovial-like neoplasms	Not Brain	IX(d.7) Synovial sarcomas	Soft Tissue including Heart	Blank(s)	Blank(s)	Localized	Blank(s)	Blank(s)	Blank(s)	Blank(s)	Blank(s)	Blank(s)	Blank(s)	Blank(s)	Blank(s)	Blank(s)	Blank(s)	Blank(s)	Blank(s)	Blank(s)	Blank(s)	Blank(s)	Blank(s)	Blank(s)	Blank(s)	Blank(s)	Blank(s)	Blank(s)	N/A
1782744	Black	Female	1995	Soft Tissue including Heart	Malignant	5.3.1.1 Specified (excluding Kaposi sarcoma)	Unclassified	IX(d) Other specified soft tissue sarcomas	SoftTissue	SoftTissue	C49.2-Conn, subcutaneous, other soft tis: lower limb, hip	492	9040	Malignant	Unknown	Right - origin of primary	Positive histology	9040/3: Synovial sarcoma, NOS	9040/3: Synovial sarcoma, NOS	9040-9049: synovial-like neoplasms	Not Brain	IX(d.7) Synovial sarcomas	Soft Tissue including Heart	Blank(s)	Blank(s)	Unstaged	Blank(s)	Blank(s)	Unknown/unstaged/unspecified/DCO	Blank(s)	Blank(s)	Blank(s)	Blank(s)	Blank(s)	Blank(s)	Blank(s)	Blank(s)	Blank(s)	Blank(s)	Blank(s)	Blank(s)	Blank(s)	Blank(s)	Blank(s)	Blank(s)	Blank(s)	Blank(s)	Blank(s)	N/A
1784920	White	Female	1994	Soft Tissue including Heart	Malignant	5.3.1.1 Specified (excluding Kaposi sarcoma)	Unclassified	IX(d) Other specified soft tissue sarcomas	SoftTissue	SoftTissue	C49.2-Conn, subcutaneous, other soft tis: lower limb, hip	492	9040	Malignant	Unknown	Left - origin of primary	Positive histology	9040/3: Synovial sarcoma, NOS	9040/3: Synovial sarcoma, NOS	9040-9049: synovial-like neoplasms	Not Brain	IX(d.7) Synovial sarcomas	Soft Tissue including Heart	Blank(s)	Blank(s)	Localized	Blank(s)	Blank(s)	Blank(s)	Blank(s)	Blank(s)	Blank(s)	Blank(s)	Blank(s)	Blank(s)	Blank(s)	Blank(s)	Blank(s)	Blank(s)	Blank(s)	Blank(s)	Blank(s)	Blank(s)	Blank(s)	Blank(s)	Blank(s)	Blank(s)	Blank(s)	N/A
1790248	White	Male	1991	Soft Tissue including Heart	Malignant	5.3.1.1 Specified (excluding Kaposi sarcoma)	Unclassified	IX(d) Other specified soft tissue sarcomas	SoftTissue	SoftTissue	C49.2-Conn, subcutaneous, other soft tis: lower limb, hip	492	9041	Malignant	Unknown	Left - origin of primary	Positive histology	9041/3: Synovial sarcoma, spindle cell	9041/3: Synovial sarcoma, spindle cell	9040-9049: synovial-like neoplasms	Not Brain	IX(d.7) Synovial sarcomas	Soft Tissue including Heart	Blank(s)	Blank(s)	Distant	Blank(s)	Blank(s)	Blank(s)	Blank(s)	Blank(s)	Blank(s)	Blank(s)	Blank(s)	Blank(s)	Blank(s)	Blank(s)	Blank(s)	Blank(s)	Blank(s)	Blank(s)	Blank(s)	Blank(s)	Blank(s)	Blank(s)	Blank(s)	Blank(s)	Blank(s)	N/A
1800043	White	Female	1995	Soft Tissue including Heart	Malignant	5.3.1.1 Specified (excluding Kaposi sarcoma)	Unclassified	IX(d) Other specified soft tissue sarcomas	SoftTissue	SoftTissue	C49.2-Conn, subcutaneous, other soft tis: lower limb, hip	492	9043	Malignant	Unknown	Right - origin of primary	Positive histology	9043/3: Synovial sarcoma, biphasic	9043/3: Synovial sarcoma, biphasic	9040-9049: synovial-like neoplasms	Not Brain	IX(d.7) Synovial sarcomas	Soft Tissue including Heart	Blank(s)	Blank(s)	Localized	Blank(s)	Blank(s)	Localized only	Blank(s)	Blank(s)	Blank(s)	Blank(s)	Blank(s)	Blank(s)	Blank(s)	Blank(s)	Blank(s)	Blank(s)	Blank(s)	Blank(s)	Blank(s)	Blank(s)	Blank(s)	Blank(s)	Blank(s)	Blank(s)	Blank(s)	N/A
1808596	Black	Female	1993	Soft Tissue including Heart	Malignant	5.3.1.1 Specified (excluding Kaposi sarcoma)	Unclassified	IX(d) Other specified soft tissue sarcomas	SoftTissue	SoftTissue	C49.2-Conn, subcutaneous, other soft tis: lower limb, hip	492	9040	Malignant	Unknown	Left - origin of primary	Positive histology	9040/3: Synovial sarcoma, NOS	9040/3: Synovial sarcoma, NOS	9040-9049: synovial-like neoplasms	Not Brain	IX(d.7) Synovial sarcomas	Soft Tissue including Heart	Blank(s)	Blank(s)	Localized	Blank(s)	Blank(s)	Blank(s)	Blank(s)	Blank(s)	Blank(s)	Blank(s)	Blank(s)	Blank(s)	Blank(s)	Blank(s)	Blank(s)	Blank(s)	Blank(s)	Blank(s)	Blank(s)	Blank(s)	Blank(s)	Blank(s)	Blank(s)	Blank(s)	Blank(s)	N/A
1810794	White	Male	1993	Soft Tissue including Heart	Malignant	5.3.1.1 Specified (excluding Kaposi sarcoma)	Unclassified	IX(d) Other specified soft tissue sarcomas	SoftTissue	SoftTissue	C49.0-Conn, subcutaneous, other soft tis: head, face, neck	490	9040	Malignant	Unknown	Right - origin of primary	Positive histology	9040/3: Synovial sarcoma, NOS	9040/3: Synovial sarcoma, NOS	9040-9049: synovial-like neoplasms	Not Brain	IX(d.7) Synovial sarcomas	Soft Tissue including Heart	Blank(s)	Blank(s)	Localized	Blank(s)	Blank(s)	Blank(s)	Blank(s)	Blank(s)	Blank(s)	Blank(s)	Blank(s)	Blank(s)	Blank(s)	Blank(s)	Blank(s)	Blank(s)	Blank(s)	Blank(s)	Blank(s)	Blank(s)	Blank(s)	Blank(s)	Blank(s)	Blank(s)	Blank(s)	N/A
1821413	White	Female	1995	Soft Tissue including Heart	Malignant	5.3.1.1 Specified (excluding Kaposi sarcoma)	Unclassified	IX(d) Other specified soft tissue sarcomas	SoftTissue	SoftTissue	C49.1-Conn, subcutaneous, other soft tis: upr limb, shoulder	491	9040	Malignant	Poorly differentiated; Grade III	Right - origin of primary	Positive histology	9040/3: Synovial sarcoma, NOS	9040/3: Synovial sarcoma, NOS	9040-9049: synovial-like neoplasms	Not Brain	IX(d.7) Synovial sarcomas	Soft Tissue including Heart	Blank(s)	Blank(s)	Localized	Blank(s)	Blank(s)	Localized only	Blank(s)	Blank(s)	Blank(s)	Blank(s)	Blank(s)	Blank(s)	Blank(s)	Blank(s)	Blank(s)	Blank(s)	Blank(s)	Blank(s)	Blank(s)	Blank(s)	Blank(s)	Blank(s)	Blank(s)	Blank(s)	Blank(s)	N/A
1825068	White	Female	1994	Soft Tissue including Heart	Malignant	5.3.1.1 Specified (excluding Kaposi sarcoma)	Unclassified	IX(d) Other specified soft tissue sarcomas	SoftTissue	SoftTissue	C49.5-Conn, subcutaneous, other soft tis: pelvis	495	9040	Malignant	Unknown	Not a paired site	Positive histology	9040/3: Synovial sarcoma, NOS	9040/3: Synovial sarcoma, NOS	9040-9049: synovial-like neoplasms	Not Brain	IX(d.7) Synovial sarcomas	Soft Tissue including Heart	Blank(s)	Blank(s)	Regional	Blank(s)	Blank(s)	Blank(s)	Blank(s)	Blank(s)	Blank(s)	Blank(s)	Blank(s)	Blank(s)	Blank(s)	Blank(s)	Blank(s)	Blank(s)	Blank(s)	Blank(s)	Blank(s)	Blank(s)	Blank(s)	Blank(s)	Blank(s)	Blank(s)	Blank(s)	N/A
1825754	White	Female	1993	Soft Tissue including Heart	Malignant	5.3.1.1 Specified (excluding Kaposi sarcoma)	Unclassified	IX(d) Other specified soft tissue sarcomas	SoftTissue	SoftTissue	C49.6-Conn, subcutaneous, other soft tis: trunk, NOS	496	9040	Malignant	Unknown	Right - origin of primary	Positive histology	9040/3: Synovial sarcoma, NOS	9040/3: Synovial sarcoma, NOS	9040-9049: synovial-like neoplasms	Not Brain	IX(d.7) Synovial sarcomas	Soft Tissue including Heart	Blank(s)	Blank(s)	Localized	Blank(s)	Blank(s)	Blank(s)	Blank(s)	Blank(s)	Blank(s)	Blank(s)	Blank(s)	Blank(s)	Blank(s)	Blank(s)	Blank(s)	Blank(s)	Blank(s)	Blank(s)	Blank(s)	Blank(s)	Blank(s)	Blank(s)	Blank(s)	Blank(s)	Blank(s)	N/A
1834116	White	Female	1991	Soft Tissue including Heart	Malignant	5.3.1.1 Specified (excluding Kaposi sarcoma)	Unclassified	IX(d) Other specified soft tissue sarcomas	SoftTissue	SoftTissue	C49.3-Conn, subcutaneous, other soft tis: thorax	493	9040	Malignant	Unknown	Right - origin of primary	Positive histology	9040/3: Synovial sarcoma, NOS	9040/3: Synovial sarcoma, NOS	9040-9049: synovial-like neoplasms	Not Brain	IX(d.7) Synovial sarcomas	Soft Tissue including Heart	Blank(s)	Blank(s)	Regional	Blank(s)	Blank(s)	Blank(s)	Blank(s)	Blank(s)	Blank(s)	Blank(s)	Blank(s)	Blank(s)	Blank(s)	Blank(s)	Blank(s)	Blank(s)	Blank(s)	Blank(s)	Blank(s)	Blank(s)	Blank(s)	Blank(s)	Blank(s)	Blank(s)	Blank(s)	N/A
1834624	Other (American Indian/AK Native, Asian/Pacific Islander)	Male	1995	Soft Tissue including Heart	Malignant	5.3.1.1 Specified (excluding Kaposi sarcoma)	Unclassified	IX(d) Other specified soft tissue sarcomas	SoftTissue	SoftTissue	C49.1-Conn, subcutaneous, other soft tis: upr limb, shoulder	491	9040	Malignant	Undifferentiated; anaplastic; Grade IV	Left - origin of primary	Positive histology	9040/3: Synovial sarcoma, NOS	9040/3: Synovial sarcoma, NOS	9040-9049: synovial-like neoplasms	Not Brain	IX(d.7) Synovial sarcomas	Soft Tissue including Heart	Blank(s)	Blank(s)	Localized	Blank(s)	Blank(s)	Localized only	Blank(s)	Blank(s)	Blank(s)	Blank(s)	Blank(s)	Blank(s)	Blank(s)	Blank(s)	Blank(s)	Blank(s)	Blank(s)	Blank(s)	Blank(s)	Blank(s)	Blank(s)	Blank(s)	Blank(s)	Blank(s)	Blank(s)	N/A
1835296	White	Female	1995	Soft Tissue including Heart	Malignant	5.3.1.1 Specified (excluding Kaposi sarcoma)	Unclassified	IX(d) Other specified soft tissue sarcomas	SoftTissue	SoftTissue	C49.6-Conn, subcutaneous, other soft tis: trunk, NOS	496	9040	Malignant	Unknown	Right - origin of primary	Positive histology	9040/3: Synovial sarcoma, NOS	9040/3: Synovial sarcoma, NOS	9040-9049: synovial-like neoplasms	Not Brain	IX(d.7) Synovial sarcomas	Soft Tissue including Heart	Blank(s)	Blank(s)	Localized	Blank(s)	Blank(s)	Localized only	Blank(s)	Blank(s)	Blank(s)	Blank(s)	Blank(s)	Blank(s)	Blank(s)	Blank(s)	Blank(s)	Blank(s)	Blank(s)	Blank(s)	Blank(s)	Blank(s)	Blank(s)	Blank(s)	Blank(s)	Blank(s)	Blank(s)	N/A
1838077	White	Male	1994	Soft Tissue including Heart	Malignant	5.3.1.1 Specified (excluding Kaposi sarcoma)	Unclassified	IX(d) Other specified soft tissue sarcomas	SoftTissue	SoftTissue	C49.2-Conn, subcutaneous, other soft tis: lower limb, hip	492	9043	Malignant	Unknown	Left - origin of primary	Positive histology	9043/3: Synovial sarcoma, biphasic	9043/3: Synovial sarcoma, biphasic	9040-9049: synovial-like neoplasms	Not Brain	IX(d.7) Synovial sarcomas	Soft Tissue including Heart	Blank(s)	Blank(s)	Localized	Blank(s)	Blank(s)	Blank(s)	Blank(s)	Blank(s)	Blank(s)	Blank(s)	Blank(s)	Blank(s)	Blank(s)	Blank(s)	Blank(s)	Blank(s)	Blank(s)	Blank(s)	Blank(s)	Blank(s)	Blank(s)	Blank(s)	Blank(s)	Blank(s)	Blank(s)	N/A
1843939	White	Female	1995	Soft Tissue including Heart	Malignant	5.3.1.1 Specified (excluding Kaposi sarcoma)	Unclassified	IX(d) Other specified soft tissue sarcomas	SoftTissue	SoftTissue	C49.5-Conn, subcutaneous, other soft tis: pelvis	495	9041	Malignant	Unknown	Not a paired site	Positive histology	9041/3: Synovial sarcoma, spindle cell	9041/3: Synovial sarcoma, spindle cell	9040-9049: synovial-like neoplasms	Not Brain	IX(d.7) Synovial sarcomas	Soft Tissue including Heart	Blank(s)	Blank(s)	Localized	Blank(s)	Blank(s)	Localized only	Blank(s)	Blank(s)	Blank(s)	Blank(s)	Blank(s)	Blank(s)	Blank(s)	Blank(s)	Blank(s)	Blank(s)	Blank(s)	Blank(s)	Blank(s)	Blank(s)	Blank(s)	Blank(s)	Blank(s)	Blank(s)	Blank(s)	N/A
1845323	White	Male	1994	Soft Tissue including Heart	Malignant	5.3.1.1 Specified (excluding Kaposi sarcoma)	Unclassified	IX(d) Other specified soft tissue sarcomas	SoftTissue	SoftTissue	C49.1-Conn, subcutaneous, other soft tis: upr limb, shoulder	491	9043	Malignant	Unknown	Left - origin of primary	Positive histology	9043/3: Synovial sarcoma, biphasic	9043/3: Synovial sarcoma, biphasic	9040-9049: synovial-like neoplasms	Not Brain	IX(d.7) Synovial sarcomas	Soft Tissue including Heart	Blank(s)	Blank(s)	Localized	Blank(s)	Blank(s)	Blank(s)	Blank(s)	Blank(s)	Blank(s)	Blank(s)	Blank(s)	Blank(s)	Blank(s)	Blank(s)	Blank(s)	Blank(s)	Blank(s)	Blank(s)	Blank(s)	Blank(s)	Blank(s)	Blank(s)	Blank(s)	Blank(s)	Blank(s)	N/A
1845504	White	Female	1993	Soft Tissue including Heart	Malignant	5.3.1.1 Specified (excluding Kaposi sarcoma)	Unclassified	IX(d) Other specified soft tissue sarcomas	SoftTissue	SoftTissue	C49.2-Conn, subcutaneous, other soft tis: lower limb, hip	492	9043	Malignant	Undifferentiated; anaplastic; Grade IV	Right - origin of primary	Positive histology	9043/3: Synovial sarcoma, biphasic	9043/3: Synovial sarcoma, biphasic	9040-9049: synovial-like neoplasms	Not Brain	IX(d.7) Synovial sarcomas	Soft Tissue including Heart	Blank(s)	Blank(s)	Localized	Blank(s)	Blank(s)	Blank(s)	Blank(s)	Blank(s)	Blank(s)	Blank(s)	Blank(s)	Blank(s)	Blank(s)	Blank(s)	Blank(s)	Blank(s)	Blank(s)	Blank(s)	Blank(s)	Blank(s)	Blank(s)	Blank(s)	Blank(s)	Blank(s)	Blank(s)	N/A
1846324	Black	Female	1992	Soft Tissue including Heart	Malignant	5.3.1.1 Specified (excluding Kaposi sarcoma)	Unclassified	IX(d) Other specified soft tissue sarcomas	SoftTissue	SoftTissue	C49.3-Conn, subcutaneous, other soft tis: thorax	493	9040	Malignant	Unknown	Right - origin of primary	Positive histology	9040/3: Synovial sarcoma, NOS	9040/3: Synovial sarcoma, NOS	9040-9049: synovial-like neoplasms	Not Brain	IX(d.7) Synovial sarcomas	Soft Tissue including Heart	Blank(s)	Blank(s)	Localized	Blank(s)	Blank(s)	Blank(s)	Blank(s)	Blank(s)	Blank(s)	Blank(s)	Blank(s)	Blank(s)	Blank(s)	Blank(s)	Blank(s)	Blank(s)	Blank(s)	Blank(s)	Blank(s)	Blank(s)	Blank(s)	Blank(s)	Blank(s)	Blank(s)	Blank(s)	N/A
1852402	White	Male	1992	Soft Tissue including Heart	Malignant	5.3.1.1 Specified (excluding Kaposi sarcoma)	Unclassified	IX(d) Other specified soft tissue sarcomas	SoftTissue	SoftTissue	C49.5-Conn, subcutaneous, other soft tis: pelvis	495	9040	Malignant	Well differentiated; Grade I	Left - origin of primary	Positive histology	9040/3: Synovial sarcoma, NOS	9040/3: Synovial sarcoma, NOS	9040-9049: synovial-like neoplasms	Not Brain	IX(d.7) Synovial sarcomas	Soft Tissue including Heart	Blank(s)	Blank(s)	Localized	Blank(s)	Blank(s)	Blank(s)	Blank(s)	Blank(s)	Blank(s)	Blank(s)	Blank(s)	Blank(s)	Blank(s)	Blank(s)	Blank(s)	Blank(s)	Blank(s)	Blank(s)	Blank(s)	Blank(s)	Blank(s)	Blank(s)	Blank(s)	Blank(s)	Blank(s)	N/A
1855605	White	Male	1992	Soft Tissue including Heart	Malignant	5.3.1.1 Specified (excluding Kaposi sarcoma)	Unclassified	IX(d) Other specified soft tissue sarcomas	SoftTissue	SoftTissue	C49.5-Conn, subcutaneous, other soft tis: pelvis	495	9040	Malignant	Poorly differentiated; Grade III	Not a paired site	Positive histology	9040/3: Synovial sarcoma, NOS	9040/3: Synovial sarcoma, NOS	9040-9049: synovial-like neoplasms	Not Brain	IX(d.7) Synovial sarcomas	Soft Tissue including Heart	Blank(s)	Blank(s)	Localized	Blank(s)	Blank(s)	Blank(s)	Blank(s)	Blank(s)	Blank(s)	Blank(s)	Blank(s)	Blank(s)	Blank(s)	Blank(s)	Blank(s)	Blank(s)	Blank(s)	Blank(s)	Blank(s)	Blank(s)	Blank(s)	Blank(s)	Blank(s)	Blank(s)	Blank(s)	N/A
1856921	White	Male	1996	Soft Tissue including Heart	Malignant	5.3.1.1 Specified (excluding Kaposi sarcoma)	Unclassified	IX(d) Other specified soft tissue sarcomas	SoftTissue	SoftTissue	C49.2-Conn, subcutaneous, other soft tis: lower limb, hip	492	9041	Malignant	Unknown	Left - origin of primary	Positive histology	9041/3: Synovial sarcoma, spindle cell	9041/3: Synovial sarcoma, spindle cell	9040-9049: synovial-like neoplasms	Not Brain	IX(d.7) Synovial sarcomas	Soft Tissue including Heart	Blank(s)	Blank(s)	Localized	Blank(s)	Blank(s)	Localized only	Blank(s)	Blank(s)	Blank(s)	Blank(s)	Blank(s)	Blank(s)	Blank(s)	Blank(s)	Blank(s)	Blank(s)	Blank(s)	Blank(s)	Blank(s)	Blank(s)	Blank(s)	Blank(s)	Blank(s)	Blank(s)	Blank(s)	N/A
2280298	Other (American Indian/AK Native, Asian/Pacific Islander)	Male	1998	Soft Tissue including Heart	Malignant	5.3.1.1 Specified (excluding Kaposi sarcoma)	Unclassified	IX(d) Other specified soft tissue sarcomas	SoftTissue	SoftTissue	C49.5-Conn, subcutaneous, other soft tis: pelvis	495	9040	Malignant	Unknown	Not a paired site	Positive histology	9040/3: Synovial sarcoma, NOS	9040/3: Synovial sarcoma, NOS	9040-9049: synovial-like neoplasms	Not Brain	IX(d.7) Synovial sarcomas	Soft Tissue including Heart	Distant	Blank(s)	Distant	Blank(s)	Blank(s)	Distant site(s)/node(s) involved	Blank(s)	Blank(s)	Blank(s)	Blank(s)	Blank(s)	Blank(s)	Blank(s)	Blank(s)	Blank(s)	Blank(s)	Blank(s)	Blank(s)	Blank(s)	Blank(s)	Blank(s)	Blank(s)	Blank(s)	Blank(s)	Blank(s)	N/A
2282954	White	Female	1998	Soft Tissue including Heart	Malignant	5.3.1.1 Specified (excluding Kaposi sarcoma)	Unclassified	IX(d) Other specified soft tissue sarcomas	SoftTissue	SoftTissue	C49.2-Conn, subcutaneous, other soft tis: lower limb, hip	492	9040	Malignant	Unknown	Right - origin of primary	Positive histology	9040/3: Synovial sarcoma, NOS	9040/3: Synovial sarcoma, NOS	9040-9049: synovial-like neoplasms	Not Brain	IX(d.7) Synovial sarcomas	Soft Tissue including Heart	Localized	Blank(s)	Localized	Blank(s)	Blank(s)	Localized only	Blank(s)	Blank(s)	Blank(s)	Blank(s)	Blank(s)	Blank(s)	Blank(s)	Blank(s)	Blank(s)	Blank(s)	Blank(s)	Blank(s)	Blank(s)	Blank(s)	Blank(s)	Blank(s)	Blank(s)	Blank(s)	Blank(s)	N/A
2284514	White	Male	1996	Soft Tissue including Heart	Malignant	5.3.1.1 Specified (excluding Kaposi sarcoma)	Unclassified	IX(d) Other specified soft tissue sarcomas	SoftTissue	SoftTissue	C49.2-Conn, subcutaneous, other soft tis: lower limb, hip	492	9040	Malignant	Unknown	Right - origin of primary	Positive histology	9040/3: Synovial sarcoma, NOS	9040/3: Synovial sarcoma, NOS	9040-9049: synovial-like neoplasms	Not Brain	IX(d.7) Synovial sarcomas	Soft Tissue including Heart	Blank(s)	Blank(s)	Localized	Blank(s)	Blank(s)	Localized only	Blank(s)	Blank(s)	Blank(s)	Blank(s)	Blank(s)	Blank(s)	Blank(s)	Blank(s)	Blank(s)	Blank(s)	Blank(s)	Blank(s)	Blank(s)	Blank(s)	Blank(s)	Blank(s)	Blank(s)	Blank(s)	Blank(s)	N/A
2286212	White	Female	1997	Soft Tissue including Heart	Malignant	5.3.1.1 Specified (excluding Kaposi sarcoma)	Unclassified	IX(d) Other specified soft tissue sarcomas	SoftTissue	SoftTissue	C49.6-Conn, subcutaneous, other soft tis: trunk, NOS	496	9040	Malignant	Well differentiated; Grade I	Not a paired site	Positive histology	9040/3: Synovial sarcoma, NOS	9040/3: Synovial sarcoma, NOS	9040-9049: synovial-like neoplasms	Not Brain	IX(d.7) Synovial sarcomas	Soft Tissue including Heart	Blank(s)	Blank(s)	Localized	Blank(s)	Blank(s)	Localized only	Blank(s)	Blank(s)	Blank(s)	Blank(s)	Blank(s)	Blank(s)	Blank(s)	Blank(s)	Blank(s)	Blank(s)	Blank(s)	Blank(s)	Blank(s)	Blank(s)	Blank(s)	Blank(s)	Blank(s)	Blank(s)	Blank(s)	N/A
2295110	White	Male	1996	Trachea, Mediastinum and Other Respiratory Organs	Malignant	5.3.1.1 Specified (excluding Kaposi sarcoma)	Unclassified	IX(d) Other specified soft tissue sarcomas	HeartMediastinum	HeartMediastinum	C38.2-Posterior mediastinum	382	9040	Malignant	Undifferentiated; anaplastic; Grade IV	Not a paired site	Positive histology	9040/3: Synovial sarcoma, NOS	9040/3: Synovial sarcoma, NOS	9040-9049: synovial-like neoplasms	Not Brain	IX(d.7) Synovial sarcomas	Mediastinum and Other Respiratory Organs	Blank(s)	Blank(s)	Regional	Blank(s)	Blank(s)	Regional by direct extension only	Blank(s)	Blank(s)	Blank(s)	Blank(s)	Blank(s)	Blank(s)	Blank(s)	Blank(s)	Blank(s)	Blank(s)	Blank(s)	Blank(s)	Blank(s)	Blank(s)	Blank(s)	Blank(s)	Blank(s)	Blank(s)	Blank(s)	N/A
2309558	White	Female	1996	Soft Tissue including Heart	Malignant	5.3.1.1 Specified (excluding Kaposi sarcoma)	Unclassified	IX(d) Other specified soft tissue sarcomas	SoftTissue	SoftTissue	C49.6-Conn, subcutaneous, other soft tis: trunk, NOS	496	9040	Malignant	Unknown	Not a paired site	Positive histology	9040/3: Synovial sarcoma, NOS	9040/3: Synovial sarcoma, NOS	9040-9049: synovial-like neoplasms	Not Brain	IX(d.7) Synovial sarcomas	Soft Tissue including Heart	Blank(s)	Blank(s)	Localized	Blank(s)	Blank(s)	Localized only	Blank(s)	Blank(s)	Blank(s)	Blank(s)	Blank(s)	Blank(s)	Blank(s)	Blank(s)	Blank(s)	Blank(s)	Blank(s)	Blank(s)	Blank(s)	Blank(s)	Blank(s)	Blank(s)	Blank(s)	Blank(s)	Blank(s)	N/A
2315994	Other (American Indian/AK Native, Asian/Pacific Islander)	Male	1997	Soft Tissue including Heart	Malignant	5.3.1.1 Specified (excluding Kaposi sarcoma)	Unclassified	IX(d) Other specified soft tissue sarcomas	SoftTissue	SoftTissue	C49.2-Conn, subcutaneous, other soft tis: lower limb, hip	492	9043	Malignant	Unknown	Left - origin of primary	Positive histology	9043/3: Synovial sarcoma, biphasic	9043/3: Synovial sarcoma, biphasic	9040-9049: synovial-like neoplasms	Not Brain	IX(d.7) Synovial sarcomas	Soft Tissue including Heart	Blank(s)	Blank(s)	Regional	Blank(s)	Blank(s)	Regional by direct extension only	Blank(s)	Blank(s)	Blank(s)	Blank(s)	Blank(s)	Blank(s)	Blank(s)	Blank(s)	Blank(s)	Blank(s)	Blank(s)	Blank(s)	Blank(s)	Blank(s)	Blank(s)	Blank(s)	Blank(s)	Blank(s)	Blank(s)	N/A
2319388	White	Male	1996	Soft Tissue including Heart	Malignant	5.3.1.1 Specified (excluding Kaposi sarcoma)	Unclassified	IX(d) Other specified soft tissue sarcomas	SoftTissue	SoftTissue	C49.1-Conn, subcutaneous, other soft tis: upr limb, shoulder	491	9040	Malignant	Poorly differentiated; Grade III	Right - origin of primary	Positive histology	9040/3: Synovial sarcoma, NOS	9040/3: Synovial sarcoma, NOS	9040-9049: synovial-like neoplasms	Not Brain	IX(d.7) Synovial sarcomas	Soft Tissue including Heart	Blank(s)	Blank(s)	Regional	Blank(s)	Blank(s)	Regional by direct extension only	Blank(s)	Blank(s)	Blank(s)	Blank(s)	Blank(s)	Blank(s)	Blank(s)	Blank(s)	Blank(s)	Blank(s)	Blank(s)	Blank(s)	Blank(s)	Blank(s)	Blank(s)	Blank(s)	Blank(s)	Blank(s)	Blank(s)	N/A
2321850	White	Male	1996	Soft Tissue including Heart	Malignant	5.3.1.1 Specified (excluding Kaposi sarcoma)	Unclassified	IX(d) Other specified soft tissue sarcomas	SoftTissue	SoftTissue	C49.0-Conn, subcutaneous, other soft tis: head, face, neck	490	9040	Malignant	Unknown	Not a paired site	Positive histology	9040/3: Synovial sarcoma, NOS	9040/3: Synovial sarcoma, NOS	9040-9049: synovial-like neoplasms	Not Brain	IX(d.7) Synovial sarcomas	Soft Tissue including Heart	Blank(s)	Blank(s)	Regional	Blank(s)	Blank(s)	Regional by direct extension only	Blank(s)	Blank(s)	Blank(s)	Blank(s)	Blank(s)	Blank(s)	Blank(s)	Blank(s)	Blank(s)	Blank(s)	Blank(s)	Blank(s)	Blank(s)	Blank(s)	Blank(s)	Blank(s)	Blank(s)	Blank(s)	Blank(s)	N/A
2322511	White	Female	2011	Pleura	Malignant	5.3.1.1 Specified (excluding Kaposi sarcoma)	Unclassified	IX(d) Other specified soft tissue sarcomas	Pleura	Pleura	C38.4-Pleura, NOS	384	9041	Malignant	Unknown	Right - origin of primary	Positive histology	9041/3: Synovial sarcoma, spindle cell	9041/3: Synovial sarcoma, spindle cell	9040-9049: synovial-like neoplasms	Not Brain	IX(d.7) Synovial sarcomas	Pleura	Blank(s)	Distant site(s)/node(s) involved	Unstaged	D	Blank(s)	Blank(s)	NA	NA	NA	NA	Blank(s)	Blank(s)	Blank(s)	Blank(s)	Blank(s)	Blank(s)	Blank(s)	NA	Blank(s)	NA	NA	NA	Blank(s)	Blank(s)	Blank(s)	N/A
2325884	Black	Male	1998	Soft Tissue including Heart	Malignant	5.3.1.1 Specified (excluding Kaposi sarcoma)	Unclassified	IX(d) Other specified soft tissue sarcomas	SoftTissue	SoftTissue	C49.2-Conn, subcutaneous, other soft tis: lower limb, hip	492	9040	Malignant	Unknown	Left - origin of primary	Positive histology	9040/3: Synovial sarcoma, NOS	9040/3: Synovial sarcoma, NOS	9040-9049: synovial-like neoplasms	Not Brain	IX(d.7) Synovial sarcomas	Soft Tissue including Heart	Distant	Blank(s)	Distant	Blank(s)	Blank(s)	Distant site(s)/node(s) involved	Blank(s)	Blank(s)	Blank(s)	Blank(s)	Blank(s)	Blank(s)	Blank(s)	Blank(s)	Blank(s)	Blank(s)	Blank(s)	Blank(s)	Blank(s)	Blank(s)	Blank(s)	Blank(s)	Blank(s)	Blank(s)	Blank(s)	N/A
2328168	White	Female	2016	Lung and Bronchus	Malignant	5.3.1.1 Specified (excluding Kaposi sarcoma)	Unclassified	IX(d) Other specified soft tissue sarcomas	Lung	Lung	C34.1-Upper lobe, lung	341	9041	Malignant	Poorly differentiated; Grade III	Left - origin of primary	Positive histology	9041/3: Synovial sarcoma, spindle cell	9041/3: Synovial sarcoma, spindle cell	9040-9049: synovial-like neoplasms	Not Brain	IX(d.7) Synovial sarcomas	Lung and Bronchus	Distant	Distant site(s)/node(s) involved	Blank(s)	Blank(s)	Blank(s)	Blank(s)	Blank(s)	Blank(s)	Blank(s)	Blank(s)	Not applicable	Not applicable	Not applicable	Not applicable	Blank(s)	Blank(s)	Blank(s)	Blank(s)	Blank(s)	Blank(s)	Blank(s)	Blank(s)	Blank(s)	Blank(s)	Blank(s)	Blank(s)
2337694	White	Female	1998	Soft Tissue including Heart	Malignant	5.3.1.1 Specified (excluding Kaposi sarcoma)	Unclassified	IX(d) Other specified soft tissue sarcomas	SoftTissue	SoftTissue	C49.1-Conn, subcutaneous, other soft tis: upr limb, shoulder	491	9040	Malignant	Unknown	Left - origin of primary	Positive histology	9040/3: Synovial sarcoma, NOS	9040/3: Synovial sarcoma, NOS	9040-9049: synovial-like neoplasms	Not Brain	IX(d.7) Synovial sarcomas	Soft Tissue including Heart	Localized	Blank(s)	Localized	Blank(s)	Blank(s)	Localized only	Blank(s)	Blank(s)	Blank(s)	Blank(s)	Blank(s)	Blank(s)	Blank(s)	Blank(s)	Blank(s)	Blank(s)	Blank(s)	Blank(s)	Blank(s)	Blank(s)	Blank(s)	Blank(s)	Blank(s)	Blank(s)	Blank(s)	N/A
2355158	Black	Female	1996	Soft Tissue including Heart	Malignant	5.3.1.1 Specified (excluding Kaposi sarcoma)	Unclassified	IX(d) Other specified soft tissue sarcomas	SoftTissue	SoftTissue	C49.2-Conn, subcutaneous, other soft tis: lower limb, hip	492	9040	Malignant	Undifferentiated; anaplastic; Grade IV	Left - origin of primary	Positive histology	9040/3: Synovial sarcoma, NOS	9040/3: Synovial sarcoma, NOS	9040-9049: synovial-like neoplasms	Not Brain	IX(d.7) Synovial sarcomas	Soft Tissue including Heart	Blank(s)	Blank(s)	Regional	Blank(s)	Blank(s)	Regional by direct extension only	Blank(s)	Blank(s)	Blank(s)	Blank(s)	Blank(s)	Blank(s)	Blank(s)	Blank(s)	Blank(s)	Blank(s)	Blank(s)	Blank(s)	Blank(s)	Blank(s)	Blank(s)	Blank(s)	Blank(s)	Blank(s)	Blank(s)	N/A
2371180	White	Male	1997	Soft Tissue including Heart	Malignant	5.3.1.1 Specified (excluding Kaposi sarcoma)	Unclassified	IX(d) Other specified soft tissue sarcomas	SoftTissue	SoftTissue	C49.2-Conn, subcutaneous, other soft tis: lower limb, hip	492	9040	Malignant	Well differentiated; Grade I	Left - origin of primary	Positive histology	9040/3: Synovial sarcoma, NOS	9040/3: Synovial sarcoma, NOS	9040-9049: synovial-like neoplasms	Not Brain	IX(d.7) Synovial sarcomas	Soft Tissue including Heart	Blank(s)	Blank(s)	Localized	Blank(s)	Blank(s)	Localized only	Blank(s)	Blank(s)	Blank(s)	Blank(s)	Blank(s)	Blank(s)	Blank(s)	Blank(s)	Blank(s)	Blank(s)	Blank(s)	Blank(s)	Blank(s)	Blank(s)	Blank(s)	Blank(s)	Blank(s)	Blank(s)	Blank(s)	N/A
2373335	Unknown	Female	1998	Soft Tissue including Heart	Malignant	5.3.1.1 Specified (excluding Kaposi sarcoma)	Unclassified	IX(d) Other specified soft tissue sarcomas	SoftTissue	SoftTissue	C49.1-Conn, subcutaneous, other soft tis: upr limb, shoulder	491	9040	Malignant	Well differentiated; Grade I	Left - origin of primary	Positive histology	9040/3: Synovial sarcoma, NOS	9040/3: Synovial sarcoma, NOS	9040-9049: synovial-like neoplasms	Not Brain	IX(d.7) Synovial sarcomas	Soft Tissue including Heart	Regional	Blank(s)	Regional	Blank(s)	Blank(s)	Regional by direct extension only	Blank(s)	Blank(s)	Blank(s)	Blank(s)	Blank(s)	Blank(s)	Blank(s)	Blank(s)	Blank(s)	Blank(s)	Blank(s)	Blank(s)	Blank(s)	Blank(s)	Blank(s)	Blank(s)	Blank(s)	Blank(s)	Blank(s)	N/A
2375433	White	Female	1998	Retroperitoneum	Malignant	5.3.1.1 Specified (excluding Kaposi sarcoma)	Unclassified	IX(d) Other specified soft tissue sarcomas	Retroperitoneum	Peritoneum	C48.0-Retroperitoneum	480	9041	Malignant	Moderately differentiated; Grade II	Not a paired site	Positive histology	9041/3: Synovial sarcoma, spindle cell	9041/3: Synovial sarcoma, spindle cell	9040-9049: synovial-like neoplasms	Not Brain	IX(d.7) Synovial sarcomas	Retroperitoneum	Blank(s)	Blank(s)	Localized	Blank(s)	Blank(s)	Localized only	Blank(s)	Blank(s)	Blank(s)	Blank(s)	Blank(s)	Blank(s)	Blank(s)	Blank(s)	Blank(s)	Blank(s)	Blank(s)	Blank(s)	Blank(s)	Blank(s)	Blank(s)	Blank(s)	Blank(s)	Blank(s)	Blank(s)	N/A
2376443	White	Male	1998	Soft Tissue including Heart	Malignant	5.3.1.1 Specified (excluding Kaposi sarcoma)	Unclassified	IX(d) Other specified soft tissue sarcomas	SoftTissue	SoftTissue	C49.1-Conn, subcutaneous, other soft tis: upr limb, shoulder	491	9040	Malignant	Undifferentiated; anaplastic; Grade IV	Right - origin of primary	Positive histology	9040/3: Synovial sarcoma, NOS	9040/3: Synovial sarcoma, NOS	9040-9049: synovial-like neoplasms	Not Brain	IX(d.7) Synovial sarcomas	Soft Tissue including Heart	Localized	Blank(s)	Localized	Blank(s)	Blank(s)	Localized only	Blank(s)	Blank(s)	Blank(s)	Blank(s)	Blank(s)	Blank(s)	Blank(s)	Blank(s)	Blank(s)	Blank(s)	Blank(s)	Blank(s)	Blank(s)	Blank(s)	Blank(s)	Blank(s)	Blank(s)	Blank(s)	Blank(s)	N/A
2381567	White	Female	1997	Soft Tissue including Heart	Malignant	5.3.1.1 Specified (excluding Kaposi sarcoma)	Unclassified	IX(d) Other specified soft tissue sarcomas	SoftTissue	SoftTissue	C49.1-Conn, subcutaneous, other soft tis: upr limb, shoulder	491	9040	Malignant	Moderately differentiated; Grade II	Left - origin of primary	Positive histology	9040/3: Synovial sarcoma, NOS	9040/3: Synovial sarcoma, NOS	9040-9049: synovial-like neoplasms	Not Brain	IX(d.7) Synovial sarcomas	Soft Tissue including Heart	Blank(s)	Blank(s)	Localized	Blank(s)	Blank(s)	Localized only	Blank(s)	Blank(s)	Blank(s)	Blank(s)	Blank(s)	Blank(s)	Blank(s)	Blank(s)	Blank(s)	Blank(s)	Blank(s)	Blank(s)	Blank(s)	Blank(s)	Blank(s)	Blank(s)	Blank(s)	Blank(s)	Blank(s)	N/A
2382914	White	Male	1997	Soft Tissue including Heart	Malignant	5.3.1.1 Specified (excluding Kaposi sarcoma)	Unclassified	IX(d) Other specified soft tissue sarcomas	SoftTissue	SoftTissue	C49.1-Conn, subcutaneous, other soft tis: upr limb, shoulder	491	9040	Malignant	Poorly differentiated; Grade III	Left - origin of primary	Positive histology	9040/3: Synovial sarcoma, NOS	9040/3: Synovial sarcoma, NOS	9040-9049: synovial-like neoplasms	Not Brain	IX(d.7) Synovial sarcomas	Soft Tissue including Heart	Blank(s)	Blank(s)	Regional	Blank(s)	Blank(s)	Regional by both direct extension and lymph node involvement	Blank(s)	Blank(s)	Blank(s)	Blank(s)	Blank(s)	Blank(s)	Blank(s)	Blank(s)	Blank(s)	Blank(s)	Blank(s)	Blank(s)	Blank(s)	Blank(s)	Blank(s)	Blank(s)	Blank(s)	Blank(s)	Blank(s)	N/A
2394495	White	Female	1997	Soft Tissue including Heart	Malignant	5.3.1.1 Specified (excluding Kaposi sarcoma)	Unclassified	IX(d) Other specified soft tissue sarcomas	SoftTissue	SoftTissue	C49.2-Conn, subcutaneous, other soft tis: lower limb, hip	492	9040	Malignant	Unknown	Right - origin of primary	Positive histology	9040/3: Synovial sarcoma, NOS	9040/3: Synovial sarcoma, NOS	9040-9049: synovial-like neoplasms	Not Brain	IX(d.7) Synovial sarcomas	Soft Tissue including Heart	Blank(s)	Blank(s)	Localized	Blank(s)	Blank(s)	Localized only	Blank(s)	Blank(s)	Blank(s)	Blank(s)	Blank(s)	Blank(s)	Blank(s)	Blank(s)	Blank(s)	Blank(s)	Blank(s)	Blank(s)	Blank(s)	Blank(s)	Blank(s)	Blank(s)	Blank(s)	Blank(s)	Blank(s)	N/A
2397068	Other (American Indian/AK Native, Asian/Pacific Islander)	Male	1999	Soft Tissue including Heart	Malignant	5.3.1.1 Specified (excluding Kaposi sarcoma)	Unclassified	IX(d) Other specified soft tissue sarcomas	SoftTissue	SoftTissue	C49.1-Conn, subcutaneous, other soft tis: upr limb, shoulder	491	9043	Malignant	Moderately differentiated; Grade II	Right - origin of primary	Positive histology	9043/3: Synovial sarcoma, biphasic	9043/3: Synovial sarcoma, biphasic	9040-9049: synovial-like neoplasms	Not Brain	IX(d.7) Synovial sarcomas	Soft Tissue including Heart	Localized	Blank(s)	Localized	Blank(s)	Blank(s)	Localized only	Blank(s)	Blank(s)	Blank(s)	Blank(s)	Blank(s)	Blank(s)	Blank(s)	Blank(s)	Blank(s)	Blank(s)	Blank(s)	Blank(s)	Blank(s)	Blank(s)	Blank(s)	Blank(s)	Blank(s)	Blank(s)	Blank(s)	N/A
2397637	White	Male	1998	Soft Tissue including Heart	Malignant	5.3.1.1 Specified (excluding Kaposi sarcoma)	Unclassified	IX(d) Other specified soft tissue sarcomas	SoftTissue	SoftTissue	C49.2-Conn, subcutaneous, other soft tis: lower limb, hip	492	9040	Malignant	Moderately differentiated; Grade II	Left - origin of primary	Positive histology	9040/3: Synovial sarcoma, NOS	9040/3: Synovial sarcoma, NOS	9040-9049: synovial-like neoplasms	Not Brain	IX(d.7) Synovial sarcomas	Soft Tissue including Heart	Localized	Blank(s)	Localized	Blank(s)	Blank(s)	Localized only	Blank(s)	Blank(s)	Blank(s)	Blank(s)	Blank(s)	Blank(s)	Blank(s)	Blank(s)	Blank(s)	Blank(s)	Blank(s)	Blank(s)	Blank(s)	Blank(s)	Blank(s)	Blank(s)	Blank(s)	Blank(s)	Blank(s)	N/A
2402169	Other (American Indian/AK Native, Asian/Pacific Islander)	Female	1999	Soft Tissue including Heart	Malignant	5.3.1.1 Specified (excluding Kaposi sarcoma)	Unclassified	IX(d) Other specified soft tissue sarcomas	SoftTissue	SoftTissue	C49.4-Conn, subcutaneous, other soft tis: abdomen	494	9040	Malignant	Unknown	Not a paired site	Positive histology	9040/3: Synovial sarcoma, NOS	9040/3: Synovial sarcoma, NOS	9040-9049: synovial-like neoplasms	Not Brain	IX(d.7) Synovial sarcomas	Soft Tissue including Heart	Regional	Blank(s)	Regional	Blank(s)	Blank(s)	Regional by direct extension only	Blank(s)	Blank(s)	Blank(s)	Blank(s)	Blank(s)	Blank(s)	Blank(s)	Blank(s)	Blank(s)	Blank(s)	Blank(s)	Blank(s)	Blank(s)	Blank(s)	Blank(s)	Blank(s)	Blank(s)	Blank(s)	Blank(s)	N/A
2409801	White	Male	1999	Soft Tissue including Heart	Malignant	5.3.1.1 Specified (excluding Kaposi sarcoma)	Unclassified	IX(d) Other specified soft tissue sarcomas	SoftTissue	SoftTissue	C49.2-Conn, subcutaneous, other soft tis: lower limb, hip	492	9043	Malignant	Moderately differentiated; Grade II	Left - origin of primary	Positive histology	9043/3: Synovial sarcoma, biphasic	9043/3: Synovial sarcoma, biphasic	9040-9049: synovial-like neoplasms	Not Brain	IX(d.7) Synovial sarcomas	Soft Tissue including Heart	Regional	Blank(s)	Regional	Blank(s)	Blank(s)	Regional by direct extension only	Blank(s)	Blank(s)	Blank(s)	Blank(s)	Blank(s)	Blank(s)	Blank(s)	Blank(s)	Blank(s)	Blank(s)	Blank(s)	Blank(s)	Blank(s)	Blank(s)	Blank(s)	Blank(s)	Blank(s)	Blank(s)	Blank(s)	N/A
2422395	White	Female	2002	Soft Tissue including Heart	Malignant	5.3.1.1 Specified (excluding Kaposi sarcoma)	Unclassified	IX(d) Other specified soft tissue sarcomas	SoftTissue	SoftTissue	C49.2-Conn, subcutaneous, other soft tis: lower limb, hip	492	9041	Malignant	Unknown	Left - origin of primary	Positive histology	9041/3: Synovial sarcoma, spindle cell	9041/3: Synovial sarcoma, spindle cell	9040-9049: synovial-like neoplasms	Not Brain	IX(d.7) Synovial sarcomas	Soft Tissue including Heart	Localized	Blank(s)	Localized	Blank(s)	Localized only	Blank(s)	Blank(s)	Blank(s)	Blank(s)	Blank(s)	Blank(s)	Blank(s)	Blank(s)	Blank(s)	Blank(s)	Blank(s)	Blank(s)	Blank(s)	Blank(s)	Blank(s)	Blank(s)	Blank(s)	Blank(s)	Blank(s)	Blank(s)	N/A
2848441	White	Female	2000	Soft Tissue including Heart	Malignant	5.3.1.1 Specified (excluding Kaposi sarcoma)	Unclassified	IX(d) Other specified soft tissue sarcomas	SoftTissue	SoftTissue	C49.2-Conn, subcutaneous, other soft tis: lower limb, hip	492	9040	Malignant	Undifferentiated; anaplastic; Grade IV	Right - origin of primary	Positive histology	9040/3: Synovial sarcoma, NOS	9040/3: Synovial sarcoma, NOS	9040-9049: synovial-like neoplasms	Not Brain	IX(d.7) Synovial sarcomas	Soft Tissue including Heart	Localized	Blank(s)	Localized	Blank(s)	Blank(s)	Localized only	Blank(s)	Blank(s)	Blank(s)	Blank(s)	Blank(s)	Blank(s)	Blank(s)	Blank(s)	Blank(s)	Blank(s)	Blank(s)	Blank(s)	Blank(s)	Blank(s)	Blank(s)	Blank(s)	Blank(s)	Blank(s)	Blank(s)	N/A
2855239	Black	Male	2000	Soft Tissue including Heart	Malignant	5.3.1.1 Specified (excluding Kaposi sarcoma)	Unclassified	IX(d) Other specified soft tissue sarcomas	SoftTissue	SoftTissue	C49.2-Conn, subcutaneous, other soft tis: lower limb, hip	492	9041	Malignant	Undifferentiated; anaplastic; Grade IV	Left - origin of primary	Positive histology	9041/3: Synovial sarcoma, spindle cell	9041/3: Synovial sarcoma, spindle cell	9040-9049: synovial-like neoplasms	Not Brain	IX(d.7) Synovial sarcomas	Soft Tissue including Heart	Localized	Blank(s)	Localized	Blank(s)	Blank(s)	Localized only	Blank(s)	Blank(s)	Blank(s)	Blank(s)	Blank(s)	Blank(s)	Blank(s)	Blank(s)	Blank(s)	Blank(s)	Blank(s)	Blank(s)	Blank(s)	Blank(s)	Blank(s)	Blank(s)	Blank(s)	Blank(s)	Blank(s)	N/A
2855323	White	Male	2000	Soft Tissue including Heart	Malignant	5.3.1.1 Specified (excluding Kaposi sarcoma)	Unclassified	IX(d) Other specified soft tissue sarcomas	SoftTissue	SoftTissue	C49.3-Conn, subcutaneous, other soft tis: thorax	493	9040	Malignant	Unknown	Not a paired site	Positive histology	9040/3: Synovial sarcoma, NOS	9040/3: Synovial sarcoma, NOS	9040-9049: synovial-like neoplasms	Not Brain	IX(d.7) Synovial sarcomas	Soft Tissue including Heart	Localized	Blank(s)	Localized	Blank(s)	Blank(s)	Localized only	Blank(s)	Blank(s)	Blank(s)	Blank(s)	Blank(s)	Blank(s)	Blank(s)	Blank(s)	Blank(s)	Blank(s)	Blank(s)	Blank(s)	Blank(s)	Blank(s)	Blank(s)	Blank(s)	Blank(s)	Blank(s)	Blank(s)	N/A
2861404	White	Male	2000	Soft Tissue including Heart	Malignant	5.3.1.1 Specified (excluding Kaposi sarcoma)	Unclassified	IX(d) Other specified soft tissue sarcomas	SoftTissue	SoftTissue	C49.2-Conn, subcutaneous, other soft tis: lower limb, hip	492	9040	Malignant	Unknown	Left - origin of primary	Positive histology	9040/3: Synovial sarcoma, NOS	9040/3: Synovial sarcoma, NOS	9040-9049: synovial-like neoplasms	Not Brain	IX(d.7) Synovial sarcomas	Soft Tissue including Heart	Localized	Blank(s)	Localized	Blank(s)	Blank(s)	Localized only	Blank(s)	Blank(s)	Blank(s)	Blank(s)	Blank(s)	Blank(s)	Blank(s)	Blank(s)	Blank(s)	Blank(s)	Blank(s)	Blank(s)	Blank(s)	Blank(s)	Blank(s)	Blank(s)	Blank(s)	Blank(s)	Blank(s)	N/A
2864348	White	Female	2000	Soft Tissue including Heart	Malignant	5.3.1.1 Specified (excluding Kaposi sarcoma)	Unclassified	IX(d) Other specified soft tissue sarcomas	SoftTissue	SoftTissue	C49.2-Conn, subcutaneous, other soft tis: lower limb, hip	492	9041	Malignant	Unknown	Right - origin of primary	Positive histology	9041/3: Synovial sarcoma, spindle cell	9041/3: Synovial sarcoma, spindle cell	9040-9049: synovial-like neoplasms	Not Brain	IX(d.7) Synovial sarcomas	Soft Tissue including Heart	Localized	Blank(s)	Localized	Blank(s)	Blank(s)	Localized only	Blank(s)	Blank(s)	Blank(s)	Blank(s)	Blank(s)	Blank(s)	Blank(s)	Blank(s)	Blank(s)	Blank(s)	Blank(s)	Blank(s)	Blank(s)	Blank(s)	Blank(s)	Blank(s)	Blank(s)	Blank(s)	Blank(s)	N/A
2869572	White	Male	2000	Soft Tissue including Heart	Malignant	5.3.1.1 Specified (excluding Kaposi sarcoma)	Unclassified	IX(d) Other specified soft tissue sarcomas	SoftTissue	SoftTissue	C49.1-Conn, subcutaneous, other soft tis: upr limb, shoulder	491	9043	Malignant	Unknown	Right - origin of primary	Positive histology	9043/3: Synovial sarcoma, biphasic	9043/3: Synovial sarcoma, biphasic	9040-9049: synovial-like neoplasms	Not Brain	IX(d.7) Synovial sarcomas	Soft Tissue including Heart	Distant	Blank(s)	Distant	Blank(s)	Blank(s)	Distant site(s)/node(s) involved	Blank(s)	Blank(s)	Blank(s)	Blank(s)	Blank(s)	Blank(s)	Blank(s)	Blank(s)	Blank(s)	Blank(s)	Blank(s)	Blank(s)	Blank(s)	Blank(s)	Blank(s)	Blank(s)	Blank(s)	Blank(s)	Blank(s)	N/A
2869878	White	Male	2001	Soft Tissue including Heart	Malignant	5.3.1.1 Specified (excluding Kaposi sarcoma)	Unclassified	IX(d) Other specified soft tissue sarcomas	SoftTissue	SoftTissue	C49.2-Conn, subcutaneous, other soft tis: lower limb, hip	492	9041	Malignant	Poorly differentiated; Grade III	Right - origin of primary	Positive histology	9041/3: Synovial sarcoma, spindle cell	9041/3: Synovial sarcoma, spindle cell	9040-9049: synovial-like neoplasms	Not Brain	IX(d.7) Synovial sarcomas	Soft Tissue including Heart	Localized	Blank(s)	Localized	Blank(s)	Localized only	Blank(s)	Blank(s)	Blank(s)	Blank(s)	Blank(s)	Blank(s)	Blank(s)	Blank(s)	Blank(s)	Blank(s)	Blank(s)	Blank(s)	Blank(s)	Blank(s)	Blank(s)	Blank(s)	Blank(s)	Blank(s)	Blank(s)	Blank(s)	N/A
2871066	White	Male	2002	Soft Tissue including Heart	Malignant	5.3.1.1 Specified (excluding Kaposi sarcoma)	Unclassified	IX(d) Other specified soft tissue sarcomas	SoftTissue	SoftTissue	C49.2-Conn, subcutaneous, other soft tis: lower limb, hip	492	9040	Malignant	Unknown	Left - origin of primary	Positive histology	9040/3: Synovial sarcoma, NOS	9040/3: Synovial sarcoma, NOS	9040-9049: synovial-like neoplasms	Not Brain	IX(d.7) Synovial sarcomas	Soft Tissue including Heart	Localized	Blank(s)	Localized	Blank(s)	Localized only	Blank(s)	Blank(s)	Blank(s)	Blank(s)	Blank(s)	Blank(s)	Blank(s)	Blank(s)	Blank(s)	Blank(s)	Blank(s)	Blank(s)	Blank(s)	Blank(s)	Blank(s)	Blank(s)	Blank(s)	Blank(s)	Blank(s)	Blank(s)	N/A
2875755	White	Male	2002	Soft Tissue including Heart	Malignant	5.3.1.1 Specified (excluding Kaposi sarcoma)	Unclassified	IX(d) Other specified soft tissue sarcomas	SoftTissue	SoftTissue	C49.6-Conn, subcutaneous, other soft tis: trunk, NOS	496	9041	Malignant	Unknown	Left - origin of primary	Positive histology	9041/3: Synovial sarcoma, spindle cell	9041/3: Synovial sarcoma, spindle cell	9040-9049: synovial-like neoplasms	Not Brain	IX(d.7) Synovial sarcomas	Soft Tissue including Heart	Localized	Blank(s)	Localized	Blank(s)	Localized only	Blank(s)	Blank(s)	Blank(s)	Blank(s)	Blank(s)	Blank(s)	Blank(s)	Blank(s)	Blank(s)	Blank(s)	Blank(s)	Blank(s)	Blank(s)	Blank(s)	Blank(s)	Blank(s)	Blank(s)	Blank(s)	Blank(s)	Blank(s)	N/A
2878205	White	Male	2000	Bones and Joints	Malignant	5.3.1.1 Specified (excluding Kaposi sarcoma)	Unclassified	IX(d) Other specified soft tissue sarcomas	Bone	Bone	C40.3-Short bones of lower limb and associated joints	403	9040	Malignant	Unknown	Left - origin of primary	Positive histology	9040/3: Synovial sarcoma, NOS	9040/3: Synovial sarcoma, NOS	9040-9049: synovial-like neoplasms	Not Brain	IX(d.7) Synovial sarcomas	Bones and Joints	Blank(s)	Blank(s)	Localized	Blank(s)	Blank(s)	Localized only	Blank(s)	Blank(s)	Blank(s)	Blank(s)	Blank(s)	Blank(s)	Blank(s)	Blank(s)	Blank(s)	Blank(s)	Blank(s)	Blank(s)	Blank(s)	Blank(s)	Blank(s)	Blank(s)	Blank(s)	Blank(s)	Blank(s)	N/A
2886352	White	Female	2000	Soft Tissue including Heart	Malignant	5.3.1.1 Specified (excluding Kaposi sarcoma)	Unclassified	IX(d) Other specified soft tissue sarcomas	SoftTissue	SoftTissue	C49.2-Conn, subcutaneous, other soft tis: lower limb, hip	492	9040	Malignant	Moderately differentiated; Grade II	Right - origin of primary	Positive histology	9040/3: Synovial sarcoma, NOS	9040/3: Synovial sarcoma, NOS	9040-9049: synovial-like neoplasms	Not Brain	IX(d.7) Synovial sarcomas	Soft Tissue including Heart	Localized	Blank(s)	Localized	Blank(s)	Blank(s)	Localized only	Blank(s)	Blank(s)	Blank(s)	Blank(s)	Blank(s)	Blank(s)	Blank(s)	Blank(s)	Blank(s)	Blank(s)	Blank(s)	Blank(s)	Blank(s)	Blank(s)	Blank(s)	Blank(s)	Blank(s)	Blank(s)	Blank(s)	N/A
2886934	White	Female	2000	Other Oral Cavity and Pharynx	Malignant	5.3.1.1 Specified (excluding Kaposi sarcoma)	Unclassified	IX(d) Other specified soft tissue sarcomas	PharynxOther	OthPharynx	C14.0-Pharynx, NOS	140	9040	Malignant	Unknown	Not a paired site	Positive histology	9040/3: Synovial sarcoma, NOS	9040/3: Synovial sarcoma, NOS	9040-9049: synovial-like neoplasms	Not Brain	IX(d.7) Synovial sarcomas	Other Oral Cavity and Pharynx	Blank(s)	Blank(s)	Distant	Blank(s)	Blank(s)	Distant site(s)/node(s) involved	Blank(s)	Blank(s)	Blank(s)	Blank(s)	Blank(s)	Blank(s)	Blank(s)	Blank(s)	Blank(s)	Blank(s)	Blank(s)	Blank(s)	Blank(s)	Blank(s)	Blank(s)	Blank(s)	Blank(s)	Blank(s)	Blank(s)	N/A
2893022	Black	Male	2002	Kidney and Renal Pelvis	Malignant	5.3.1.1 Specified (excluding Kaposi sarcoma)	Unclassified	IX(d) Other specified soft tissue sarcomas	KidneyParenchyma	Kidney	C64.9-Kidney, NOS	649	9040	Malignant	Poorly differentiated; Grade III	Left - origin of primary	Positive histology	9040/3: Synovial sarcoma, NOS	9040/3: Synovial sarcoma, NOS	9040-9049: synovial-like neoplasms	Not Brain	IX(d.7) Synovial sarcomas	Kidney	Regional	Blank(s)	Regional	Blank(s)	Regional by direct extension only	Blank(s)	Blank(s)	Blank(s)	Blank(s)	Blank(s)	Blank(s)	Blank(s)	Blank(s)	Blank(s)	Blank(s)	Blank(s)	Blank(s)	Blank(s)	Blank(s)	Blank(s)	Blank(s)	Blank(s)	Blank(s)	Blank(s)	Blank(s)	N/A
2897349	White	Male	2002	Soft Tissue including Heart	Malignant	5.3.1.1 Specified (excluding Kaposi sarcoma)	Unclassified	IX(d) Other specified soft tissue sarcomas	SoftTissue	SoftTissue	C49.2-Conn, subcutaneous, other soft tis: lower limb, hip	492	9041	Malignant	Moderately differentiated; Grade II	Left - origin of primary	Positive histology	9041/3: Synovial sarcoma, spindle cell	9041/3: Synovial sarcoma, spindle cell	9040-9049: synovial-like neoplasms	Not Brain	IX(d.7) Synovial sarcomas	Soft Tissue including Heart	Localized	Blank(s)	Localized	Blank(s)	Localized only	Blank(s)	Blank(s)	Blank(s)	Blank(s)	Blank(s)	Blank(s)	Blank(s)	Blank(s)	Blank(s)	Blank(s)	Blank(s)	Blank(s)	Blank(s)	Blank(s)	Blank(s)	Blank(s)	Blank(s)	Blank(s)	Blank(s)	Blank(s)	N/A
2897733	White	Male	2002	Soft Tissue including Heart	Malignant	5.3.1.1 Specified (excluding Kaposi sarcoma)	Unclassified	IX(d) Other specified soft tissue sarcomas	SoftTissue	SoftTissue	C49.2-Conn, subcutaneous, other soft tis: lower limb, hip	492	9040	Malignant	Moderately differentiated; Grade II	Right - origin of primary	Positive histology	9040/3: Synovial sarcoma, NOS	9040/3: Synovial sarcoma, NOS	9040-9049: synovial-like neoplasms	Not Brain	IX(d.7) Synovial sarcomas	Soft Tissue including Heart	Localized	Blank(s)	Localized	Blank(s)	Localized only	Blank(s)	Blank(s)	Blank(s)	Blank(s)	Blank(s)	Blank(s)	Blank(s)	Blank(s)	Blank(s)	Blank(s)	Blank(s)	Blank(s)	Blank(s)	Blank(s)	Blank(s)	Blank(s)	Blank(s)	Blank(s)	Blank(s)	Blank(s)	N/A
2902032	White	Male	2003	Soft Tissue including Heart	Malignant	5.3.1.1 Specified (excluding Kaposi sarcoma)	Unclassified	IX(d) Other specified soft tissue sarcomas	SoftTissue	SoftTissue	C49.1-Conn, subcutaneous, other soft tis: upr limb, shoulder	491	9040	Malignant	Unknown	Left - origin of primary	Positive histology	9040/3: Synovial sarcoma, NOS	9040/3: Synovial sarcoma, NOS	9040-9049: synovial-like neoplasms	Not Brain	IX(d.7) Synovial sarcomas	Soft Tissue including Heart	Localized	Blank(s)	Localized	Blank(s)	Localized only	Blank(s)	Blank(s)	Blank(s)	Blank(s)	Blank(s)	Blank(s)	Blank(s)	Blank(s)	Blank(s)	Blank(s)	Blank(s)	Blank(s)	Blank(s)	Blank(s)	Blank(s)	Blank(s)	Blank(s)	Blank(s)	Blank(s)	Blank(s)	N/A
2909673	Other (American Indian/AK Native, Asian/Pacific Islander)	Male	2003	Lung and Bronchus	Malignant	5.3.1.1 Specified (excluding Kaposi sarcoma)	Unclassified	IX(d) Other specified soft tissue sarcomas	Lung	Lung	C34.1-Upper lobe, lung	341	9040	Malignant	Unknown	Left - origin of primary	Positive histology	9040/3: Synovial sarcoma, NOS	9040/3: Synovial sarcoma, NOS	9040-9049: synovial-like neoplasms	Not Brain	IX(d.7) Synovial sarcomas	Lung and Bronchus	Regional	Blank(s)	Regional	Blank(s)	Regional by direct extension only	Blank(s)	Blank(s)	Blank(s)	Blank(s)	Blank(s)	Blank(s)	Blank(s)	Blank(s)	Blank(s)	Blank(s)	Blank(s)	Blank(s)	Blank(s)	Blank(s)	Blank(s)	Blank(s)	Blank(s)	Blank(s)	Blank(s)	Blank(s)	N/A
2910357	White	Female	1981	Soft Tissue including Heart	Malignant	5.3.1.1 Specified (excluding Kaposi sarcoma)	Unclassified	IX(d) Other specified soft tissue sarcomas	SoftTissue	SoftTissue	C49.2-Conn, subcutaneous, other soft tis: lower limb, hip	492	9040	Malignant	Unknown	Left - origin of primary	Positive histology	9040/3: Synovial sarcoma, NOS	9040/3: Synovial sarcoma, NOS	9040-9049: synovial-like neoplasms	Not Brain	IX(d.7) Synovial sarcomas	Soft Tissue including Heart	Blank(s)	Blank(s)	Localized	Blank(s)	Blank(s)	Blank(s)	Blank(s)	Blank(s)	Blank(s)	Blank(s)	Blank(s)	Blank(s)	Blank(s)	Blank(s)	Blank(s)	Blank(s)	Blank(s)	Blank(s)	Blank(s)	Blank(s)	Blank(s)	Blank(s)	Blank(s)	Blank(s)	Blank(s)	Blank(s)
2914397	Unknown	Female	2002	Soft Tissue including Heart	Malignant	5.3.1.1 Specified (excluding Kaposi sarcoma)	Unclassified	IX(d) Other specified soft tissue sarcomas	SoftTissue	SoftTissue	C49.1-Conn, subcutaneous, other soft tis: upr limb, shoulder	491	9040	Malignant	Unknown	Right - origin of primary	Positive histology	9040/3: Synovial sarcoma, NOS	9040/3: Synovial sarcoma, NOS	9040-9049: synovial-like neoplasms	Not Brain	IX(d.7) Synovial sarcomas	Soft Tissue including Heart	Localized	Blank(s)	Localized	Blank(s)	Localized only	Blank(s)	Blank(s)	Blank(s)	Blank(s)	Blank(s)	Blank(s)	Blank(s)	Blank(s)	Blank(s)	Blank(s)	Blank(s)	Blank(s)	Blank(s)	Blank(s)	Blank(s)	Blank(s)	Blank(s)	Blank(s)	Blank(s)	Blank(s)	N/A
2921957	White	Male	2004	Soft Tissue including Heart	Malignant	5.3.1.1 Specified (excluding Kaposi sarcoma)	Unclassified	IX(d) Other specified soft tissue sarcomas	SoftTissue	SoftTissue	C49.2-Conn, subcutaneous, other soft tis: lower limb, hip	492	9040	Malignant	Poorly differentiated; Grade III	Right - origin of primary	Positive histology	9040/3: Synovial sarcoma, NOS	9040/3: Synovial sarcoma, NOS	9040-9049: synovial-like neoplasms	Not Brain	IX(d.7) Synovial sarcomas	Soft Tissue including Heart	Localized	Localized only	Localized	L	Blank(s)	Blank(s)	Blank(s)	Blank(s)	Blank(s)	Blank(s)	Blank(s)	Blank(s)	Blank(s)	Blank(s)	Blank(s)	Blank(s)	Blank(s)	UNK Stage	Blank(s)	T2NOS	N0	M0	Blank(s)	Blank(s)	Blank(s)	N/A
2924711	White	Female	2004	Soft Tissue including Heart	Malignant	5.3.1.1 Specified (excluding Kaposi sarcoma)	Unclassified	IX(d) Other specified soft tissue sarcomas	SoftTissue	SoftTissue	C49.2-Conn, subcutaneous, other soft tis: lower limb, hip	492	9043	Malignant	Moderately differentiated; Grade II	Left - origin of primary	Positive histology	9043/3: Synovial sarcoma, biphasic	9043/3: Synovial sarcoma, biphasic	9040-9049: synovial-like neoplasms	Not Brain	IX(d.7) Synovial sarcomas	Soft Tissue including Heart	Regional	Regional by direct extension only	Regional	RE	Blank(s)	Blank(s)	Blank(s)	Blank(s)	Blank(s)	Blank(s)	Blank(s)	Blank(s)	Blank(s)	Blank(s)	Blank(s)	Blank(s)	Blank(s)	INOS	Blank(s)	T2NOS	N0	M0	Blank(s)	Blank(s)	Blank(s)	N/A
2929754	White	Male	1997	Thyroid	Malignant	5.3.1.1 Specified (excluding Kaposi sarcoma)	Unclassified	IX(d) Other specified soft tissue sarcomas	Thyroid	Thyroid	C73.9-Thyroid gland	739	9043	Malignant	Unknown	Not a paired site	Positive histology	9043/3: Synovial sarcoma, biphasic	9043/3: Synovial sarcoma, biphasic	9040-9049: synovial-like neoplasms	Not Brain	IX(d.7) Synovial sarcomas	Thyroid	Blank(s)	Blank(s)	Localized	Blank(s)	Blank(s)	Localized only	Blank(s)	Blank(s)	Blank(s)	Blank(s)	Blank(s)	Blank(s)	Blank(s)	Blank(s)	Blank(s)	Blank(s)	Blank(s)	Blank(s)	Blank(s)	Blank(s)	Blank(s)	Blank(s)	Blank(s)	Blank(s)	Blank(s)	N/A
2937352	White	Male	2002	Soft Tissue including Heart	Malignant	5.3.1.1 Specified (excluding Kaposi sarcoma)	Unclassified	IX(d) Other specified soft tissue sarcomas	SoftTissue	SoftTissue	C49.1-Conn, subcutaneous, other soft tis: upr limb, shoulder	491	9040	Malignant	Undifferentiated; anaplastic; Grade IV	Right - origin of primary	Positive histology	9040/3: Synovial sarcoma, NOS	9040/3: Synovial sarcoma, NOS	9040-9049: synovial-like neoplasms	Not Brain	IX(d.7) Synovial sarcomas	Soft Tissue including Heart	Localized	Blank(s)	Localized	Blank(s)	Localized only	Blank(s)	Blank(s)	Blank(s)	Blank(s)	Blank(s)	Blank(s)	Blank(s)	Blank(s)	Blank(s)	Blank(s)	Blank(s)	Blank(s)	Blank(s)	Blank(s)	Blank(s)	Blank(s)	Blank(s)	Blank(s)	Blank(s)	Blank(s)	N/A
2937511	White	Male	2002	Soft Tissue including Heart	Malignant	5.3.1.1 Specified (excluding Kaposi sarcoma)	Unclassified	IX(d) Other specified soft tissue sarcomas	SoftTissue	SoftTissue	C49.2-Conn, subcutaneous, other soft tis: lower limb, hip	492	9043	Malignant	Unknown	Left - origin of primary	Positive histology	9043/3: Synovial sarcoma, biphasic	9043/3: Synovial sarcoma, biphasic	9040-9049: synovial-like neoplasms	Not Brain	IX(d.7) Synovial sarcomas	Soft Tissue including Heart	Distant	Blank(s)	Distant	Blank(s)	Distant site(s)/node(s) involved	Blank(s)	Blank(s)	Blank(s)	Blank(s)	Blank(s)	Blank(s)	Blank(s)	Blank(s)	Blank(s)	Blank(s)	Blank(s)	Blank(s)	Blank(s)	Blank(s)	Blank(s)	Blank(s)	Blank(s)	Blank(s)	Blank(s)	Blank(s)	N/A
2941087	White	Female	2008	Soft Tissue including Heart	Malignant	5.3.1.1 Specified (excluding Kaposi sarcoma)	Unclassified	IX(d) Other specified soft tissue sarcomas	SoftTissue	SoftTissue	C49.2-Conn, subcutaneous, other soft tis: lower limb, hip	492	9040	Malignant	Unknown	Left - origin of primary	Positive histology	9040/3: Synovial sarcoma, NOS	9040/3: Synovial sarcoma, NOS	9040-9049: synovial-like neoplasms	Not Brain	IX(d.7) Synovial sarcomas	Soft Tissue including Heart	Localized	Localized only	Localized	L	Blank(s)	Blank(s)	Blank(s)	Blank(s)	Blank(s)	Blank(s)	Blank(s)	Blank(s)	Blank(s)	Blank(s)	Blank(s)	Blank(s)	Blank(s)	UNK Stage	Blank(s)	T1b	N0	M0	Blank(s)	Blank(s)	Blank(s)	N/A
2944832	Other (American Indian/AK Native, Asian/Pacific Islander)	Male	2002	Soft Tissue including Heart	Malignant	5.3.1.1 Specified (excluding Kaposi sarcoma)	Unclassified	IX(d) Other specified soft tissue sarcomas	SoftTissue	SoftTissue	C49.3-Conn, subcutaneous, other soft tis: thorax	493	9041	Malignant	Undifferentiated; anaplastic; Grade IV	Left - origin of primary	Positive histology	9041/3: Synovial sarcoma, spindle cell	9041/3: Synovial sarcoma, spindle cell	9040-9049: synovial-like neoplasms	Not Brain	IX(d.7) Synovial sarcomas	Soft Tissue including Heart	Localized	Blank(s)	Localized	Blank(s)	Localized only	Blank(s)	Blank(s)	Blank(s)	Blank(s)	Blank(s)	Blank(s)	Blank(s)	Blank(s)	Blank(s)	Blank(s)	Blank(s)	Blank(s)	Blank(s)	Blank(s)	Blank(s)	Blank(s)	Blank(s)	Blank(s)	Blank(s)	Blank(s)	N/A
2956056	White	Male	2003	Floor of Mouth	Malignant	5.3.1.1 Specified (excluding Kaposi sarcoma)	Unclassified	IX(d) Other specified soft tissue sarcomas	FloorMouth	FOM	C04.1-Lateral floor of mouth	41	9041	Malignant	Unknown	Not a paired site	Positive histology	9041/3: Synovial sarcoma, spindle cell	9041/3: Synovial sarcoma, spindle cell	9040-9049: synovial-like neoplasms	Not Brain	IX(d.7) Synovial sarcomas	Floor of Mouth	Regional	Blank(s)	Regional	Blank(s)	Regional by direct extension only	Blank(s)	Blank(s)	Blank(s)	Blank(s)	Blank(s)	Blank(s)	Blank(s)	Blank(s)	Blank(s)	Blank(s)	Blank(s)	Blank(s)	Blank(s)	Blank(s)	Blank(s)	Blank(s)	Blank(s)	Blank(s)	Blank(s)	Blank(s)	N/A
2958347	Other (American Indian/AK Native, Asian/Pacific Islander)	Male	2003	Soft Tissue including Heart	Malignant	5.3.1.1 Specified (excluding Kaposi sarcoma)	Unclassified	IX(d) Other specified soft tissue sarcomas	SoftTissue	SoftTissue	C49.2-Conn, subcutaneous, other soft tis: lower limb, hip	492	9041	Malignant	Unknown	Right - origin of primary	Positive histology	9041/3: Synovial sarcoma, spindle cell	9041/3: Synovial sarcoma, spindle cell	9040-9049: synovial-like neoplasms	Not Brain	IX(d.7) Synovial sarcomas	Soft Tissue including Heart	Localized	Blank(s)	Localized	Blank(s)	Localized only	Blank(s)	Blank(s)	Blank(s)	Blank(s)	Blank(s)	Blank(s)	Blank(s)	Blank(s)	Blank(s)	Blank(s)	Blank(s)	Blank(s)	Blank(s)	Blank(s)	Blank(s)	Blank(s)	Blank(s)	Blank(s)	Blank(s)	Blank(s)	N/A
2959323	White	Female	2003	Soft Tissue including Heart	Malignant	5.3.1.1 Specified (excluding Kaposi sarcoma)	Unclassified	IX(d) Other specified soft tissue sarcomas	SoftTissue	SoftTissue	C49.2-Conn, subcutaneous, other soft tis: lower limb, hip	492	9043	Malignant	Unknown	Right - origin of primary	Positive histology	9043/3: Synovial sarcoma, biphasic	9043/3: Synovial sarcoma, biphasic	9040-9049: synovial-like neoplasms	Not Brain	IX(d.7) Synovial sarcomas	Soft Tissue including Heart	Localized	Blank(s)	Localized	Blank(s)	Localized only	Blank(s)	Blank(s)	Blank(s)	Blank(s)	Blank(s)	Blank(s)	Blank(s)	Blank(s)	Blank(s)	Blank(s)	Blank(s)	Blank(s)	Blank(s)	Blank(s)	Blank(s)	Blank(s)	Blank(s)	Blank(s)	Blank(s)	Blank(s)	N/A
2959465	White	Male	2003	Soft Tissue including Heart	Malignant	5.3.1.1 Specified (excluding Kaposi sarcoma)	Unclassified	IX(d) Other specified soft tissue sarcomas	SoftTissue	SoftTissue	C49.2-Conn, subcutaneous, other soft tis: lower limb, hip	492	9040	Malignant	Unknown	Left - origin of primary	Positive histology	9040/3: Synovial sarcoma, NOS	9040/3: Synovial sarcoma, NOS	9040-9049: synovial-like neoplasms	Not Brain	IX(d.7) Synovial sarcomas	Soft Tissue including Heart	Regional	Blank(s)	Regional	Blank(s)	Regional by direct extension only	Blank(s)	Blank(s)	Blank(s)	Blank(s)	Blank(s)	Blank(s)	Blank(s)	Blank(s)	Blank(s)	Blank(s)	Blank(s)	Blank(s)	Blank(s)	Blank(s)	Blank(s)	Blank(s)	Blank(s)	Blank(s)	Blank(s)	Blank(s)	N/A
2966007	Black	Female	2004	Soft Tissue including Heart	Malignant	5.3.1.1 Specified (excluding Kaposi sarcoma)	Unclassified	IX(d) Other specified soft tissue sarcomas	SoftTissue	SoftTissue	C49.2-Conn, subcutaneous, other soft tis: lower limb, hip	492	9040	Malignant	Unknown	Right - origin of primary	Positive histology	9040/3: Synovial sarcoma, NOS	9040/3: Synovial sarcoma, NOS	9040-9049: synovial-like neoplasms	Not Brain	IX(d.7) Synovial sarcomas	Soft Tissue including Heart	Localized	Localized only	Localized	L	Blank(s)	Blank(s)	Blank(s)	Blank(s)	Blank(s)	Blank(s)	Blank(s)	Blank(s)	Blank(s)	Blank(s)	Blank(s)	Blank(s)	Blank(s)	UNK Stage	Blank(s)	T1b	N0	M0	Blank(s)	Blank(s)	Blank(s)	N/A
2972421	White	Male	2003	Soft Tissue including Heart	Malignant	5.3.1.1 Specified (excluding Kaposi sarcoma)	Unclassified	IX(d) Other specified soft tissue sarcomas	SoftTissue	SoftTissue	C49.1-Conn, subcutaneous, other soft tis: upr limb, shoulder	491	9040	Malignant	Unknown	Left - origin of primary	Positive histology	9040/3: Synovial sarcoma, NOS	9040/3: Synovial sarcoma, NOS	9040-9049: synovial-like neoplasms	Not Brain	IX(d.7) Synovial sarcomas	Soft Tissue including Heart	Unknown/unstaged	Blank(s)	Unstaged	Blank(s)	Unknown/unstaged/unspecified/DCO	Blank(s)	Blank(s)	Blank(s)	Blank(s)	Blank(s)	Blank(s)	Blank(s)	Blank(s)	Blank(s)	Blank(s)	Blank(s)	Blank(s)	Blank(s)	Blank(s)	Blank(s)	Blank(s)	Blank(s)	Blank(s)	Blank(s)	Blank(s)	N/A
2976843	White	Female	2004	Soft Tissue including Heart	Malignant	5.3.1.1 Specified (excluding Kaposi sarcoma)	Unclassified	IX(d) Other specified soft tissue sarcomas	SoftTissue	SoftTissue	C49.2-Conn, subcutaneous, other soft tis: lower limb, hip	492	9040	Malignant	Well differentiated; Grade I	Left - origin of primary	Positive histology	9040/3: Synovial sarcoma, NOS	9040/3: Synovial sarcoma, NOS	9040-9049: synovial-like neoplasms	Not Brain	IX(d.7) Synovial sarcomas	Soft Tissue including Heart	Localized	Localized only	Localized	L	Blank(s)	Blank(s)	Blank(s)	Blank(s)	Blank(s)	Blank(s)	Blank(s)	Blank(s)	Blank(s)	Blank(s)	Blank(s)	Blank(s)	Blank(s)	IB	Blank(s)	T2b	N0	M0	Blank(s)	Blank(s)	Blank(s)	N/A
2980305	White	Male	2004	Pleura	Malignant	5.3.1.1 Specified (excluding Kaposi sarcoma)	Unclassified	IX(d) Other specified soft tissue sarcomas	Pleura	Pleura	C38.4-Pleura, NOS	384	9040	Malignant	Unknown	Left - origin of primary	Positive histology	9040/3: Synovial sarcoma, NOS	9040/3: Synovial sarcoma, NOS	9040-9049: synovial-like neoplasms	Not Brain	IX(d.7) Synovial sarcomas	Pleura	Blank(s)	Regional by direct extension only	Unstaged	RE	Blank(s)	Blank(s)	Blank(s)	Blank(s)	Blank(s)	Blank(s)	Blank(s)	Blank(s)	Blank(s)	Blank(s)	Blank(s)	Blank(s)	Blank(s)	NA	Blank(s)	NA	NA	NA	Blank(s)	Blank(s)	Blank(s)	N/A
2981379	White	Male	2004	Soft Tissue including Heart	Malignant	5.3.1.1 Specified (excluding Kaposi sarcoma)	Unclassified	IX(d) Other specified soft tissue sarcomas	SoftTissue	SoftTissue	C49.6-Conn, subcutaneous, other soft tis: trunk, NOS	496	9040	Malignant	Poorly differentiated; Grade III	Not a paired site	Positive histology	9040/3: Synovial sarcoma, NOS	9040/3: Synovial sarcoma, NOS	9040-9049: synovial-like neoplasms	Not Brain	IX(d.7) Synovial sarcomas	Soft Tissue including Heart	Localized	Localized only	Localized	L	Blank(s)	Blank(s)	Blank(s)	Blank(s)	Blank(s)	Blank(s)	Blank(s)	Blank(s)	Blank(s)	Blank(s)	Blank(s)	Blank(s)	Blank(s)	IIA	Blank(s)	T1a	N0	M0	Blank(s)	Blank(s)	Blank(s)	N/A
2988201	White	Female	2004	Soft Tissue including Heart	Malignant	5.3.1.1 Specified (excluding Kaposi sarcoma)	Unclassified	IX(d) Other specified soft tissue sarcomas	SoftTissue	SoftTissue	C49.2-Conn, subcutaneous, other soft tis: lower limb, hip	492	9040	Malignant	Unknown	Left - origin of primary	Positive histology	9040/3: Synovial sarcoma, NOS	9040/3: Synovial sarcoma, NOS	9040-9049: synovial-like neoplasms	Not Brain	IX(d.7) Synovial sarcomas	Soft Tissue including Heart	Localized	Localized only	Localized	L	Blank(s)	Blank(s)	Blank(s)	Blank(s)	Blank(s)	Blank(s)	Blank(s)	Blank(s)	Blank(s)	Blank(s)	Blank(s)	Blank(s)	Blank(s)	UNK Stage	Blank(s)	T2NOS	N0	MX	Blank(s)	Blank(s)	Blank(s)	N/A
3401962	White	Male	2005	Soft Tissue including Heart	Malignant	5.3.1.1 Specified (excluding Kaposi sarcoma)	Unclassified	IX(d) Other specified soft tissue sarcomas	SoftTissue	SoftTissue	C49.3-Conn, subcutaneous, other soft tis: thorax	493	9040	Malignant	Unknown	Not a paired site	Positive histology	9040/3: Synovial sarcoma, NOS	9040/3: Synovial sarcoma, NOS	9040-9049: synovial-like neoplasms	Not Brain	IX(d.7) Synovial sarcomas	Soft Tissue including Heart	Localized	Localized only	Localized	L	Blank(s)	Blank(s)	Blank(s)	Blank(s)	Blank(s)	Blank(s)	Blank(s)	Blank(s)	Blank(s)	Blank(s)	Blank(s)	Blank(s)	Blank(s)	UNK Stage	Blank(s)	T1NOS	N0	M0	Blank(s)	Blank(s)	Blank(s)	N/A
3408150	Black	Male	2005	Soft Tissue including Heart	Malignant	5.3.1.1 Specified (excluding Kaposi sarcoma)	Unclassified	IX(d) Other specified soft tissue sarcomas	SoftTissue	SoftTissue	C49.2-Conn, subcutaneous, other soft tis: lower limb, hip	492	9041	Malignant	Undifferentiated; anaplastic; Grade IV	Right - origin of primary	Positive histology	9041/3: Synovial sarcoma, spindle cell	9041/3: Synovial sarcoma, spindle cell	9040-9049: synovial-like neoplasms	Not Brain	IX(d.7) Synovial sarcomas	Soft Tissue including Heart	Regional	Regional by direct extension only	Regional	RE	Blank(s)	Blank(s)	Blank(s)	Blank(s)	Blank(s)	Blank(s)	Blank(s)	Blank(s)	Blank(s)	Blank(s)	Blank(s)	Blank(s)	Blank(s)	IIA	Blank(s)	T1b	N0	M0	Blank(s)	Blank(s)	Blank(s)	N/A
3412163	Other (American Indian/AK Native, Asian/Pacific Islander)	Male	2005	Trachea, Mediastinum and Other Respiratory Organs	Malignant	5.3.1.1 Specified (excluding Kaposi sarcoma)	Unclassified	IX(d) Other specified soft tissue sarcomas	HeartMediastinum	HeartMediastinum	C38.3-Mediastinum, NOS	383	9040	Malignant	Unknown	Not a paired site	Positive histology	9040/3: Synovial sarcoma, NOS	9040/3: Synovial sarcoma, NOS	9040-9049: synovial-like neoplasms	Not Brain	IX(d.7) Synovial sarcomas	Mediastinum and Other Respiratory Organs	Blank(s)	Localized only	Blank(s)	L	Blank(s)	Blank(s)	Blank(s)	Blank(s)	Blank(s)	Blank(s)	Blank(s)	Blank(s)	Blank(s)	Blank(s)	Blank(s)	Blank(s)	Blank(s)	UNK Stage	Blank(s)	T2b	N0	M0	Blank(s)	Blank(s)	Blank(s)	N/A
3412680	White	Male	2005	Soft Tissue including Heart	Malignant	5.3.1.1 Specified (excluding Kaposi sarcoma)	Unclassified	IX(d) Other specified soft tissue sarcomas	SoftTissue	SoftTissue	C49.2-Conn, subcutaneous, other soft tis: lower limb, hip	492	9040	Malignant	Unknown	Right - origin of primary	Positive histology	9040/3: Synovial sarcoma, NOS	9040/3: Synovial sarcoma, NOS	9040-9049: synovial-like neoplasms	Not Brain	IX(d.7) Synovial sarcomas	Soft Tissue including Heart	Localized	Localized only	Localized	L	Blank(s)	Blank(s)	Blank(s)	Blank(s)	Blank(s)	Blank(s)	Blank(s)	Blank(s)	Blank(s)	Blank(s)	Blank(s)	Blank(s)	Blank(s)	UNK Stage	Blank(s)	T1b	N0	M0	Blank(s)	Blank(s)	Blank(s)	N/A
3412814	White	Male	2005	Soft Tissue including Heart	Malignant	5.3.1.1 Specified (excluding Kaposi sarcoma)	Unclassified	IX(d) Other specified soft tissue sarcomas	HeartMediastinum	HeartMediastinum	C38.0-Heart	380	9043	Malignant	Unknown	Not a paired site	Positive histology	9043/3: Synovial sarcoma, biphasic	9043/3: Synovial sarcoma, biphasic	9040-9049: synovial-like neoplasms	Not Brain	IX(d.7) Synovial sarcomas	Soft Tissue including Heart	Localized	Localized only	Localized	L	Blank(s)	Blank(s)	Blank(s)	Blank(s)	Blank(s)	Blank(s)	Blank(s)	Blank(s)	Blank(s)	Blank(s)	Blank(s)	Blank(s)	Blank(s)	UNK Stage	Blank(s)	T2b	N0	M0	Blank(s)	Blank(s)	Blank(s)	N/A
3413450	White	Female	2005	Soft Tissue including Heart	Malignant	5.3.1.1 Specified (excluding Kaposi sarcoma)	Unclassified	IX(d) Other specified soft tissue sarcomas	SoftTissue	SoftTissue	C49.2-Conn, subcutaneous, other soft tis: lower limb, hip	492	9040	Malignant	Unknown	Right - origin of primary	Positive histology	9040/3: Synovial sarcoma, NOS	9040/3: Synovial sarcoma, NOS	9040-9049: synovial-like neoplasms	Not Brain	IX(d.7) Synovial sarcomas	Soft Tissue including Heart	Localized	Localized only	Localized	L	Blank(s)	Blank(s)	Blank(s)	Blank(s)	Blank(s)	Blank(s)	Blank(s)	Blank(s)	Blank(s)	Blank(s)	Blank(s)	Blank(s)	Blank(s)	UNK Stage	Blank(s)	TX	NX	M0	Blank(s)	Blank(s)	Blank(s)	N/A
3414618	White	Male	2005	Soft Tissue including Heart	Malignant	5.3.1.1 Specified (excluding Kaposi sarcoma)	Unclassified	IX(d) Other specified soft tissue sarcomas	SoftTissue	SoftTissue	C49.6-Conn, subcutaneous, other soft tis: trunk, NOS	496	9040	Malignant	Poorly differentiated; Grade III	Not a paired site	Positive histology	9040/3: Synovial sarcoma, NOS	9040/3: Synovial sarcoma, NOS	9040-9049: synovial-like neoplasms	Not Brain	IX(d.7) Synovial sarcomas	Soft Tissue including Heart	Localized	Localized only	Localized	L	Blank(s)	Blank(s)	Blank(s)	Blank(s)	Blank(s)	Blank(s)	Blank(s)	Blank(s)	Blank(s)	Blank(s)	Blank(s)	Blank(s)	Blank(s)	UNK Stage	Blank(s)	TX	N0	M0	Blank(s)	Blank(s)	Blank(s)	N/A
3416044	White	Female	2005	Bones and Joints	Malignant	5.3.1.1 Specified (excluding Kaposi sarcoma)	Unclassified	IX(d) Other specified soft tissue sarcomas	Bone	Bone	C41.4-Pelvic bones, sacrum, coccyx and associated joints	414	9043	Malignant	Unknown	Not a paired site	Positive histology	9043/3: Synovial sarcoma, biphasic	9043/3: Synovial sarcoma, biphasic	9040-9049: synovial-like neoplasms	Not Brain	IX(d.7) Synovial sarcomas	Bones and Joints	Blank(s)	Distant site(s)/node(s) involved	Distant	D	Blank(s)	Blank(s)	Blank(s)	Blank(s)	Blank(s)	Blank(s)	Blank(s)	Blank(s)	Blank(s)	Blank(s)	Blank(s)	Blank(s)	Blank(s)	IVB	Blank(s)	T1	N0	M1b	Blank(s)	Blank(s)	Blank(s)	N/A
3416314	Black	Male	2005	Soft Tissue including Heart	Malignant	5.3.1.1 Specified (excluding Kaposi sarcoma)	Unclassified	IX(d) Other specified soft tissue sarcomas	SoftTissue	SoftTissue	C49.2-Conn, subcutaneous, other soft tis: lower limb, hip	492	9041	Malignant	Moderately differentiated; Grade II	Right - origin of primary	Positive histology	9041/3: Synovial sarcoma, spindle cell	9041/3: Synovial sarcoma, spindle cell	9040-9049: synovial-like neoplasms	Not Brain	IX(d.7) Synovial sarcomas	Soft Tissue including Heart	Localized	Localized only	Localized	L	Blank(s)	Blank(s)	Blank(s)	Blank(s)	Blank(s)	Blank(s)	Blank(s)	Blank(s)	Blank(s)	Blank(s)	Blank(s)	Blank(s)	Blank(s)	IA	Blank(s)	T1a	N0	M0	Blank(s)	Blank(s)	Blank(s)	N/A
3432559	White	Male	2006	Soft Tissue including Heart	Malignant	5.3.1.1 Specified (excluding Kaposi sarcoma)	Unclassified	IX(d) Other specified soft tissue sarcomas	SoftTissue	SoftTissue	C49.3-Conn, subcutaneous, other soft tis: thorax	493	9040	Malignant	Poorly differentiated; Grade III	Not a paired site	Positive histology	9040/3: Synovial sarcoma, NOS	9040/3: Synovial sarcoma, NOS	9040-9049: synovial-like neoplasms	Not Brain	IX(d.7) Synovial sarcomas	Soft Tissue including Heart	Regional	Regional by direct extension only	Regional	RE	Blank(s)	Blank(s)	Blank(s)	Blank(s)	Blank(s)	Blank(s)	Blank(s)	Blank(s)	Blank(s)	Blank(s)	Blank(s)	Blank(s)	Blank(s)	III	Blank(s)	T2b	N0	M0	Blank(s)	Blank(s)	Blank(s)	N/A
3436807	White	Female	2006	Soft Tissue including Heart	Malignant	5.3.1.1 Specified (excluding Kaposi sarcoma)	Unclassified	IX(d) Other specified soft tissue sarcomas	SoftTissue	SoftTissue	C49.1-Conn, subcutaneous, other soft tis: upr limb, shoulder	491	9041	Malignant	Undifferentiated; anaplastic; Grade IV	Right - origin of primary	Positive histology	9041/3: Synovial sarcoma, spindle cell	9041/3: Synovial sarcoma, spindle cell	9040-9049: synovial-like neoplasms	Not Brain	IX(d.7) Synovial sarcomas	Soft Tissue including Heart	Localized	Localized only	Localized	L	Blank(s)	Blank(s)	Blank(s)	Blank(s)	Blank(s)	Blank(s)	Blank(s)	Blank(s)	Blank(s)	Blank(s)	Blank(s)	Blank(s)	Blank(s)	IIA	Blank(s)	T1b	N0	M0	Blank(s)	Blank(s)	Blank(s)	N/A
3437246	White	Female	2006	Soft Tissue including Heart	Malignant	5.3.1.1 Specified (excluding Kaposi sarcoma)	Unclassified	IX(d) Other specified soft tissue sarcomas	SoftTissue	SoftTissue	C49.1-Conn, subcutaneous, other soft tis: upr limb, shoulder	491	9040	Malignant	Poorly differentiated; Grade III	Right - origin of primary	Positive histology	9040/3: Synovial sarcoma, NOS	9040/3: Synovial sarcoma, NOS	9040-9049: synovial-like neoplasms	Not Brain	IX(d.7) Synovial sarcomas	Soft Tissue including Heart	Localized	Localized only	Localized	L	Blank(s)	Blank(s)	Blank(s)	Blank(s)	Blank(s)	Blank(s)	Blank(s)	Blank(s)	Blank(s)	Blank(s)	Blank(s)	Blank(s)	Blank(s)	III	Blank(s)	T2b	N0	M0	Blank(s)	Blank(s)	Blank(s)	N/A
3438579	Black	Female	2006	Soft Tissue including Heart	Malignant	5.3.1.1 Specified (excluding Kaposi sarcoma)	Unclassified	IX(d) Other specified soft tissue sarcomas	SoftTissue	SoftTissue	C49.2-Conn, subcutaneous, other soft tis: lower limb, hip	492	9041	Malignant	Unknown	Left - origin of primary	Positive histology	9041/3: Synovial sarcoma, spindle cell	9041/3: Synovial sarcoma, spindle cell	9040-9049: synovial-like neoplasms	Not Brain	IX(d.7) Synovial sarcomas	Soft Tissue including Heart	Localized	Localized only	Localized	L	Blank(s)	Blank(s)	Blank(s)	Blank(s)	Blank(s)	Blank(s)	Blank(s)	Blank(s)	Blank(s)	Blank(s)	Blank(s)	Blank(s)	Blank(s)	UNK Stage	Blank(s)	T1a	N0	M0	Blank(s)	Blank(s)	Blank(s)	N/A
3452735	White	Male	2006	Lung and Bronchus	Malignant	5.3.1.1 Specified (excluding Kaposi sarcoma)	Unclassified	IX(d) Other specified soft tissue sarcomas	Lung	Lung	C34.3-Lower lobe, lung	343	9040	Malignant	Unknown	Left - origin of primary	Positive histology	9040/3: Synovial sarcoma, NOS	9040/3: Synovial sarcoma, NOS	9040-9049: synovial-like neoplasms	Not Brain	IX(d.7) Synovial sarcomas	Lung and Bronchus	Distant	Distant site(s)/node(s) involved	Regional	D	Blank(s)	Blank(s)	Blank(s)	Blank(s)	Blank(s)	Blank(s)	Blank(s)	Blank(s)	Blank(s)	Blank(s)	Blank(s)	Blank(s)	Blank(s)	NA	Blank(s)	NA	NA	NA	Blank(s)	Blank(s)	Blank(s)	N/A
3457192	Other (American Indian/AK Native, Asian/Pacific Islander)	Female	2006	Soft Tissue including Heart	Malignant	5.3.1.1 Specified (excluding Kaposi sarcoma)	Unclassified	IX(d) Other specified soft tissue sarcomas	SoftTissue	SoftTissue	C49.2-Conn, subcutaneous, other soft tis: lower limb, hip	492	9043	Malignant	Unknown	Right - origin of primary	Positive histology	9043/3: Synovial sarcoma, biphasic	9043/3: Synovial sarcoma, biphasic	9040-9049: synovial-like neoplasms	Not Brain	IX(d.7) Synovial sarcomas	Soft Tissue including Heart	Regional	Regional by direct extension only	Regional	RE	Blank(s)	Blank(s)	Blank(s)	Blank(s)	Blank(s)	Blank(s)	Blank(s)	Blank(s)	Blank(s)	Blank(s)	Blank(s)	Blank(s)	Blank(s)	UNK Stage	Blank(s)	T2b	N0	M0	Blank(s)	Blank(s)	Blank(s)	N/A
3457802	White	Male	2006	Soft Tissue including Heart	Malignant	5.3.1.1 Specified (excluding Kaposi sarcoma)	Unclassified	IX(d) Other specified soft tissue sarcomas	SoftTissue	SoftTissue	C49.2-Conn, subcutaneous, other soft tis: lower limb, hip	492	9043	Malignant	Unknown	Left - origin of primary	Positive histology	9043/3: Synovial sarcoma, biphasic	9043/3: Synovial sarcoma, biphasic	9040-9049: synovial-like neoplasms	Not Brain	IX(d.7) Synovial sarcomas	Soft Tissue including Heart	Regional	Regional by direct extension only	Regional	RE	Blank(s)	Blank(s)	Blank(s)	Blank(s)	Blank(s)	Blank(s)	Blank(s)	Blank(s)	Blank(s)	Blank(s)	Blank(s)	Blank(s)	Blank(s)	UNK Stage	Blank(s)	T2b	N0	M0	Blank(s)	Blank(s)	Blank(s)	N/A
3458771	White	Female	2006	Soft Tissue including Heart	Malignant	5.3.1.1 Specified (excluding Kaposi sarcoma)	Unclassified	IX(d) Other specified soft tissue sarcomas	SoftTissue	SoftTissue	C49.2-Conn, subcutaneous, other soft tis: lower limb, hip	492	9041	Malignant	Poorly differentiated; Grade III	Right - origin of primary	Positive histology	9041/3: Synovial sarcoma, spindle cell	9041/3: Synovial sarcoma, spindle cell	9040-9049: synovial-like neoplasms	Not Brain	IX(d.7) Synovial sarcomas	Soft Tissue including Heart	Regional	Regional by direct extension only	Regional	RE	Blank(s)	Blank(s)	Blank(s)	Blank(s)	Blank(s)	Blank(s)	Blank(s)	Blank(s)	Blank(s)	Blank(s)	Blank(s)	Blank(s)	Blank(s)	III	Blank(s)	T2b	N0	M0	Blank(s)	Blank(s)	Blank(s)	N/A
3473066	White	Male	2007	Soft Tissue including Heart	Malignant	5.3.1.1 Specified (excluding Kaposi sarcoma)	Unclassified	IX(d) Other specified soft tissue sarcomas	SoftTissue	SoftTissue	C49.2-Conn, subcutaneous, other soft tis: lower limb, hip	492	9041	Malignant	Undifferentiated; anaplastic; Grade IV	Left - origin of primary	Positive histology	9041/3: Synovial sarcoma, spindle cell	9041/3: Synovial sarcoma, spindle cell	9040-9049: synovial-like neoplasms	Not Brain	IX(d.7) Synovial sarcomas	Soft Tissue including Heart	Regional	Regional by direct extension only	Regional	RE	Blank(s)	Blank(s)	Blank(s)	Blank(s)	Blank(s)	Blank(s)	Blank(s)	Blank(s)	Blank(s)	Blank(s)	Blank(s)	Blank(s)	Blank(s)	IIB	Blank(s)	T2a	N0	M0	Blank(s)	Blank(s)	Blank(s)	N/A
3473682	Other (American Indian/AK Native, Asian/Pacific Islander)	Female	2007	Soft Tissue including Heart	Malignant	5.3.1.1 Specified (excluding Kaposi sarcoma)	Unclassified	IX(d) Other specified soft tissue sarcomas	SoftTissue	SoftTissue	C49.4-Conn, subcutaneous, other soft tis: abdomen	494	9040	Malignant	Unknown	Not a paired site	Positive histology	9040/3: Synovial sarcoma, NOS	9040/3: Synovial sarcoma, NOS	9040-9049: synovial-like neoplasms	Not Brain	IX(d.7) Synovial sarcomas	Soft Tissue including Heart	Distant	Distant site(s)/node(s) involved	Distant	D	Blank(s)	Blank(s)	Blank(s)	Blank(s)	Blank(s)	Blank(s)	Blank(s)	Blank(s)	Blank(s)	Blank(s)	Blank(s)	Blank(s)	Blank(s)	IV	Blank(s)	TX	N0	M1	Blank(s)	Blank(s)	Blank(s)	N/A
3485181	White	Male	2007	Soft Tissue including Heart	Malignant	5.3.1.1 Specified (excluding Kaposi sarcoma)	Unclassified	IX(d) Other specified soft tissue sarcomas	SoftTissue	SoftTissue	C49.1-Conn, subcutaneous, other soft tis: upr limb, shoulder	491	9040	Malignant	Unknown	Right - origin of primary	Positive histology	9040/3: Synovial sarcoma, NOS	9040/3: Synovial sarcoma, NOS	9040-9049: synovial-like neoplasms	Not Brain	IX(d.7) Synovial sarcomas	Soft Tissue including Heart	Regional	Regional by direct extension only	Regional	RE	Blank(s)	Blank(s)	Blank(s)	Blank(s)	Blank(s)	Blank(s)	Blank(s)	Blank(s)	Blank(s)	Blank(s)	Blank(s)	Blank(s)	Blank(s)	UNK Stage	Blank(s)	T2b	N0	M0	Blank(s)	Blank(s)	Blank(s)	N/A
3485642	White	Male	2007	Soft Tissue including Heart	Malignant	5.3.1.1 Specified (excluding Kaposi sarcoma)	Unclassified	IX(d) Other specified soft tissue sarcomas	SoftTissue	SoftTissue	C49.2-Conn, subcutaneous, other soft tis: lower limb, hip	492	9041	Malignant	Poorly differentiated; Grade III	Right - origin of primary	Positive histology	9041/3: Synovial sarcoma, spindle cell	9041/3: Synovial sarcoma, spindle cell	9040-9049: synovial-like neoplasms	Not Brain	IX(d.7) Synovial sarcomas	Soft Tissue including Heart	Localized	Localized only	Localized	L	Blank(s)	Blank(s)	Blank(s)	Blank(s)	Blank(s)	Blank(s)	Blank(s)	Blank(s)	Blank(s)	Blank(s)	Blank(s)	Blank(s)	Blank(s)	IIB	Blank(s)	T2a	N0	M0	Blank(s)	Blank(s)	Blank(s)	N/A
3488921	White	Male	2007	Lung and Bronchus	Malignant	5.3.1.1 Specified (excluding Kaposi sarcoma)	Unclassified	IX(d) Other specified soft tissue sarcomas	Lung	Lung	C34.9-Lung, NOS	349	9040	Malignant	Unknown	Right - origin of primary	Positive histology	9040/3: Synovial sarcoma, NOS	9040/3: Synovial sarcoma, NOS	9040-9049: synovial-like neoplasms	Not Brain	IX(d.7) Synovial sarcomas	Lung and Bronchus	Localized	Localized only	Localized	L	Blank(s)	Blank(s)	Blank(s)	Blank(s)	Blank(s)	Blank(s)	Blank(s)	Blank(s)	Blank(s)	Blank(s)	Blank(s)	Blank(s)	Blank(s)	NA	Blank(s)	NA	NA	NA	Blank(s)	Blank(s)	Blank(s)	N/A
3498337	White	Female	2013	Soft Tissue including Heart	Malignant	5.3.1.1 Specified (excluding Kaposi sarcoma)	Unclassified	IX(d) Other specified soft tissue sarcomas	SoftTissue	SoftTissue	C49.2-Conn, subcutaneous, other soft tis: lower limb, hip	492	9040	Malignant	Poorly differentiated; Grade III	Right - origin of primary	Positive histology	9040/3: Synovial sarcoma, NOS	9040/3: Synovial sarcoma, NOS	9040-9049: synovial-like neoplasms	Not Brain	IX(d.7) Synovial sarcomas	Soft Tissue including Heart	Distant	Distant site(s)/node(s) involved	Distant	D	Blank(s)	Blank(s)	IV	T2NOS	N1	M1	Blank(s)	Blank(s)	Blank(s)	Blank(s)	Blank(s)	Blank(s)	Blank(s)	IV	Blank(s)	T2NOS	N1	M1	Blank(s)	Blank(s)	Blank(s)	N/A
3498403	Black	Female	2007	Soft Tissue including Heart	Malignant	5.3.1.1 Specified (excluding Kaposi sarcoma)	Unclassified	IX(d) Other specified soft tissue sarcomas	SoftTissue	SoftTissue	C49.2-Conn, subcutaneous, other soft tis: lower limb, hip	492	9041	Malignant	Poorly differentiated; Grade III	Left - origin of primary	Positive histology	9041/3: Synovial sarcoma, spindle cell	9041/3: Synovial sarcoma, spindle cell	9040-9049: synovial-like neoplasms	Not Brain	IX(d.7) Synovial sarcomas	Soft Tissue including Heart	Localized	Localized only	Localized	L	Blank(s)	Blank(s)	Blank(s)	Blank(s)	Blank(s)	Blank(s)	Blank(s)	Blank(s)	Blank(s)	Blank(s)	Blank(s)	Blank(s)	Blank(s)	IINOS	Blank(s)	T1NOS	N0	M0	Blank(s)	Blank(s)	Blank(s)	N/A
3499801	White	Male	2007	Larynx	Malignant	5.3.1.1 Specified (excluding Kaposi sarcoma)	Unclassified	IX(d) Other specified soft tissue sarcomas	LarynxSupraglottic	SupraLarynx	C32.1-Supraglottis	321	9040	Malignant	Unknown	Not a paired site	Positive histology	9040/3: Synovial sarcoma, NOS	9040/3: Synovial sarcoma, NOS	9040-9049: synovial-like neoplasms	Not Brain	IX(d.7) Synovial sarcomas	Larynx	Distant	Distant site(s)/node(s) involved	Blank(s)	D	Blank(s)	Blank(s)	Blank(s)	Blank(s)	Blank(s)	Blank(s)	Blank(s)	Blank(s)	Blank(s)	Blank(s)	Blank(s)	Blank(s)	Blank(s)	NA	Blank(s)	NA	NA	NA	Blank(s)	Blank(s)	Blank(s)	N/A
3502882	White	Male	2007	Soft Tissue including Heart	Malignant	5.3.1.1 Specified (excluding Kaposi sarcoma)	Unclassified	IX(d) Other specified soft tissue sarcomas	SoftTissue	SoftTissue	C49.2-Conn, subcutaneous, other soft tis: lower limb, hip	492	9041	Malignant	Moderately differentiated; Grade II	Right - origin of primary	Positive histology	9041/3: Synovial sarcoma, spindle cell	9041/3: Synovial sarcoma, spindle cell	9040-9049: synovial-like neoplasms	Not Brain	IX(d.7) Synovial sarcomas	Soft Tissue including Heart	Localized	Localized only	Localized	L	Blank(s)	Blank(s)	Blank(s)	Blank(s)	Blank(s)	Blank(s)	Blank(s)	Blank(s)	Blank(s)	Blank(s)	Blank(s)	Blank(s)	Blank(s)	IA	Blank(s)	T1b	N0	M0	Blank(s)	Blank(s)	Blank(s)	N/A
3514046	White	Female	2008	Soft Tissue including Heart	Malignant	5.3.1.1 Specified (excluding Kaposi sarcoma)	Unclassified	IX(d) Other specified soft tissue sarcomas	SoftTissue	SoftTissue	C49.5-Conn, subcutaneous, other soft tis: pelvis	495	9040	Malignant	Unknown	Not a paired site	Positive histology	9040/3: Synovial sarcoma, NOS	9040/3: Synovial sarcoma, NOS	9040-9049: synovial-like neoplasms	Not Brain	IX(d.7) Synovial sarcomas	Soft Tissue including Heart	Distant	Distant site(s)/node(s) involved	Distant	D	Blank(s)	Blank(s)	Blank(s)	Blank(s)	Blank(s)	Blank(s)	Blank(s)	Blank(s)	Blank(s)	Blank(s)	Blank(s)	Blank(s)	Blank(s)	IV	Blank(s)	TX	N0	M1	Blank(s)	Blank(s)	Blank(s)	N/A
3515613	Other (American Indian/AK Native, Asian/Pacific Islander)	Male	2008	Soft Tissue including Heart	Malignant	5.3.1.1 Specified (excluding Kaposi sarcoma)	Unclassified	IX(d) Other specified soft tissue sarcomas	SoftTissue	SoftTissue	C49.5-Conn, subcutaneous, other soft tis: pelvis	495	9041	Malignant	Poorly differentiated; Grade III	Not a paired site	Positive histology	9041/3: Synovial sarcoma, spindle cell	9041/3: Synovial sarcoma, spindle cell	9040-9049: synovial-like neoplasms	Not Brain	IX(d.7) Synovial sarcomas	Soft Tissue including Heart	Localized	Localized only	Localized	L	Blank(s)	Blank(s)	Blank(s)	Blank(s)	Blank(s)	Blank(s)	Blank(s)	Blank(s)	Blank(s)	Blank(s)	Blank(s)	Blank(s)	Blank(s)	III	Blank(s)	T2b	N0	M0	Blank(s)	Blank(s)	Blank(s)	N/A
3528181	Other (American Indian/AK Native, Asian/Pacific Islander)	Male	2008	Lung and Bronchus	Malignant	5.3.1.1 Specified (excluding Kaposi sarcoma)	Unclassified	IX(d) Other specified soft tissue sarcomas	Lung	Lung	C34.1-Upper lobe, lung	341	9043	Malignant	Unknown	Right - origin of primary	Positive histology	9043/3: Synovial sarcoma, biphasic	9043/3: Synovial sarcoma, biphasic	9040-9049: synovial-like neoplasms	Not Brain	IX(d.7) Synovial sarcomas	Lung and Bronchus	Distant	Distant site(s)/node(s) involved	Distant	D	Blank(s)	Blank(s)	Blank(s)	Blank(s)	Blank(s)	Blank(s)	Blank(s)	Blank(s)	Blank(s)	Blank(s)	Blank(s)	Blank(s)	Blank(s)	NA	Blank(s)	NA	NA	NA	Blank(s)	Blank(s)	Blank(s)	N/A
3556344	White	Male	2009	Soft Tissue including Heart	Malignant	5.3.1.1 Specified (excluding Kaposi sarcoma)	Unclassified	IX(d) Other specified soft tissue sarcomas	SoftTissue	SoftTissue	C49.2-Conn, subcutaneous, other soft tis: lower limb, hip	492	9041	Malignant	Unknown	Left - origin of primary	Positive histology	9041/3: Synovial sarcoma, spindle cell	9041/3: Synovial sarcoma, spindle cell	9040-9049: synovial-like neoplasms	Not Brain	IX(d.7) Synovial sarcomas	Soft Tissue including Heart	Distant	Distant site(s)/node(s) involved	Distant	D	Blank(s)	Blank(s)	Blank(s)	Blank(s)	Blank(s)	Blank(s)	Blank(s)	Blank(s)	Blank(s)	Blank(s)	Blank(s)	Blank(s)	Blank(s)	IV	Blank(s)	T2b	N0	M1	Blank(s)	Blank(s)	Blank(s)	N/A
3968596	White	Male	2009	Soft Tissue including Heart	Malignant	5.3.1.1 Specified (excluding Kaposi sarcoma)	Unclassified	IX(d) Other specified soft tissue sarcomas	SoftTissue	SoftTissue	C49.0-Conn, subcutaneous, other soft tis: head, face, neck	490	9041	Malignant	Unknown	Not a paired site	Positive histology	9041/3: Synovial sarcoma, spindle cell	9041/3: Synovial sarcoma, spindle cell	9040-9049: synovial-like neoplasms	Not Brain	IX(d.7) Synovial sarcomas	Soft Tissue including Heart	Regional	Regional by direct extension only	Regional	RE	Blank(s)	Blank(s)	Blank(s)	Blank(s)	Blank(s)	Blank(s)	Blank(s)	Blank(s)	Blank(s)	Blank(s)	Blank(s)	Blank(s)	Blank(s)	UNK Stage	Blank(s)	T1b	N0	M0	Blank(s)	Blank(s)	Blank(s)	N/A
3969001	Other (American Indian/AK Native, Asian/Pacific Islander)	Female	2009	Retroperitoneum	Malignant	5.3.1.1 Specified (excluding Kaposi sarcoma)	Unclassified	IX(d) Other specified soft tissue sarcomas	Retroperitoneum	Peritoneum	C48.0-Retroperitoneum	480	9040	Malignant	Undifferentiated; anaplastic; Grade IV	Not a paired site	Positive histology	9040/3: Synovial sarcoma, NOS	9040/3: Synovial sarcoma, NOS	9040-9049: synovial-like neoplasms	Not Brain	IX(d.7) Synovial sarcomas	Retroperitoneum	Blank(s)	Regional by direct extension only	Regional	RE	Blank(s)	Blank(s)	Blank(s)	Blank(s)	Blank(s)	Blank(s)	Blank(s)	Blank(s)	Blank(s)	Blank(s)	Blank(s)	Blank(s)	Blank(s)	III	Blank(s)	T2b	N0	M0	Blank(s)	Blank(s)	Blank(s)	N/A
3983960	White	Female	2013	Soft Tissue including Heart	Malignant	5.3.1.1 Specified (excluding Kaposi sarcoma)	Unclassified	IX(d) Other specified soft tissue sarcomas	SoftTissue	SoftTissue	C49.2-Conn, subcutaneous, other soft tis: lower limb, hip	492	9043	Malignant	Poorly differentiated; Grade III	Right - origin of primary	Positive histology	9043/3: Synovial sarcoma, biphasic	9043/3: Synovial sarcoma, biphasic	9040-9049: synovial-like neoplasms	Not Brain	IX(d.7) Synovial sarcomas	Soft Tissue including Heart	Localized	Localized only	Localized	L	Blank(s)	Blank(s)	IIA	T1a	N0	M0	Blank(s)	Blank(s)	Blank(s)	Blank(s)	Blank(s)	Blank(s)	Blank(s)	IIA	Blank(s)	T1a	N0	M0	Blank(s)	Blank(s)	Blank(s)	N/A
4000026	White	Female	2010	Lung and Bronchus	Malignant	5.3.1.1 Specified (excluding Kaposi sarcoma)	Unclassified	IX(d) Other specified soft tissue sarcomas	Lung	Lung	C34.3-Lower lobe, lung	343	9040	Malignant	Unknown	Left - origin of primary	Positive histology	9040/3: Synovial sarcoma, NOS	9040/3: Synovial sarcoma, NOS	9040-9049: synovial-like neoplasms	Not Brain	IX(d.7) Synovial sarcomas	Lung and Bronchus	Localized	Localized only	Localized	L	Blank(s)	Blank(s)	NA	NA	NA	NA	Blank(s)	Blank(s)	Blank(s)	Blank(s)	Blank(s)	Blank(s)	Blank(s)	NA	Blank(s)	NA	NA	NA	Blank(s)	Blank(s)	Blank(s)	N/A
4003886	White	Female	2010	Soft Tissue including Heart	Malignant	5.3.1.1 Specified (excluding Kaposi sarcoma)	Unclassified	IX(d) Other specified soft tissue sarcomas	SoftTissue	SoftTissue	C49.2-Conn, subcutaneous, other soft tis: lower limb, hip	492	9041	Malignant	Unknown	Right - origin of primary	Positive histology	9041/3: Synovial sarcoma, spindle cell	9041/3: Synovial sarcoma, spindle cell	9040-9049: synovial-like neoplasms	Not Brain	IX(d.7) Synovial sarcomas	Soft Tissue including Heart	Localized	Localized only	Localized	L	Blank(s)	Blank(s)	IA	T1NOS	N0	M0	Blank(s)	Blank(s)	Blank(s)	Blank(s)	Blank(s)	Blank(s)	Blank(s)	UNK Stage	Blank(s)	T1NOS	N0	M0	Blank(s)	Blank(s)	Blank(s)	N/A
4010964	White	Female	2010	Soft Tissue including Heart	Malignant	5.3.1.1 Specified (excluding Kaposi sarcoma)	Unclassified	IX(d) Other specified soft tissue sarcomas	SoftTissue	SoftTissue	C49.2-Conn, subcutaneous, other soft tis: lower limb, hip	492	9041	Malignant	Moderately differentiated; Grade II	Right - origin of primary	Positive histology	9041/3: Synovial sarcoma, spindle cell	9041/3: Synovial sarcoma, spindle cell	9040-9049: synovial-like neoplasms	Not Brain	IX(d.7) Synovial sarcomas	Soft Tissue including Heart	Regional	Regional by direct extension only	Regional	RE	Blank(s)	Blank(s)	IB	T2b	N0	M0	Blank(s)	Blank(s)	Blank(s)	Blank(s)	Blank(s)	Blank(s)	Blank(s)	IB	Blank(s)	T2b	N0	M0	Blank(s)	Blank(s)	Blank(s)	N/A
4014016	White	Male	2010	Soft Tissue including Heart	Malignant	5.3.1.1 Specified (excluding Kaposi sarcoma)	Unclassified	IX(d) Other specified soft tissue sarcomas	SoftTissue	SoftTissue	C49.3-Conn, subcutaneous, other soft tis: thorax	493	9041	Malignant	Poorly differentiated; Grade III	Left - origin of primary	Positive histology	9041/3: Synovial sarcoma, spindle cell	9041/3: Synovial sarcoma, spindle cell	9040-9049: synovial-like neoplasms	Not Brain	IX(d.7) Synovial sarcomas	Soft Tissue including Heart	Localized	Localized only	Localized	L	Blank(s)	Blank(s)	IB	T2b	N0	M0	Blank(s)	Blank(s)	Blank(s)	Blank(s)	Blank(s)	Blank(s)	Blank(s)	III	Blank(s)	T2b	N0	M0	Blank(s)	Blank(s)	Blank(s)	N/A
4020525	White	Female	2010	Soft Tissue including Heart	Malignant	5.3.1.1 Specified (excluding Kaposi sarcoma)	Unclassified	IX(d) Other specified soft tissue sarcomas	SoftTissue	SoftTissue	C49.2-Conn, subcutaneous, other soft tis: lower limb, hip	492	9043	Malignant	Moderately differentiated; Grade II	Left - origin of primary	Positive histology	9043/3: Synovial sarcoma, biphasic	9043/3: Synovial sarcoma, biphasic	9040-9049: synovial-like neoplasms	Not Brain	IX(d.7) Synovial sarcomas	Soft Tissue including Heart	Localized	Localized only	Localized	L	Blank(s)	Blank(s)	IIA	T1b	N0	M0	Blank(s)	Blank(s)	Blank(s)	Blank(s)	Blank(s)	Blank(s)	Blank(s)	IA	Blank(s)	T1b	N0	M0	Blank(s)	Blank(s)	Blank(s)	N/A
4025663	Other (American Indian/AK Native, Asian/Pacific Islander)	Female	2011	Soft Tissue including Heart	Malignant	5.3.1.1 Specified (excluding Kaposi sarcoma)	Unclassified	IX(d) Other specified soft tissue sarcomas	SoftTissue	SoftTissue	C49.2-Conn, subcutaneous, other soft tis: lower limb, hip	492	9041	Malignant	Poorly differentiated; Grade III	Left - origin of primary	Positive histology	9041/3: Synovial sarcoma, spindle cell	9041/3: Synovial sarcoma, spindle cell	9040-9049: synovial-like neoplasms	Not Brain	IX(d.7) Synovial sarcomas	Soft Tissue including Heart	Localized	Localized only	Localized	L	Blank(s)	Blank(s)	III	T2b	N0	M0	Blank(s)	Blank(s)	Blank(s)	Blank(s)	Blank(s)	Blank(s)	Blank(s)	III	Blank(s)	T2b	N0	M0	Blank(s)	Blank(s)	Blank(s)	N/A
4029947	Black	Female	2011	Soft Tissue including Heart	Malignant	5.3.1.1 Specified (excluding Kaposi sarcoma)	Unclassified	IX(d) Other specified soft tissue sarcomas	SoftTissue	SoftTissue	C49.2-Conn, subcutaneous, other soft tis: lower limb, hip	492	9043	Malignant	Poorly differentiated; Grade III	Left - origin of primary	Positive histology	9043/3: Synovial sarcoma, biphasic	9043/3: Synovial sarcoma, biphasic	9040-9049: synovial-like neoplasms	Not Brain	IX(d.7) Synovial sarcomas	Soft Tissue including Heart	Localized	Localized only	Localized	L	Blank(s)	Blank(s)	III	T2a	N0	M0	Blank(s)	Blank(s)	Blank(s)	Blank(s)	Blank(s)	Blank(s)	Blank(s)	IIB	Blank(s)	T2a	N0	M0	Blank(s)	Blank(s)	Blank(s)	N/A
4032506	White	Male	2010	Soft Tissue including Heart	Malignant	5.3.1.1 Specified (excluding Kaposi sarcoma)	Unclassified	IX(d) Other specified soft tissue sarcomas	SoftTissue	SoftTissue	C49.1-Conn, subcutaneous, other soft tis: upr limb, shoulder	491	9040	Malignant	Unknown	Left - origin of primary	Positive histology	9040/3: Synovial sarcoma, NOS	9040/3: Synovial sarcoma, NOS	9040-9049: synovial-like neoplasms	Not Brain	IX(d.7) Synovial sarcomas	Soft Tissue including Heart	Localized	Localized only	Localized	L	Blank(s)	Blank(s)	IA	T1b	N0	M0	Blank(s)	Blank(s)	Blank(s)	Blank(s)	Blank(s)	Blank(s)	Blank(s)	UNK Stage	Blank(s)	T1b	N0	M0	Blank(s)	Blank(s)	Blank(s)	N/A
4033705	White	Male	2011	Soft Tissue including Heart	Malignant	5.3.1.1 Specified (excluding Kaposi sarcoma)	Unclassified	IX(d) Other specified soft tissue sarcomas	SoftTissue	SoftTissue	C49.2-Conn, subcutaneous, other soft tis: lower limb, hip	492	9041	Malignant	Undifferentiated; anaplastic; Grade IV	Left - origin of primary	Positive histology	9041/3: Synovial sarcoma, spindle cell	9041/3: Synovial sarcoma, spindle cell	9040-9049: synovial-like neoplasms	Not Brain	IX(d.7) Synovial sarcomas	Soft Tissue including Heart	Localized	Localized only	Localized	L	Blank(s)	Blank(s)	IIA	T1a	N0	M0	Blank(s)	Blank(s)	Blank(s)	Blank(s)	Blank(s)	Blank(s)	Blank(s)	IIA	Blank(s)	T1a	N0	M0	Blank(s)	Blank(s)	Blank(s)	N/A
4039971	White	Male	2011	Soft Tissue including Heart	Malignant	5.3.1.1 Specified (excluding Kaposi sarcoma)	Unclassified	IX(d) Other specified soft tissue sarcomas	HeartMediastinum	HeartMediastinum	C38.0-Heart	380	9040	Malignant	Unknown	Not a paired site	Positive histology	9040/3: Synovial sarcoma, NOS	9040/3: Synovial sarcoma, NOS	9040-9049: synovial-like neoplasms	Not Brain	IX(d.7) Synovial sarcomas	Soft Tissue including Heart	Regional	Regional by direct extension only	Regional	RE	Blank(s)	Blank(s)	INOS	TX	N0	M0	Blank(s)	Blank(s)	Blank(s)	Blank(s)	Blank(s)	Blank(s)	Blank(s)	UNK Stage	Blank(s)	TX	N0	M0	Blank(s)	Blank(s)	Blank(s)	N/A
4041068	White	Male	2011	Soft Tissue including Heart	Malignant	5.3.1.1 Specified (excluding Kaposi sarcoma)	Unclassified	IX(d) Other specified soft tissue sarcomas	SoftTissue	SoftTissue	C49.3-Conn, subcutaneous, other soft tis: thorax	493	9043	Malignant	Unknown	Right - origin of primary	Positive histology	9043/3: Synovial sarcoma, biphasic	9043/3: Synovial sarcoma, biphasic	9040-9049: synovial-like neoplasms	Not Brain	IX(d.7) Synovial sarcomas	Soft Tissue including Heart	Regional	Regional lymph nodes involved only	Regional	RN	Blank(s)	Blank(s)	III	T2b	N1	M0	Blank(s)	Blank(s)	Blank(s)	Blank(s)	Blank(s)	Blank(s)	Blank(s)	IV	Blank(s)	T2b	N1	M0	Blank(s)	Blank(s)	Blank(s)	N/A
4047576	White	Male	2011	Soft Tissue including Heart	Malignant	5.3.1.1 Specified (excluding Kaposi sarcoma)	Unclassified	IX(d) Other specified soft tissue sarcomas	SoftTissue	SoftTissue	C49.2-Conn, subcutaneous, other soft tis: lower limb, hip	492	9043	Malignant	Unknown	Left - origin of primary	Positive histology	9043/3: Synovial sarcoma, biphasic	9043/3: Synovial sarcoma, biphasic	9040-9049: synovial-like neoplasms	Not Brain	IX(d.7) Synovial sarcomas	Soft Tissue including Heart	Localized	Localized only	Localized	L	Blank(s)	Blank(s)	IB	T2NOS	N0	M0	Blank(s)	Blank(s)	Blank(s)	Blank(s)	Blank(s)	Blank(s)	Blank(s)	UNK Stage	Blank(s)	T2NOS	N0	M0	Blank(s)	Blank(s)	Blank(s)	N/A
4067312	White	Female	2012	Soft Tissue including Heart	Malignant	5.3.1.1 Specified (excluding Kaposi sarcoma)	Unclassified	IX(d) Other specified soft tissue sarcomas	SoftTissue	SoftTissue	C49.2-Conn, subcutaneous, other soft tis: lower limb, hip	492	9041	Malignant	Moderately differentiated; Grade II	Right - origin of primary	Positive histology	9041/3: Synovial sarcoma, spindle cell	9041/3: Synovial sarcoma, spindle cell	9040-9049: synovial-like neoplasms	Not Brain	IX(d.7) Synovial sarcomas	Soft Tissue including Heart	Localized	Localized only	Localized	L	Blank(s)	Blank(s)	IIA	T1b	N0	M0	Blank(s)	Blank(s)	Blank(s)	Blank(s)	Blank(s)	Blank(s)	Blank(s)	IA	Blank(s)	T1b	N0	M0	Blank(s)	Blank(s)	Blank(s)	N/A
4067336	White	Male	2012	Soft Tissue including Heart	Malignant	5.3.1.1 Specified (excluding Kaposi sarcoma)	Unclassified	IX(d) Other specified soft tissue sarcomas	SoftTissue	SoftTissue	C49.3-Conn, subcutaneous, other soft tis: thorax	493	9040	Malignant	Poorly differentiated; Grade III	Right - origin of primary	Positive histology	9040/3: Synovial sarcoma, NOS	9040/3: Synovial sarcoma, NOS	9040-9049: synovial-like neoplasms	Not Brain	IX(d.7) Synovial sarcomas	Soft Tissue including Heart	Distant	Distant site(s)/node(s) involved	Distant	D	Blank(s)	Blank(s)	IV	T2b	N0	M1	Blank(s)	Blank(s)	Blank(s)	Blank(s)	Blank(s)	Blank(s)	Blank(s)	IV	Blank(s)	T2b	N0	M1	Blank(s)	Blank(s)	Blank(s)	N/A
4068561	Black	Female	2014	Soft Tissue including Heart	Malignant	5.3.1.1 Specified (excluding Kaposi sarcoma)	Unclassified	IX(d) Other specified soft tissue sarcomas	SoftTissue	SoftTissue	C49.2-Conn, subcutaneous, other soft tis: lower limb, hip	492	9041	Malignant	Poorly differentiated; Grade III	Right - origin of primary	Positive histology	9041/3: Synovial sarcoma, spindle cell	9041/3: Synovial sarcoma, spindle cell	9040-9049: synovial-like neoplasms	Not Brain	IX(d.7) Synovial sarcomas	Soft Tissue including Heart	Localized	Localized only	Localized	L	Blank(s)	Blank(s)	III	T2b	N0	M0	Blank(s)	Blank(s)	Blank(s)	Blank(s)	Blank(s)	Blank(s)	Blank(s)	III	Blank(s)	T2b	N0	M0	Blank(s)	Blank(s)	Blank(s)	N/A
4076249	White	Female	2012	Soft Tissue including Heart	Malignant	5.3.1.1 Specified (excluding Kaposi sarcoma)	Unclassified	IX(d) Other specified soft tissue sarcomas	SoftTissue	SoftTissue	C49.2-Conn, subcutaneous, other soft tis: lower limb, hip	492	9040	Malignant	Moderately differentiated; Grade II	Right - origin of primary	Positive histology	9040/3: Synovial sarcoma, NOS	9040/3: Synovial sarcoma, NOS	9040-9049: synovial-like neoplasms	Not Brain	IX(d.7) Synovial sarcomas	Soft Tissue including Heart	Distant	Distant site(s)/node(s) involved	Distant	D	Blank(s)	Blank(s)	IV	T1b	N0	M1	Blank(s)	Blank(s)	Blank(s)	Blank(s)	Blank(s)	Blank(s)	Blank(s)	IV	Blank(s)	T1b	N0	M1	Blank(s)	Blank(s)	Blank(s)	N/A
4079636	White	Male	2012	Retroperitoneum	Malignant	5.3.1.1 Specified (excluding Kaposi sarcoma)	Unclassified	IX(d) Other specified soft tissue sarcomas	Retroperitoneum	Peritoneum	C48.0-Retroperitoneum	480	9041	Malignant	Undifferentiated; anaplastic; Grade IV	Right - origin of primary	Positive histology	9041/3: Synovial sarcoma, spindle cell	9041/3: Synovial sarcoma, spindle cell	9040-9049: synovial-like neoplasms	Not Brain	IX(d.7) Synovial sarcomas	Retroperitoneum	Blank(s)	Regional by direct extension only	Regional	RE	Blank(s)	Blank(s)	III	T2b	N0	M0	Blank(s)	Blank(s)	Blank(s)	Blank(s)	Blank(s)	Blank(s)	Blank(s)	III	Blank(s)	T2b	N0	M0	Blank(s)	Blank(s)	Blank(s)	N/A
4083607	White	Male	2012	Lung and Bronchus	Malignant	5.3.1.1 Specified (excluding Kaposi sarcoma)	Unclassified	IX(d) Other specified soft tissue sarcomas	Lung	Lung	C34.2-Middle lobe, lung	342	9040	Malignant	Unknown	Right - origin of primary	Positive histology	9040/3: Synovial sarcoma, NOS	9040/3: Synovial sarcoma, NOS	9040-9049: synovial-like neoplasms	Not Brain	IX(d.7) Synovial sarcomas	Lung and Bronchus	Localized	Localized only	Localized	L	Blank(s)	Blank(s)	NA	NA	NA	NA	Blank(s)	Blank(s)	Blank(s)	Blank(s)	Blank(s)	Blank(s)	Blank(s)	NA	Blank(s)	NA	NA	NA	Blank(s)	Blank(s)	Blank(s)	N/A
4088625	White	Male	2012	Soft Tissue including Heart	Malignant	5.3.1.1 Specified (excluding Kaposi sarcoma)	Unclassified	IX(d) Other specified soft tissue sarcomas	SoftTissue	SoftTissue	C49.2-Conn, subcutaneous, other soft tis: lower limb, hip	492	9041	Malignant	Moderately differentiated; Grade II	Right - origin of primary	Positive histology	9041/3: Synovial sarcoma, spindle cell	9041/3: Synovial sarcoma, spindle cell	9040-9049: synovial-like neoplasms	Not Brain	IX(d.7) Synovial sarcomas	Soft Tissue including Heart	Localized	Localized only	Localized	L	Blank(s)	Blank(s)	IIA	T1b	N0	M0	Blank(s)	Blank(s)	Blank(s)	Blank(s)	Blank(s)	Blank(s)	Blank(s)	IA	Blank(s)	T1b	N0	M0	Blank(s)	Blank(s)	Blank(s)	N/A
4097155	Other (American Indian/AK Native, Asian/Pacific Islander)	Female	2012	Soft Tissue including Heart	Malignant	5.3.1.1 Specified (excluding Kaposi sarcoma)	Unclassified	IX(d) Other specified soft tissue sarcomas	SoftTissue	SoftTissue	C49.2-Conn, subcutaneous, other soft tis: lower limb, hip	492	9040	Malignant	Unknown	Left - origin of primary	Positive histology	9040/3: Synovial sarcoma, NOS	9040/3: Synovial sarcoma, NOS	9040-9049: synovial-like neoplasms	Not Brain	IX(d.7) Synovial sarcomas	Soft Tissue including Heart	Distant	Distant site(s)/node(s) involved	Distant	D	Blank(s)	Blank(s)	IV	T2b	N0	M1	Blank(s)	Blank(s)	Blank(s)	Blank(s)	Blank(s)	Blank(s)	Blank(s)	IV	Blank(s)	T2b	N0	M1	Blank(s)	Blank(s)	Blank(s)	N/A
4108856	White	Male	2013	Soft Tissue including Heart	Malignant	5.3.1.1 Specified (excluding Kaposi sarcoma)	Unclassified	IX(d) Other specified soft tissue sarcomas	SoftTissue	SoftTissue	C49.4-Conn, subcutaneous, other soft tis: abdomen	494	9043	Malignant	Unknown	Not a paired site	Positive histology	9043/3: Synovial sarcoma, biphasic	9043/3: Synovial sarcoma, biphasic	9040-9049: synovial-like neoplasms	Not Brain	IX(d.7) Synovial sarcomas	Soft Tissue including Heart	Localized	Localized only	Localized	L	Blank(s)	Blank(s)	IA	T1a	N0	M0	Blank(s)	Blank(s)	Blank(s)	Blank(s)	Blank(s)	Blank(s)	Blank(s)	UNK Stage	Blank(s)	T1a	N0	M0	Blank(s)	Blank(s)	Blank(s)	N/A
4131083	White	Female	2013	Soft Tissue including Heart	Malignant	5.3.1.1 Specified (excluding Kaposi sarcoma)	Unclassified	IX(d) Other specified soft tissue sarcomas	SoftTissue	SoftTissue	C49.3-Conn, subcutaneous, other soft tis: thorax	493	9041	Malignant	Undifferentiated; anaplastic; Grade IV	Right - origin of primary	Positive histology	9041/3: Synovial sarcoma, spindle cell	9041/3: Synovial sarcoma, spindle cell	9040-9049: synovial-like neoplasms	Not Brain	IX(d.7) Synovial sarcomas	Soft Tissue including Heart	Regional	Regional by direct extension only	Regional	RE	Blank(s)	Blank(s)	III	T2b	N0	M0	Blank(s)	Blank(s)	Blank(s)	Blank(s)	Blank(s)	Blank(s)	Blank(s)	III	Blank(s)	T2b	N0	M0	Blank(s)	Blank(s)	Blank(s)	N/A
4541577	Black	Female	2013	Soft Tissue including Heart	Malignant	5.3.1.1 Specified (excluding Kaposi sarcoma)	Unclassified	IX(d) Other specified soft tissue sarcomas	SoftTissue	SoftTissue	C49.2-Conn, subcutaneous, other soft tis: lower limb, hip	492	9043	Malignant	Unknown	Left - origin of primary	Positive histology	9043/3: Synovial sarcoma, biphasic	9043/3: Synovial sarcoma, biphasic	9040-9049: synovial-like neoplasms	Not Brain	IX(d.7) Synovial sarcomas	Soft Tissue including Heart	Localized	Localized only	Localized	L	Blank(s)	Blank(s)	IA	T1NOS	N0	M0	Blank(s)	Blank(s)	Blank(s)	Blank(s)	Blank(s)	Blank(s)	Blank(s)	UNK Stage	Blank(s)	T1NOS	N0	M0	Blank(s)	Blank(s)	Blank(s)	N/A
4542225	Other (American Indian/AK Native, Asian/Pacific Islander)	Male	2014	Soft Tissue including Heart	Malignant	5.3.1.1 Specified (excluding Kaposi sarcoma)	Unclassified	IX(d) Other specified soft tissue sarcomas	SoftTissue	SoftTissue	C49.2-Conn, subcutaneous, other soft tis: lower limb, hip	492	9043	Malignant	Unknown	Right - origin of primary	Positive histology	9043/3: Synovial sarcoma, biphasic	9043/3: Synovial sarcoma, biphasic	9040-9049: synovial-like neoplasms	Not Brain	IX(d.7) Synovial sarcomas	Soft Tissue including Heart	Localized	Localized only	Localized	L	Blank(s)	Blank(s)	III	T2b	N0	M0	Blank(s)	Blank(s)	Blank(s)	Blank(s)	Blank(s)	Blank(s)	Blank(s)	UNK Stage	Blank(s)	T2b	N0	M0	Blank(s)	Blank(s)	Blank(s)	N/A
4542474	Other (American Indian/AK Native, Asian/Pacific Islander)	Female	2013	Soft Tissue including Heart	Malignant	5.3.1.1 Specified (excluding Kaposi sarcoma)	Unclassified	IX(d) Other specified soft tissue sarcomas	SoftTissue	SoftTissue	C49.2-Conn, subcutaneous, other soft tis: lower limb, hip	492	9040	Malignant	Unknown	Right - origin of primary	Positive histology	9040/3: Synovial sarcoma, NOS	9040/3: Synovial sarcoma, NOS	9040-9049: synovial-like neoplasms	Not Brain	IX(d.7) Synovial sarcomas	Soft Tissue including Heart	Distant	Distant site(s)/node(s) involved	Distant	D	Blank(s)	Blank(s)	IV	T1NOS	N0	M1	Blank(s)	Blank(s)	Blank(s)	Blank(s)	Blank(s)	Blank(s)	Blank(s)	IV	Blank(s)	T1NOS	N0	M1	Blank(s)	Blank(s)	Blank(s)	N/A
4543089	Black	Male	2013	Soft Tissue including Heart	Malignant	5.3.1.1 Specified (excluding Kaposi sarcoma)	Unclassified	IX(d) Other specified soft tissue sarcomas	SoftTissue	SoftTissue	C49.3-Conn, subcutaneous, other soft tis: thorax	493	9040	Malignant	Unknown	Left - origin of primary	Positive histology	9040/3: Synovial sarcoma, NOS	9040/3: Synovial sarcoma, NOS	9040-9049: synovial-like neoplasms	Not Brain	IX(d.7) Synovial sarcomas	Soft Tissue including Heart	Distant	Distant site(s)/node(s) involved	Distant	D	Blank(s)	Blank(s)	IV	TX	N0	M1	Blank(s)	Blank(s)	Blank(s)	Blank(s)	Blank(s)	Blank(s)	Blank(s)	IV	Blank(s)	TX	N0	M1	Blank(s)	Blank(s)	Blank(s)	N/A
4547622	White	Male	2014	Soft Tissue including Heart	Malignant	5.3.1.1 Specified (excluding Kaposi sarcoma)	Unclassified	IX(d) Other specified soft tissue sarcomas	SoftTissue	SoftTissue	C49.2-Conn, subcutaneous, other soft tis: lower limb, hip	492	9040	Malignant	Poorly differentiated; Grade III	Right - origin of primary	Positive histology	9040/3: Synovial sarcoma, NOS	9040/3: Synovial sarcoma, NOS	9040-9049: synovial-like neoplasms	Not Brain	IX(d.7) Synovial sarcomas	Soft Tissue including Heart	Localized	Localized only	Localized	L	Blank(s)	Blank(s)	IIA	T1b	N0	M0	Blank(s)	Blank(s)	Blank(s)	Blank(s)	Blank(s)	Blank(s)	Blank(s)	IIA	Blank(s)	T1b	N0	M0	Blank(s)	Blank(s)	Blank(s)	N/A
4548668	White	Female	2014	Soft Tissue including Heart	Malignant	5.3.1.1 Specified (excluding Kaposi sarcoma)	Unclassified	IX(d) Other specified soft tissue sarcomas	SoftTissue	SoftTissue	C49.5-Conn, subcutaneous, other soft tis: pelvis	495	9040	Malignant	Poorly differentiated; Grade III	Not a paired site	Positive histology	9040/3: Synovial sarcoma, NOS	9040/3: Synovial sarcoma, NOS	9040-9049: synovial-like neoplasms	Not Brain	IX(d.7) Synovial sarcomas	Soft Tissue including Heart	Localized	Localized only	Localized	L	Blank(s)	Blank(s)	III	T2b	N0	M0	Blank(s)	Blank(s)	Blank(s)	Blank(s)	Blank(s)	Blank(s)	Blank(s)	III	Blank(s)	T2b	N0	M0	Blank(s)	Blank(s)	Blank(s)	N/A
4553437	White	Male	2014	Lung and Bronchus	Malignant	5.3.1.1 Specified (excluding Kaposi sarcoma)	Unclassified	IX(d) Other specified soft tissue sarcomas	Lung	Lung	C34.3-Lower lobe, lung	343	9041	Malignant	Poorly differentiated; Grade III	Left - origin of primary	Positive histology	9041/3: Synovial sarcoma, spindle cell	9041/3: Synovial sarcoma, spindle cell	9040-9049: synovial-like neoplasms	Not Brain	IX(d.7) Synovial sarcomas	Lung and Bronchus	Regional	Regional lymph nodes involved only	Regional	RN	Blank(s)	Blank(s)	NA	NA	NA	NA	Blank(s)	Blank(s)	Blank(s)	Blank(s)	Blank(s)	Blank(s)	Blank(s)	NA	Blank(s)	NA	NA	NA	Blank(s)	Blank(s)	Blank(s)	N/A
4555122	White	Male	2014	Soft Tissue including Heart	Malignant	5.3.1.1 Specified (excluding Kaposi sarcoma)	Unclassified	IX(d) Other specified soft tissue sarcomas	SoftTissue	SoftTissue	C49.2-Conn, subcutaneous, other soft tis: lower limb, hip	492	9041	Malignant	Poorly differentiated; Grade III	Left - origin of primary	Positive histology	9041/3: Synovial sarcoma, spindle cell	9041/3: Synovial sarcoma, spindle cell	9040-9049: synovial-like neoplasms	Not Brain	IX(d.7) Synovial sarcomas	Soft Tissue including Heart	Distant	Distant site(s)/node(s) involved	Distant	D	Blank(s)	Blank(s)	IV	T2a	N0	M1	Blank(s)	Blank(s)	Blank(s)	Blank(s)	Blank(s)	Blank(s)	Blank(s)	IV	Blank(s)	T2a	N0	M1	Blank(s)	Blank(s)	Blank(s)	N/A
4556583	White	Male	2014	Soft Tissue including Heart	Malignant	5.3.1.1 Specified (excluding Kaposi sarcoma)	Unclassified	IX(d) Other specified soft tissue sarcomas	SoftTissue	SoftTissue	C49.2-Conn, subcutaneous, other soft tis: lower limb, hip	492	9041	Malignant	Poorly differentiated; Grade III	Right - origin of primary	Positive histology	9041/3: Synovial sarcoma, spindle cell	9041/3: Synovial sarcoma, spindle cell	9040-9049: synovial-like neoplasms	Not Brain	IX(d.7) Synovial sarcomas	Soft Tissue including Heart	Localized	Localized only	Localized	L	Blank(s)	Blank(s)	III	T2b	N0	M0	Blank(s)	Blank(s)	Blank(s)	Blank(s)	Blank(s)	Blank(s)	Blank(s)	III	Blank(s)	T2b	N0	M0	Blank(s)	Blank(s)	Blank(s)	N/A
4572485	Other (American Indian/AK Native, Asian/Pacific Islander)	Male	2014	Soft Tissue including Heart	Malignant	5.3.1.1 Specified (excluding Kaposi sarcoma)	Unclassified	IX(d) Other specified soft tissue sarcomas	SoftTissue	SoftTissue	C49.1-Conn, subcutaneous, other soft tis: upr limb, shoulder	491	9040	Malignant	Undifferentiated; anaplastic; Grade IV	Right - origin of primary	Positive histology	9040/3: Synovial sarcoma, NOS	9040/3: Synovial sarcoma, NOS	9040-9049: synovial-like neoplasms	Not Brain	IX(d.7) Synovial sarcomas	Soft Tissue including Heart	Localized	Localized only	Localized	L	Blank(s)	Blank(s)	III	T2b	N0	M0	Blank(s)	Blank(s)	Blank(s)	Blank(s)	Blank(s)	Blank(s)	Blank(s)	III	Blank(s)	T2b	N0	M0	Blank(s)	Blank(s)	Blank(s)	N/A
4577517	White	Female	2014	Soft Tissue including Heart	Malignant	5.3.1.1 Specified (excluding Kaposi sarcoma)	Unclassified	IX(d) Other specified soft tissue sarcomas	SoftTissue	SoftTissue	C49.2-Conn, subcutaneous, other soft tis: lower limb, hip	492	9041	Malignant	Poorly differentiated; Grade III	Left - origin of primary	Positive histology	9041/3: Synovial sarcoma, spindle cell	9041/3: Synovial sarcoma, spindle cell	9040-9049: synovial-like neoplasms	Not Brain	IX(d.7) Synovial sarcomas	Soft Tissue including Heart	Localized	Localized only	Localized	L	Blank(s)	Blank(s)	III	T2b	N0	M0	Blank(s)	Blank(s)	Blank(s)	Blank(s)	Blank(s)	Blank(s)	Blank(s)	III	Blank(s)	T2b	N0	M0	Blank(s)	Blank(s)	Blank(s)	N/A
4584852	Other (American Indian/AK Native, Asian/Pacific Islander)	Male	2015	Soft Tissue including Heart	Malignant	5.3.1.1 Specified (excluding Kaposi sarcoma)	Unclassified	IX(d) Other specified soft tissue sarcomas	SoftTissue	SoftTissue	C49.2-Conn, subcutaneous, other soft tis: lower limb, hip	492	9040	Malignant	Unknown	Left - origin of primary	Positive histology	9040/3: Synovial sarcoma, NOS	9040/3: Synovial sarcoma, NOS	9040-9049: synovial-like neoplasms	Not Brain	IX(d.7) Synovial sarcomas	Soft Tissue including Heart	Distant	Distant site(s)/node(s) involved	Distant	D	Blank(s)	Blank(s)	IV	TX	N0	M1	Blank(s)	Blank(s)	Blank(s)	Blank(s)	Blank(s)	Blank(s)	Blank(s)	IV	Blank(s)	TX	N0	M1	Blank(s)	Blank(s)	Blank(s)	N/A
4585228	White	Female	2015	Soft Tissue including Heart	Malignant	5.3.1.1 Specified (excluding Kaposi sarcoma)	Unclassified	IX(d) Other specified soft tissue sarcomas	SoftTissue	SoftTissue	C49.3-Conn, subcutaneous, other soft tis: thorax	493	9041	Malignant	Moderately differentiated; Grade II	Not a paired site	Positive histology	9041/3: Synovial sarcoma, spindle cell	9041/3: Synovial sarcoma, spindle cell	9040-9049: synovial-like neoplasms	Not Brain	IX(d.7) Synovial sarcomas	Soft Tissue including Heart	Localized	Localized only	Localized	L	Blank(s)	Blank(s)	IIB	T2b	N0	M0	Blank(s)	Blank(s)	Blank(s)	Blank(s)	Blank(s)	Blank(s)	Blank(s)	IB	Blank(s)	T2b	N0	M0	Blank(s)	Blank(s)	Blank(s)	N/A
4586430	White	Male	2015	Soft Tissue including Heart	Malignant	5.3.1.1 Specified (excluding Kaposi sarcoma)	Unclassified	IX(d) Other specified soft tissue sarcomas	SoftTissue	SoftTissue	C49.2-Conn, subcutaneous, other soft tis: lower limb, hip	492	9041	Malignant	Moderately differentiated; Grade II	Left - origin of primary	Positive histology	9041/3: Synovial sarcoma, spindle cell	9041/3: Synovial sarcoma, spindle cell	9040-9049: synovial-like neoplasms	Not Brain	IX(d.7) Synovial sarcomas	Soft Tissue including Heart	Localized	Localized only	Localized	L	Blank(s)	Blank(s)	IIB	T2b	N0	M0	Blank(s)	Blank(s)	Blank(s)	Blank(s)	Blank(s)	Blank(s)	Blank(s)	IB	Blank(s)	T2b	N0	M0	Blank(s)	Blank(s)	Blank(s)	N/A
4598543	White	Female	2015	Soft Tissue including Heart	Malignant	5.3.1.1 Specified (excluding Kaposi sarcoma)	Unclassified	IX(d) Other specified soft tissue sarcomas	SoftTissue	SoftTissue	C49.1-Conn, subcutaneous, other soft tis: upr limb, shoulder	491	9041	Malignant	Moderately differentiated; Grade II	Right - origin of primary	Positive histology	9041/3: Synovial sarcoma, spindle cell	9041/3: Synovial sarcoma, spindle cell	9040-9049: synovial-like neoplasms	Not Brain	IX(d.7) Synovial sarcomas	Soft Tissue including Heart	Localized	Localized only	Localized	L	Blank(s)	Blank(s)	IIA	T1b	N0	M0	Blank(s)	Blank(s)	Blank(s)	Blank(s)	Blank(s)	Blank(s)	Blank(s)	IA	Blank(s)	T1b	N0	M0	Blank(s)	Blank(s)	Blank(s)	N/A
4599195	White	Female	2015	Soft Tissue including Heart	Malignant	5.3.1.1 Specified (excluding Kaposi sarcoma)	Unclassified	IX(d) Other specified soft tissue sarcomas	SoftTissue	SoftTissue	C49.2-Conn, subcutaneous, other soft tis: lower limb, hip	492	9041	Malignant	Undifferentiated; anaplastic; Grade IV	Left - origin of primary	Positive histology	9041/3: Synovial sarcoma, spindle cell	9041/3: Synovial sarcoma, spindle cell	9040-9049: synovial-like neoplasms	Not Brain	IX(d.7) Synovial sarcomas	Soft Tissue including Heart	Localized	Localized only	Localized	L	Blank(s)	Blank(s)	IIA	T1b	N0	M0	Blank(s)	Blank(s)	Blank(s)	Blank(s)	Blank(s)	Blank(s)	Blank(s)	IIA	Blank(s)	T1b	N0	M0	Blank(s)	Blank(s)	Blank(s)	N/A
4599443	White	Male	2015	Trachea, Mediastinum and Other Respiratory Organs	Malignant	5.3.1.1 Specified (excluding Kaposi sarcoma)	Unclassified	IX(d) Other specified soft tissue sarcomas	HeartMediastinum	HeartMediastinum	C38.2-Posterior mediastinum	382	9043	Malignant	Poorly differentiated; Grade III	Not a paired site	Positive histology	9043/3: Synovial sarcoma, biphasic	9043/3: Synovial sarcoma, biphasic	9040-9049: synovial-like neoplasms	Not Brain	IX(d.7) Synovial sarcomas	Mediastinum and Other Respiratory Organs	Blank(s)	Localized only	Blank(s)	L	Blank(s)	Blank(s)	III	T2b	N0	M0	Blank(s)	Blank(s)	Blank(s)	Blank(s)	Blank(s)	Blank(s)	Blank(s)	III	Blank(s)	T2b	N0	M0	Blank(s)	Blank(s)	Blank(s)	N/A
4607005	White	Male	2015	Soft Tissue including Heart	Malignant	5.3.1.1 Specified (excluding Kaposi sarcoma)	Unclassified	IX(d) Other specified soft tissue sarcomas	SoftTissue	SoftTissue	C49.5-Conn, subcutaneous, other soft tis: pelvis	495	9041	Malignant	Undifferentiated; anaplastic; Grade IV	Not a paired site	Positive histology	9041/3: Synovial sarcoma, spindle cell	9041/3: Synovial sarcoma, spindle cell	9040-9049: synovial-like neoplasms	Not Brain	IX(d.7) Synovial sarcomas	Soft Tissue including Heart	Distant	Distant site(s)/node(s) involved	Distant	D	Blank(s)	Blank(s)	IV	T2NOS	N0	M1	Blank(s)	Blank(s)	Blank(s)	Blank(s)	Blank(s)	Blank(s)	Blank(s)	IV	Blank(s)	T2NOS	N0	M1	Blank(s)	Blank(s)	Blank(s)	N/A
4613102	White	Female	2015	Soft Tissue including Heart	Malignant	5.3.1.1 Specified (excluding Kaposi sarcoma)	Unclassified	IX(d) Other specified soft tissue sarcomas	SoftTissue	SoftTissue	C49.3-Conn, subcutaneous, other soft tis: thorax	493	9041	Malignant	Poorly differentiated; Grade III	Right - origin of primary	Positive histology	9041/3: Synovial sarcoma, spindle cell	9041/3: Synovial sarcoma, spindle cell	9040-9049: synovial-like neoplasms	Not Brain	IX(d.7) Synovial sarcomas	Soft Tissue including Heart	Localized	Localized only	Localized	L	Blank(s)	Blank(s)	IIA	T1b	N0	M0	Blank(s)	Blank(s)	Blank(s)	Blank(s)	Blank(s)	Blank(s)	Blank(s)	IIA	Blank(s)	T1b	N0	M0	Blank(s)	Blank(s)	Blank(s)	N/A
4617053	White	Male	2015	Lung and Bronchus	Malignant	5.3.1.1 Specified (excluding Kaposi sarcoma)	Unclassified	IX(d) Other specified soft tissue sarcomas	Lung	Lung	C34.1-Upper lobe, lung	341	9040	Malignant	Unknown	Right - origin of primary	Positive histology	9040/3: Synovial sarcoma, NOS	9040/3: Synovial sarcoma, NOS	9040-9049: synovial-like neoplasms	Not Brain	IX(d.7) Synovial sarcomas	Lung and Bronchus	Regional	Regional by direct extension only	Regional	D	Blank(s)	Blank(s)	NA	NA	NA	NA	Blank(s)	Blank(s)	Blank(s)	Blank(s)	Blank(s)	Blank(s)	Blank(s)	NA	Blank(s)	NA	NA	NA	Blank(s)	Blank(s)	Blank(s)	N/A
4618670	Black	Female	2015	Soft Tissue including Heart	Malignant	5.3.1.1 Specified (excluding Kaposi sarcoma)	Unclassified	IX(d) Other specified soft tissue sarcomas	SoftTissue	SoftTissue	C49.2-Conn, subcutaneous, other soft tis: lower limb, hip	492	9043	Malignant	Poorly differentiated; Grade III	Right - origin of primary	Positive histology	9043/3: Synovial sarcoma, biphasic	9043/3: Synovial sarcoma, biphasic	9040-9049: synovial-like neoplasms	Not Brain	IX(d.7) Synovial sarcomas	Soft Tissue including Heart	Localized	Localized only	Localized	L	Blank(s)	Blank(s)	IIA	T1a	N0	M0	Blank(s)	Blank(s)	Blank(s)	Blank(s)	Blank(s)	Blank(s)	Blank(s)	IIA	Blank(s)	T1a	N0	M0	Blank(s)	Blank(s)	Blank(s)	N/A
4634540	White	Female	2016	Soft Tissue including Heart	Malignant	5.3.1.1 Specified (excluding Kaposi sarcoma)	Unclassified	IX(d) Other specified soft tissue sarcomas	SoftTissue	SoftTissue	C49.2-Conn, subcutaneous, other soft tis: lower limb, hip	492	9041	Malignant	Poorly differentiated; Grade III	Left - origin of primary	Positive histology	9041/3: Synovial sarcoma, spindle cell	9041/3: Synovial sarcoma, spindle cell	9040-9049: synovial-like neoplasms	Not Brain	IX(d.7) Synovial sarcomas	Soft Tissue including Heart	Regional	Regional by direct extension only	Blank(s)	Blank(s)	Blank(s)	Blank(s)	Blank(s)	Blank(s)	Blank(s)	Blank(s)	3	p2B	c0	c0	Pathologic	Clinical	Clinical	Blank(s)	Blank(s)	Blank(s)	Blank(s)	Blank(s)	Blank(s)	Blank(s)	Blank(s)	Blank(s)
4636120	White	Male	2016	Soft Tissue including Heart	Malignant	5.3.1.1 Specified (excluding Kaposi sarcoma)	Unclassified	IX(d) Other specified soft tissue sarcomas	SoftTissue	SoftTissue	C49.2-Conn, subcutaneous, other soft tis: lower limb, hip	492	9040	Malignant	Unknown	Right - origin of primary	Positive histology	9040/3: Synovial sarcoma, NOS	9040/3: Synovial sarcoma, NOS	9040-9049: synovial-like neoplasms	Not Brain	IX(d.7) Synovial sarcomas	Soft Tissue including Heart	Localized	Localized only	Blank(s)	Blank(s)	Blank(s)	Blank(s)	Blank(s)	Blank(s)	Blank(s)	Blank(s)	1B	c2B	c0	c0	Clinical	Clinical	Clinical	Blank(s)	Blank(s)	Blank(s)	Blank(s)	Blank(s)	Blank(s)	Blank(s)	Blank(s)	Blank(s)
4637072	White	Female	2016	Soft Tissue including Heart	Malignant	5.3.1.1 Specified (excluding Kaposi sarcoma)	Unclassified	IX(d) Other specified soft tissue sarcomas	SoftTissue	SoftTissue	C49.3-Conn, subcutaneous, other soft tis: thorax	493	9040	Malignant	Moderately differentiated; Grade II	Not a paired site	Positive histology	9040/3: Synovial sarcoma, NOS	9040/3: Synovial sarcoma, NOS	9040-9049: synovial-like neoplasms	Not Brain	IX(d.7) Synovial sarcomas	Soft Tissue including Heart	Regional	Regional by direct extension only	Blank(s)	Blank(s)	Blank(s)	Blank(s)	Blank(s)	Blank(s)	Blank(s)	Blank(s)	2B	p2B	p0	c0	Pathologic	Pathologic	Clinical	Blank(s)	Blank(s)	Blank(s)	Blank(s)	Blank(s)	Blank(s)	Blank(s)	Blank(s)	Blank(s)
4642187	White	Male	2016	Soft Tissue including Heart	Malignant	5.3.1.1 Specified (excluding Kaposi sarcoma)	Unclassified	IX(d) Other specified soft tissue sarcomas	SoftTissue	SoftTissue	C49.2-Conn, subcutaneous, other soft tis: lower limb, hip	492	9040	Malignant	Poorly differentiated; Grade III	Left - origin of primary	Positive histology	9040/3: Synovial sarcoma, NOS	9040/3: Synovial sarcoma, NOS	9040-9049: synovial-like neoplasms	Not Brain	IX(d.7) Synovial sarcomas	Soft Tissue including Heart	Localized	Localized only	Blank(s)	Blank(s)	Blank(s)	Blank(s)	Blank(s)	Blank(s)	Blank(s)	Blank(s)	3	p2A	c0	c0	Pathologic	Clinical	Clinical	Blank(s)	Blank(s)	Blank(s)	Blank(s)	Blank(s)	Blank(s)	Blank(s)	Blank(s)	Blank(s)
4646002	Other (American Indian/AK Native, Asian/Pacific Islander)	Male	2015	Soft Tissue including Heart	Malignant	5.3.1.1 Specified (excluding Kaposi sarcoma)	Unclassified	IX(d) Other specified soft tissue sarcomas	SoftTissue	SoftTissue	C49.4-Conn, subcutaneous, other soft tis: abdomen	494	9041	Malignant	Moderately differentiated; Grade II	Not a paired site	Positive histology	9041/3: Synovial sarcoma, spindle cell	9041/3: Synovial sarcoma, spindle cell	9040-9049: synovial-like neoplasms	Not Brain	IX(d.7) Synovial sarcomas	Soft Tissue including Heart	Regional	Regional by direct extension only	Regional	RE	Blank(s)	Blank(s)	IIA	T1b	N0	M0	Blank(s)	Blank(s)	Blank(s)	Blank(s)	Blank(s)	Blank(s)	Blank(s)	IA	Blank(s)	T1b	N0	M0	Blank(s)	Blank(s)	Blank(s)	N/A
4650273	Black	Female	2016	Soft Tissue including Heart	Malignant	5.3.1.1 Specified (excluding Kaposi sarcoma)	Unclassified	IX(d) Other specified soft tissue sarcomas	SoftTissue	SoftTissue	C49.2-Conn, subcutaneous, other soft tis: lower limb, hip	492	9040	Malignant	Poorly differentiated; Grade III	Right - origin of primary	Positive histology	9040/3: Synovial sarcoma, NOS	9040/3: Synovial sarcoma, NOS	9040-9049: synovial-like neoplasms	Not Brain	IX(d.7) Synovial sarcomas	Soft Tissue including Heart	Localized	Localized only	Blank(s)	Blank(s)	Blank(s)	Blank(s)	Blank(s)	Blank(s)	Blank(s)	Blank(s)	2A	p1A	c0	c0	Pathologic	Clinical	Clinical	Blank(s)	Blank(s)	Blank(s)	Blank(s)	Blank(s)	Blank(s)	Blank(s)	Blank(s)	Blank(s)
4660670	White	Male	2016	Soft Tissue including Heart	Malignant	5.3.1.1 Specified (excluding Kaposi sarcoma)	Unclassified	IX(d) Other specified soft tissue sarcomas	SoftTissue	SoftTissue	C49.3-Conn, subcutaneous, other soft tis: thorax	493	9043	Malignant	Moderately differentiated; Grade II	Left - origin of primary	Positive histology	9043/3: Synovial sarcoma, biphasic	9043/3: Synovial sarcoma, biphasic	9040-9049: synovial-like neoplasms	Not Brain	IX(d.7) Synovial sarcomas	Soft Tissue including Heart	Localized	Localized only	Blank(s)	Blank(s)	Blank(s)	Blank(s)	Blank(s)	Blank(s)	Blank(s)	Blank(s)	2A	p1A	c0	c0	Pathologic	Clinical	Clinical	Blank(s)	Blank(s)	Blank(s)	Blank(s)	Blank(s)	Blank(s)	Blank(s)	Blank(s)	Blank(s)
5184306	Black	Male	1976	Soft Tissue including Heart	Malignant	5.3.1.1 Specified (excluding Kaposi sarcoma)	Unclassified	IX(d) Other specified soft tissue sarcomas	SoftTissue	SoftTissue	C49.1-Conn, subcutaneous, other soft tis: upr limb, shoulder	491	9040	Malignant	Unknown	Right - origin of primary	Positive histology	9040/3: Synovial sarcoma, NOS	9040/3: Synovial sarcoma, NOS	9040-9049: synovial-like neoplasms	Not Brain	IX(d.7) Synovial sarcomas	Soft Tissue including Heart	Blank(s)	Blank(s)	Regional	Blank(s)	Blank(s)	Blank(s)	Blank(s)	Blank(s)	Blank(s)	Blank(s)	Blank(s)	Blank(s)	Blank(s)	Blank(s)	Blank(s)	Blank(s)	Blank(s)	Blank(s)	Blank(s)	Blank(s)	Blank(s)	Blank(s)	Blank(s)	Blank(s)	Blank(s)	Blank(s)
5184752	White	Male	1975	Soft Tissue including Heart	Malignant	5.3.1.1 Specified (excluding Kaposi sarcoma)	Unclassified	IX(d) Other specified soft tissue sarcomas	SoftTissue	SoftTissue	C49.2-Conn, subcutaneous, other soft tis: lower limb, hip	492	9040	Malignant	Unknown	Not a paired site	Positive histology	9040/3: Synovial sarcoma, NOS	9040/3: Synovial sarcoma, NOS	9040-9049: synovial-like neoplasms	Not Brain	IX(d.7) Synovial sarcomas	Soft Tissue including Heart	Blank(s)	Blank(s)	Localized	Blank(s)	Blank(s)	Blank(s)	Blank(s)	Blank(s)	Blank(s)	Blank(s)	Blank(s)	Blank(s)	Blank(s)	Blank(s)	Blank(s)	Blank(s)	Blank(s)	Blank(s)	Blank(s)	Blank(s)	Blank(s)	Blank(s)	Blank(s)	Blank(s)	Blank(s)	Blank(s)
5196244	Black	Male	1976	Soft Tissue including Heart	Malignant	5.3.1.1 Specified (excluding Kaposi sarcoma)	Unclassified	IX(d) Other specified soft tissue sarcomas	SoftTissue	SoftTissue	C49.1-Conn, subcutaneous, other soft tis: upr limb, shoulder	491	9040	Malignant	Unknown	Not a paired site	Positive histology	9040/3: Synovial sarcoma, NOS	9040/3: Synovial sarcoma, NOS	9040-9049: synovial-like neoplasms	Not Brain	IX(d.7) Synovial sarcomas	Soft Tissue including Heart	Blank(s)	Blank(s)	Localized	Blank(s)	Blank(s)	Blank(s)	Blank(s)	Blank(s)	Blank(s)	Blank(s)	Blank(s)	Blank(s)	Blank(s)	Blank(s)	Blank(s)	Blank(s)	Blank(s)	Blank(s)	Blank(s)	Blank(s)	Blank(s)	Blank(s)	Blank(s)	Blank(s)	Blank(s)	Blank(s)
5209271	White	Male	1977	Soft Tissue including Heart	Malignant	5.3.1.1 Specified (excluding Kaposi sarcoma)	Unclassified	IX(d) Other specified soft tissue sarcomas	SoftTissue	SoftTissue	C49.2-Conn, subcutaneous, other soft tis: lower limb, hip	492	9040	Malignant	Unknown	Right - origin of primary	Positive histology	9040/3: Synovial sarcoma, NOS	9040/3: Synovial sarcoma, NOS	9040-9049: synovial-like neoplasms	Not Brain	IX(d.7) Synovial sarcomas	Soft Tissue including Heart	Blank(s)	Blank(s)	Localized	Blank(s)	Blank(s)	Blank(s)	Blank(s)	Blank(s)	Blank(s)	Blank(s)	Blank(s)	Blank(s)	Blank(s)	Blank(s)	Blank(s)	Blank(s)	Blank(s)	Blank(s)	Blank(s)	Blank(s)	Blank(s)	Blank(s)	Blank(s)	Blank(s)	Blank(s)	Blank(s)
5210982	White	Male	1977	Soft Tissue including Heart	Malignant	5.3.1.1 Specified (excluding Kaposi sarcoma)	Unclassified	IX(d) Other specified soft tissue sarcomas	SoftTissue	SoftTissue	C49.1-Conn, subcutaneous, other soft tis: upr limb, shoulder	491	9040	Malignant	Unknown	Not a paired site	Positive histology	9040/3: Synovial sarcoma, NOS	9040/3: Synovial sarcoma, NOS	9040-9049: synovial-like neoplasms	Not Brain	IX(d.7) Synovial sarcomas	Soft Tissue including Heart	Blank(s)	Blank(s)	Localized	Blank(s)	Blank(s)	Blank(s)	Blank(s)	Blank(s)	Blank(s)	Blank(s)	Blank(s)	Blank(s)	Blank(s)	Blank(s)	Blank(s)	Blank(s)	Blank(s)	Blank(s)	Blank(s)	Blank(s)	Blank(s)	Blank(s)	Blank(s)	Blank(s)	Blank(s)	Blank(s)
5217169	White	Male	1977	Soft Tissue including Heart	Malignant	5.3.1.1 Specified (excluding Kaposi sarcoma)	Unclassified	IX(d) Other specified soft tissue sarcomas	SoftTissue	SoftTissue	C49.1-Conn, subcutaneous, other soft tis: upr limb, shoulder	491	9040	Malignant	Unknown	Not a paired site	Positive histology	9040/3: Synovial sarcoma, NOS	9040/3: Synovial sarcoma, NOS	9040-9049: synovial-like neoplasms	Not Brain	IX(d.7) Synovial sarcomas	Soft Tissue including Heart	Blank(s)	Blank(s)	Localized	Blank(s)	Blank(s)	Blank(s)	Blank(s)	Blank(s)	Blank(s)	Blank(s)	Blank(s)	Blank(s)	Blank(s)	Blank(s)	Blank(s)	Blank(s)	Blank(s)	Blank(s)	Blank(s)	Blank(s)	Blank(s)	Blank(s)	Blank(s)	Blank(s)	Blank(s)	Blank(s)
5222990	White	Female	1977	Soft Tissue including Heart	Malignant	5.3.1.1 Specified (excluding Kaposi sarcoma)	Unclassified	IX(d) Other specified soft tissue sarcomas	SoftTissue	SoftTissue	C49.5-Conn, subcutaneous, other soft tis: pelvis	495	9042	Malignant	Unknown	Not a paired site	Positive histology	9042/3: Synovial sarcoma, epithelioid cell	9042/3: Synovial sarcoma, epithelioid cell	9040-9049: synovial-like neoplasms	Not Brain	IX(d.7) Synovial sarcomas	Soft Tissue including Heart	Blank(s)	Blank(s)	Localized	Blank(s)	Blank(s)	Blank(s)	Blank(s)	Blank(s)	Blank(s)	Blank(s)	Blank(s)	Blank(s)	Blank(s)	Blank(s)	Blank(s)	Blank(s)	Blank(s)	Blank(s)	Blank(s)	Blank(s)	Blank(s)	Blank(s)	Blank(s)	Blank(s)	Blank(s)	Blank(s)
5245587	White	Male	1978	Soft Tissue including Heart	Malignant	5.3.1.1 Specified (excluding Kaposi sarcoma)	Unclassified	IX(d) Other specified soft tissue sarcomas	SoftTissue	SoftTissue	C49.2-Conn, subcutaneous, other soft tis: lower limb, hip	492	9040	Malignant	Unknown	Left - origin of primary	Positive histology	9040/3: Synovial sarcoma, NOS	9040/3: Synovial sarcoma, NOS	9040-9049: synovial-like neoplasms	Not Brain	IX(d.7) Synovial sarcomas	Soft Tissue including Heart	Blank(s)	Blank(s)	Localized	Blank(s)	Blank(s)	Blank(s)	Blank(s)	Blank(s)	Blank(s)	Blank(s)	Blank(s)	Blank(s)	Blank(s)	Blank(s)	Blank(s)	Blank(s)	Blank(s)	Blank(s)	Blank(s)	Blank(s)	Blank(s)	Blank(s)	Blank(s)	Blank(s)	Blank(s)	Blank(s)
5252106	White	Male	1978	Soft Tissue including Heart	Malignant	5.3.1.1 Specified (excluding Kaposi sarcoma)	Unclassified	IX(d) Other specified soft tissue sarcomas	SoftTissue	SoftTissue	C49.2-Conn, subcutaneous, other soft tis: lower limb, hip	492	9040	Malignant	Unknown	Left - origin of primary	Positive histology	9040/3: Synovial sarcoma, NOS	9040/3: Synovial sarcoma, NOS	9040-9049: synovial-like neoplasms	Not Brain	IX(d.7) Synovial sarcomas	Soft Tissue including Heart	Blank(s)	Blank(s)	Localized	Blank(s)	Blank(s)	Blank(s)	Blank(s)	Blank(s)	Blank(s)	Blank(s)	Blank(s)	Blank(s)	Blank(s)	Blank(s)	Blank(s)	Blank(s)	Blank(s)	Blank(s)	Blank(s)	Blank(s)	Blank(s)	Blank(s)	Blank(s)	Blank(s)	Blank(s)	Blank(s)
5661745	White	Male	2003	Soft Tissue including Heart	Malignant	5.3.1.1 Specified (excluding Kaposi sarcoma)	Unclassified	IX(d) Other specified soft tissue sarcomas	SoftTissue	SoftTissue	C49.0-Conn, subcutaneous, other soft tis: head, face, neck	490	9041	Malignant	Poorly differentiated; Grade III	Not a paired site	Positive histology	9041/3: Synovial sarcoma, spindle cell	9041/3: Synovial sarcoma, spindle cell	9040-9049: synovial-like neoplasms	Not Brain	IX(d.7) Synovial sarcomas	Soft Tissue including Heart	Localized	Blank(s)	Localized	Blank(s)	Localized only	Blank(s)	Blank(s)	Blank(s)	Blank(s)	Blank(s)	Blank(s)	Blank(s)	Blank(s)	Blank(s)	Blank(s)	Blank(s)	Blank(s)	Blank(s)	Blank(s)	Blank(s)	Blank(s)	Blank(s)	Blank(s)	Blank(s)	Blank(s)	N/A
5663966	White	Female	1979	Soft Tissue including Heart	Malignant	5.3.1.1 Specified (excluding Kaposi sarcoma)	Unclassified	IX(d) Other specified soft tissue sarcomas	SoftTissue	SoftTissue	C49.2-Conn, subcutaneous, other soft tis: lower limb, hip	492	9040	Malignant	Unknown	Right - origin of primary	Positive histology	9040/3: Synovial sarcoma, NOS	9040/3: Synovial sarcoma, NOS	9040-9049: synovial-like neoplasms	Not Brain	IX(d.7) Synovial sarcomas	Soft Tissue including Heart	Blank(s)	Blank(s)	Localized	Blank(s)	Blank(s)	Blank(s)	Blank(s)	Blank(s)	Blank(s)	Blank(s)	Blank(s)	Blank(s)	Blank(s)	Blank(s)	Blank(s)	Blank(s)	Blank(s)	Blank(s)	Blank(s)	Blank(s)	Blank(s)	Blank(s)	Blank(s)	Blank(s)	Blank(s)	Blank(s)
5670032	White	Male	1980	Soft Tissue including Heart	Malignant	5.3.1.1 Specified (excluding Kaposi sarcoma)	Unclassified	IX(d) Other specified soft tissue sarcomas	SoftTissue	SoftTissue	C49.2-Conn, subcutaneous, other soft tis: lower limb, hip	492	9040	Malignant	Undifferentiated; anaplastic; Grade IV	Left - origin of primary	Positive histology	9040/3: Synovial sarcoma, NOS	9040/3: Synovial sarcoma, NOS	9040-9049: synovial-like neoplasms	Not Brain	IX(d.7) Synovial sarcomas	Soft Tissue including Heart	Blank(s)	Blank(s)	Localized	Blank(s)	Blank(s)	Blank(s)	Blank(s)	Blank(s)	Blank(s)	Blank(s)	Blank(s)	Blank(s)	Blank(s)	Blank(s)	Blank(s)	Blank(s)	Blank(s)	Blank(s)	Blank(s)	Blank(s)	Blank(s)	Blank(s)	Blank(s)	Blank(s)	Blank(s)	Blank(s)
5673379	White	Female	1980	Soft Tissue including Heart	Malignant	5.3.1.1 Specified (excluding Kaposi sarcoma)	Unclassified	IX(d) Other specified soft tissue sarcomas	SoftTissue	SoftTissue	C49.1-Conn, subcutaneous, other soft tis: upr limb, shoulder	491	9041	Malignant	Unknown	Left - origin of primary	Positive histology	9041/3: Synovial sarcoma, spindle cell	9041/3: Synovial sarcoma, spindle cell	9040-9049: synovial-like neoplasms	Not Brain	IX(d.7) Synovial sarcomas	Soft Tissue including Heart	Blank(s)	Blank(s)	Unstaged	Blank(s)	Blank(s)	Blank(s)	Blank(s)	Blank(s)	Blank(s)	Blank(s)	Blank(s)	Blank(s)	Blank(s)	Blank(s)	Blank(s)	Blank(s)	Blank(s)	Blank(s)	Blank(s)	Blank(s)	Blank(s)	Blank(s)	Blank(s)	Blank(s)	Blank(s)	Blank(s)
5683030	White	Female	1980	Soft Tissue including Heart	Malignant	5.3.1.1 Specified (excluding Kaposi sarcoma)	Unclassified	IX(d) Other specified soft tissue sarcomas	SoftTissue	SoftTissue	C49.2-Conn, subcutaneous, other soft tis: lower limb, hip	492	9040	Malignant	Unknown	Right - origin of primary	Positive histology	9040/3: Synovial sarcoma, NOS	9040/3: Synovial sarcoma, NOS	9040-9049: synovial-like neoplasms	Not Brain	IX(d.7) Synovial sarcomas	Soft Tissue including Heart	Blank(s)	Blank(s)	Localized	Blank(s)	Blank(s)	Blank(s)	Blank(s)	Blank(s)	Blank(s)	Blank(s)	Blank(s)	Blank(s)	Blank(s)	Blank(s)	Blank(s)	Blank(s)	Blank(s)	Blank(s)	Blank(s)	Blank(s)	Blank(s)	Blank(s)	Blank(s)	Blank(s)	Blank(s)	Blank(s)
5688871	White	Male	1980	Soft Tissue including Heart	Malignant	5.3.1.1 Specified (excluding Kaposi sarcoma)	Unclassified	IX(d) Other specified soft tissue sarcomas	SoftTissue	SoftTissue	C49.2-Conn, subcutaneous, other soft tis: lower limb, hip	492	9040	Malignant	Unknown	Left - origin of primary	Positive histology	9040/3: Synovial sarcoma, NOS	9040/3: Synovial sarcoma, NOS	9040-9049: synovial-like neoplasms	Not Brain	IX(d.7) Synovial sarcomas	Soft Tissue including Heart	Blank(s)	Blank(s)	Localized	Blank(s)	Blank(s)	Blank(s)	Blank(s)	Blank(s)	Blank(s)	Blank(s)	Blank(s)	Blank(s)	Blank(s)	Blank(s)	Blank(s)	Blank(s)	Blank(s)	Blank(s)	Blank(s)	Blank(s)	Blank(s)	Blank(s)	Blank(s)	Blank(s)	Blank(s)	Blank(s)
5696855	White	Female	1981	Soft Tissue including Heart	Malignant	5.3.1.1 Specified (excluding Kaposi sarcoma)	Unclassified	IX(d) Other specified soft tissue sarcomas	SoftTissue	SoftTissue	C49.1-Conn, subcutaneous, other soft tis: upr limb, shoulder	491	9040	Malignant	Unknown	Left - origin of primary	Positive histology	9040/3: Synovial sarcoma, NOS	9040/3: Synovial sarcoma, NOS	9040-9049: synovial-like neoplasms	Not Brain	IX(d.7) Synovial sarcomas	Soft Tissue including Heart	Blank(s)	Blank(s)	Localized	Blank(s)	Blank(s)	Blank(s)	Blank(s)	Blank(s)	Blank(s)	Blank(s)	Blank(s)	Blank(s)	Blank(s)	Blank(s)	Blank(s)	Blank(s)	Blank(s)	Blank(s)	Blank(s)	Blank(s)	Blank(s)	Blank(s)	Blank(s)	Blank(s)	Blank(s)	Blank(s)
5699704	White	Female	2005	Soft Tissue including Heart	Malignant	5.3.1.1 Specified (excluding Kaposi sarcoma)	Unclassified	IX(d) Other specified soft tissue sarcomas	SoftTissue	SoftTissue	C49.6-Conn, subcutaneous, other soft tis: trunk, NOS	496	9041	Malignant	Poorly differentiated; Grade III	Not a paired site	Positive histology	9041/3: Synovial sarcoma, spindle cell	9041/3: Synovial sarcoma, spindle cell	9040-9049: synovial-like neoplasms	Not Brain	IX(d.7) Synovial sarcomas	Soft Tissue including Heart	Regional	Regional by direct extension only	Regional	RE	Blank(s)	Blank(s)	Blank(s)	Blank(s)	Blank(s)	Blank(s)	Blank(s)	Blank(s)	Blank(s)	Blank(s)	Blank(s)	Blank(s)	Blank(s)	III	Blank(s)	T2b	N0	M0	Blank(s)	Blank(s)	Blank(s)	N/A
5703111	White	Male	1981	Soft Tissue including Heart	Malignant	5.3.1.1 Specified (excluding Kaposi sarcoma)	Unclassified	IX(d) Other specified soft tissue sarcomas	SoftTissue	SoftTissue	C49.2-Conn, subcutaneous, other soft tis: lower limb, hip	492	9040	Malignant	Unknown	Left - origin of primary	Positive histology	9040/3: Synovial sarcoma, NOS	9040/3: Synovial sarcoma, NOS	9040-9049: synovial-like neoplasms	Not Brain	IX(d.7) Synovial sarcomas	Soft Tissue including Heart	Blank(s)	Blank(s)	Localized	Blank(s)	Blank(s)	Blank(s)	Blank(s)	Blank(s)	Blank(s)	Blank(s)	Blank(s)	Blank(s)	Blank(s)	Blank(s)	Blank(s)	Blank(s)	Blank(s)	Blank(s)	Blank(s)	Blank(s)	Blank(s)	Blank(s)	Blank(s)	Blank(s)	Blank(s)	Blank(s)
5708436	White	Female	1981	Soft Tissue including Heart	Malignant	5.3.1.1 Specified (excluding Kaposi sarcoma)	Unclassified	IX(d) Other specified soft tissue sarcomas	SoftTissue	SoftTissue	C49.2-Conn, subcutaneous, other soft tis: lower limb, hip	492	9043	Malignant	Unknown	Right - origin of primary	Positive histology	9043/3: Synovial sarcoma, biphasic	9043/3: Synovial sarcoma, biphasic	9040-9049: synovial-like neoplasms	Not Brain	IX(d.7) Synovial sarcomas	Soft Tissue including Heart	Blank(s)	Blank(s)	Localized	Blank(s)	Blank(s)	Blank(s)	Blank(s)	Blank(s)	Blank(s)	Blank(s)	Blank(s)	Blank(s)	Blank(s)	Blank(s)	Blank(s)	Blank(s)	Blank(s)	Blank(s)	Blank(s)	Blank(s)	Blank(s)	Blank(s)	Blank(s)	Blank(s)	Blank(s)	Blank(s)
5714714	White	Male	1981	Bones and Joints	Malignant	5.3.1.1 Specified (excluding Kaposi sarcoma)	Unclassified	IX(d) Other specified soft tissue sarcomas	Bone	Bone	C40.0-Long bones: upper limb, scapula, and associated joints	400	9040	Malignant	Unknown	Right - origin of primary	Positive histology	9040/3: Synovial sarcoma, NOS	9040/3: Synovial sarcoma, NOS	9040-9049: synovial-like neoplasms	Not Brain	IX(d.7) Synovial sarcomas	Bones and Joints	Blank(s)	Blank(s)	Distant	Blank(s)	Blank(s)	Blank(s)	Blank(s)	Blank(s)	Blank(s)	Blank(s)	Blank(s)	Blank(s)	Blank(s)	Blank(s)	Blank(s)	Blank(s)	Blank(s)	Blank(s)	Blank(s)	Blank(s)	Blank(s)	Blank(s)	Blank(s)	Blank(s)	Blank(s)	Blank(s)
5716972	White	Male	1982	Soft Tissue including Heart	Malignant	5.3.1.1 Specified (excluding Kaposi sarcoma)	Unclassified	IX(d) Other specified soft tissue sarcomas	SoftTissue	SoftTissue	C49.2-Conn, subcutaneous, other soft tis: lower limb, hip	492	9041	Malignant	Undifferentiated; anaplastic; Grade IV	Right - origin of primary	Positive histology	9041/3: Synovial sarcoma, spindle cell	9041/3: Synovial sarcoma, spindle cell	9040-9049: synovial-like neoplasms	Not Brain	IX(d.7) Synovial sarcomas	Soft Tissue including Heart	Blank(s)	Blank(s)	Localized	Blank(s)	Blank(s)	Blank(s)	Blank(s)	Blank(s)	Blank(s)	Blank(s)	Blank(s)	Blank(s)	Blank(s)	Blank(s)	Blank(s)	Blank(s)	Blank(s)	Blank(s)	Blank(s)	Blank(s)	Blank(s)	Blank(s)	Blank(s)	Blank(s)	Blank(s)	Blank(s)
5720209	Black	Male	1982	Soft Tissue including Heart	Malignant	5.3.1.1 Specified (excluding Kaposi sarcoma)	Unclassified	IX(d) Other specified soft tissue sarcomas	SoftTissue	SoftTissue	C49.0-Conn, subcutaneous, other soft tis: head, face, neck	490	9040	Malignant	Unknown	Not a paired site	Positive histology	9040/3: Synovial sarcoma, NOS	9040/3: Synovial sarcoma, NOS	9040-9049: synovial-like neoplasms	Not Brain	IX(d.7) Synovial sarcomas	Soft Tissue including Heart	Blank(s)	Blank(s)	Localized	Blank(s)	Blank(s)	Blank(s)	Blank(s)	Blank(s)	Blank(s)	Blank(s)	Blank(s)	Blank(s)	Blank(s)	Blank(s)	Blank(s)	Blank(s)	Blank(s)	Blank(s)	Blank(s)	Blank(s)	Blank(s)	Blank(s)	Blank(s)	Blank(s)	Blank(s)	Blank(s)
5729520	White	Female	1982	Soft Tissue including Heart	Malignant	5.3.1.1 Specified (excluding Kaposi sarcoma)	Unclassified	IX(d) Other specified soft tissue sarcomas	SoftTissue	SoftTissue	C49.2-Conn, subcutaneous, other soft tis: lower limb, hip	492	9040	Malignant	Unknown	Right - origin of primary	Positive histology	9040/3: Synovial sarcoma, NOS	9040/3: Synovial sarcoma, NOS	9040-9049: synovial-like neoplasms	Not Brain	IX(d.7) Synovial sarcomas	Soft Tissue including Heart	Blank(s)	Blank(s)	Distant	Blank(s)	Blank(s)	Blank(s)	Blank(s)	Blank(s)	Blank(s)	Blank(s)	Blank(s)	Blank(s)	Blank(s)	Blank(s)	Blank(s)	Blank(s)	Blank(s)	Blank(s)	Blank(s)	Blank(s)	Blank(s)	Blank(s)	Blank(s)	Blank(s)	Blank(s)	Blank(s)
5733262	White	Female	1995	Soft Tissue including Heart	Malignant	5.3.1.1 Specified (excluding Kaposi sarcoma)	Unclassified	IX(d) Other specified soft tissue sarcomas	SoftTissue	SoftTissue	C49.3-Conn, subcutaneous, other soft tis: thorax	493	9040	Malignant	Unknown	Not a paired site	Positive histology	9040/3: Synovial sarcoma, NOS	9040/3: Synovial sarcoma, NOS	9040-9049: synovial-like neoplasms	Not Brain	IX(d.7) Synovial sarcomas	Soft Tissue including Heart	Blank(s)	Blank(s)	Regional	Blank(s)	Blank(s)	Regional by direct extension only	Blank(s)	Blank(s)	Blank(s)	Blank(s)	Blank(s)	Blank(s)	Blank(s)	Blank(s)	Blank(s)	Blank(s)	Blank(s)	Blank(s)	Blank(s)	Blank(s)	Blank(s)	Blank(s)	Blank(s)	Blank(s)	Blank(s)	N/A
5734041	White	Female	1983	Soft Tissue including Heart	Malignant	5.3.1.1 Specified (excluding Kaposi sarcoma)	Unclassified	IX(d) Other specified soft tissue sarcomas	SoftTissue	SoftTissue	C49.2-Conn, subcutaneous, other soft tis: lower limb, hip	492	9040	Malignant	Unknown	Right - origin of primary	Positive histology	9040/3: Synovial sarcoma, NOS	9040/3: Synovial sarcoma, NOS	9040-9049: synovial-like neoplasms	Not Brain	IX(d.7) Synovial sarcomas	Soft Tissue including Heart	Blank(s)	Blank(s)	Localized	Blank(s)	Blank(s)	Blank(s)	Blank(s)	Blank(s)	Blank(s)	Blank(s)	Blank(s)	Blank(s)	Blank(s)	Blank(s)	Blank(s)	Blank(s)	Blank(s)	Blank(s)	Blank(s)	Blank(s)	Blank(s)	Blank(s)	Blank(s)	Blank(s)	Blank(s)	N/A
5738518	White	Male	1983	Soft Tissue including Heart	Malignant	5.3.1.1 Specified (excluding Kaposi sarcoma)	Unclassified	IX(d) Other specified soft tissue sarcomas	SoftTissue	SoftTissue	C49.2-Conn, subcutaneous, other soft tis: lower limb, hip	492	9040	Malignant	Well differentiated; Grade I	Left - origin of primary	Positive histology	9040/3: Synovial sarcoma, NOS	9040/3: Synovial sarcoma, NOS	9040-9049: synovial-like neoplasms	Not Brain	IX(d.7) Synovial sarcomas	Soft Tissue including Heart	Blank(s)	Blank(s)	Regional	Blank(s)	Blank(s)	Blank(s)	Blank(s)	Blank(s)	Blank(s)	Blank(s)	Blank(s)	Blank(s)	Blank(s)	Blank(s)	Blank(s)	Blank(s)	Blank(s)	Blank(s)	Blank(s)	Blank(s)	Blank(s)	Blank(s)	Blank(s)	Blank(s)	Blank(s)	N/A
5745031	White	Female	1983	Soft Tissue including Heart	Malignant	5.3.1.1 Specified (excluding Kaposi sarcoma)	Unclassified	IX(d) Other specified soft tissue sarcomas	SoftTissue	SoftTissue	C49.1-Conn, subcutaneous, other soft tis: upr limb, shoulder	491	9040	Malignant	Unknown	Left - origin of primary	Positive histology	9040/3: Synovial sarcoma, NOS	9040/3: Synovial sarcoma, NOS	9040-9049: synovial-like neoplasms	Not Brain	IX(d.7) Synovial sarcomas	Soft Tissue including Heart	Blank(s)	Blank(s)	Localized	Blank(s)	Blank(s)	Blank(s)	Blank(s)	Blank(s)	Blank(s)	Blank(s)	Blank(s)	Blank(s)	Blank(s)	Blank(s)	Blank(s)	Blank(s)	Blank(s)	Blank(s)	Blank(s)	Blank(s)	Blank(s)	Blank(s)	Blank(s)	Blank(s)	Blank(s)	N/A
5752262	White	Female	1984	Soft Tissue including Heart	Malignant	5.3.1.1 Specified (excluding Kaposi sarcoma)	Unclassified	IX(d) Other specified soft tissue sarcomas	SoftTissue	SoftTissue	C49.2-Conn, subcutaneous, other soft tis: lower limb, hip	492	9041	Malignant	Unknown	Right - origin of primary	Positive histology	9041/3: Synovial sarcoma, spindle cell	9041/3: Synovial sarcoma, spindle cell	9040-9049: synovial-like neoplasms	Not Brain	IX(d.7) Synovial sarcomas	Soft Tissue including Heart	Blank(s)	Blank(s)	Localized	Blank(s)	Blank(s)	Blank(s)	Blank(s)	Blank(s)	Blank(s)	Blank(s)	Blank(s)	Blank(s)	Blank(s)	Blank(s)	Blank(s)	Blank(s)	Blank(s)	Blank(s)	Blank(s)	Blank(s)	Blank(s)	Blank(s)	Blank(s)	Blank(s)	Blank(s)	N/A
5759649	Black	Male	1991	Soft Tissue including Heart	Malignant	5.3.1.1 Specified (excluding Kaposi sarcoma)	Unclassified	IX(d) Other specified soft tissue sarcomas	SoftTissue	SoftTissue	C49.1-Conn, subcutaneous, other soft tis: upr limb, shoulder	491	9040	Malignant	Unknown	Left - origin of primary	Positive histology	9040/3: Synovial sarcoma, NOS	9040/3: Synovial sarcoma, NOS	9040-9049: synovial-like neoplasms	Not Brain	IX(d.7) Synovial sarcomas	Soft Tissue including Heart	Blank(s)	Blank(s)	Unstaged	Blank(s)	Blank(s)	Blank(s)	Blank(s)	Blank(s)	Blank(s)	Blank(s)	Blank(s)	Blank(s)	Blank(s)	Blank(s)	Blank(s)	Blank(s)	Blank(s)	Blank(s)	Blank(s)	Blank(s)	Blank(s)	Blank(s)	Blank(s)	Blank(s)	Blank(s)	N/A
5762182	White	Male	1984	Soft Tissue including Heart	Malignant	5.3.1.1 Specified (excluding Kaposi sarcoma)	Unclassified	IX(d) Other specified soft tissue sarcomas	SoftTissue	SoftTissue	C49.2-Conn, subcutaneous, other soft tis: lower limb, hip	492	9040	Malignant	Poorly differentiated; Grade III	Left - origin of primary	Positive histology	9040/3: Synovial sarcoma, NOS	9040/3: Synovial sarcoma, NOS	9040-9049: synovial-like neoplasms	Not Brain	IX(d.7) Synovial sarcomas	Soft Tissue including Heart	Blank(s)	Blank(s)	Distant	Blank(s)	Blank(s)	Blank(s)	Blank(s)	Blank(s)	Blank(s)	Blank(s)	Blank(s)	Blank(s)	Blank(s)	Blank(s)	Blank(s)	Blank(s)	Blank(s)	Blank(s)	Blank(s)	Blank(s)	Blank(s)	Blank(s)	Blank(s)	Blank(s)	Blank(s)	N/A
5763222	White	Male	1983	Soft Tissue including Heart	Malignant	5.3.1.1 Specified (excluding Kaposi sarcoma)	Unclassified	IX(d) Other specified soft tissue sarcomas	SoftTissue	SoftTissue	C49.2-Conn, subcutaneous, other soft tis: lower limb, hip	492	9041	Malignant	Unknown	Right - origin of primary	Positive histology	9041/3: Synovial sarcoma, spindle cell	9041/3: Synovial sarcoma, spindle cell	9040-9049: synovial-like neoplasms	Not Brain	IX(d.7) Synovial sarcomas	Soft Tissue including Heart	Blank(s)	Blank(s)	Localized	Blank(s)	Blank(s)	Blank(s)	Blank(s)	Blank(s)	Blank(s)	Blank(s)	Blank(s)	Blank(s)	Blank(s)	Blank(s)	Blank(s)	Blank(s)	Blank(s)	Blank(s)	Blank(s)	Blank(s)	Blank(s)	Blank(s)	Blank(s)	Blank(s)	Blank(s)	N/A
5768529	White	Female	2002	Miscellaneous	Malignant	5.3.1.1 Specified (excluding Kaposi sarcoma)	Unclassified	IX(d) Other specified soft tissue sarcomas	IllDefinedOther	OthIllDef	C80.9-Unknown primary site	809	9043	Malignant	Unknown	Not a paired site	Positive histology	9043/3: Synovial sarcoma, biphasic	9043/3: Synovial sarcoma, biphasic	9040-9049: synovial-like neoplasms	Not Brain	IX(d.7) Synovial sarcomas	Miscellaneous	Blank(s)	Blank(s)	Unstaged	Blank(s)	Unknown/unstaged/unspecified/DCO	Blank(s)	Blank(s)	Blank(s)	Blank(s)	Blank(s)	Blank(s)	Blank(s)	Blank(s)	Blank(s)	Blank(s)	Blank(s)	Blank(s)	Blank(s)	Blank(s)	Blank(s)	Blank(s)	Blank(s)	Blank(s)	Blank(s)	Blank(s)	N/A
5773826	White	Female	1984	Soft Tissue including Heart	Malignant	5.3.1.1 Specified (excluding Kaposi sarcoma)	Unclassified	IX(d) Other specified soft tissue sarcomas	SoftTissue	SoftTissue	C49.5-Conn, subcutaneous, other soft tis: pelvis	495	9040	Malignant	Unknown	Left - origin of primary	Positive histology	9040/3: Synovial sarcoma, NOS	9040/3: Synovial sarcoma, NOS	9040-9049: synovial-like neoplasms	Not Brain	IX(d.7) Synovial sarcomas	Soft Tissue including Heart	Blank(s)	Blank(s)	Localized	Blank(s)	Blank(s)	Blank(s)	Blank(s)	Blank(s)	Blank(s)	Blank(s)	Blank(s)	Blank(s)	Blank(s)	Blank(s)	Blank(s)	Blank(s)	Blank(s)	Blank(s)	Blank(s)	Blank(s)	Blank(s)	Blank(s)	Blank(s)	Blank(s)	Blank(s)	N/A
5777606	White	Male	1984	Bones and Joints	Malignant	5.3.1.1 Specified (excluding Kaposi sarcoma)	Unclassified	IX(d) Other specified soft tissue sarcomas	Bone	Bone	C40.3-Short bones of lower limb and associated joints	403	9040	Malignant	Unknown	Left - origin of primary	Positive histology	9040/3: Synovial sarcoma, NOS	9040/3: Synovial sarcoma, NOS	9040-9049: synovial-like neoplasms	Not Brain	IX(d.7) Synovial sarcomas	Bones and Joints	Blank(s)	Blank(s)	Localized	Blank(s)	Blank(s)	Blank(s)	Blank(s)	Blank(s)	Blank(s)	Blank(s)	Blank(s)	Blank(s)	Blank(s)	Blank(s)	Blank(s)	Blank(s)	Blank(s)	Blank(s)	Blank(s)	Blank(s)	Blank(s)	Blank(s)	Blank(s)	Blank(s)	Blank(s)	N/A
5785562	White	Female	1985	Soft Tissue including Heart	Malignant	5.3.1.1 Specified (excluding Kaposi sarcoma)	Unclassified	IX(d) Other specified soft tissue sarcomas	SoftTissue	SoftTissue	C49.2-Conn, subcutaneous, other soft tis: lower limb, hip	492	9040	Malignant	Unknown	Right - origin of primary	Positive histology	9040/3: Synovial sarcoma, NOS	9040/3: Synovial sarcoma, NOS	9040-9049: synovial-like neoplasms	Not Brain	IX(d.7) Synovial sarcomas	Soft Tissue including Heart	Blank(s)	Blank(s)	Localized	Blank(s)	Blank(s)	Blank(s)	Blank(s)	Blank(s)	Blank(s)	Blank(s)	Blank(s)	Blank(s)	Blank(s)	Blank(s)	Blank(s)	Blank(s)	Blank(s)	Blank(s)	Blank(s)	Blank(s)	Blank(s)	Blank(s)	Blank(s)	Blank(s)	Blank(s)	N/A
5790909	White	Male	1985	Soft Tissue including Heart	Malignant	5.3.1.1 Specified (excluding Kaposi sarcoma)	Unclassified	IX(d) Other specified soft tissue sarcomas	SoftTissue	SoftTissue	C49.2-Conn, subcutaneous, other soft tis: lower limb, hip	492	9043	Malignant	Unknown	Left - origin of primary	Positive histology	9043/3: Synovial sarcoma, biphasic	9043/3: Synovial sarcoma, biphasic	9040-9049: synovial-like neoplasms	Not Brain	IX(d.7) Synovial sarcomas	Soft Tissue including Heart	Blank(s)	Blank(s)	Localized	Blank(s)	Blank(s)	Blank(s)	Blank(s)	Blank(s)	Blank(s)	Blank(s)	Blank(s)	Blank(s)	Blank(s)	Blank(s)	Blank(s)	Blank(s)	Blank(s)	Blank(s)	Blank(s)	Blank(s)	Blank(s)	Blank(s)	Blank(s)	Blank(s)	Blank(s)	N/A
5795251	White	Male	1985	Soft Tissue including Heart	Malignant	5.3.1.1 Specified (excluding Kaposi sarcoma)	Unclassified	IX(d) Other specified soft tissue sarcomas	SoftTissue	SoftTissue	C49.2-Conn, subcutaneous, other soft tis: lower limb, hip	492	9041	Malignant	Poorly differentiated; Grade III	Right - origin of primary	Positive histology	9041/3: Synovial sarcoma, spindle cell	9041/3: Synovial sarcoma, spindle cell	9040-9049: synovial-like neoplasms	Not Brain	IX(d.7) Synovial sarcomas	Soft Tissue including Heart	Blank(s)	Blank(s)	Unstaged	Blank(s)	Blank(s)	Blank(s)	Blank(s)	Blank(s)	Blank(s)	Blank(s)	Blank(s)	Blank(s)	Blank(s)	Blank(s)	Blank(s)	Blank(s)	Blank(s)	Blank(s)	Blank(s)	Blank(s)	Blank(s)	Blank(s)	Blank(s)	Blank(s)	Blank(s)	N/A
6190932	White	Male	1985	Soft Tissue including Heart	Malignant	5.3.1.1 Specified (excluding Kaposi sarcoma)	Unclassified	IX(d) Other specified soft tissue sarcomas	SoftTissue	SoftTissue	C49.1-Conn, subcutaneous, other soft tis: upr limb, shoulder	491	9043	Malignant	Unknown	Right - origin of primary	Positive histology	9043/3: Synovial sarcoma, biphasic	9043/3: Synovial sarcoma, biphasic	9040-9049: synovial-like neoplasms	Not Brain	IX(d.7) Synovial sarcomas	Soft Tissue including Heart	Blank(s)	Blank(s)	Localized	Blank(s)	Blank(s)	Blank(s)	Blank(s)	Blank(s)	Blank(s)	Blank(s)	Blank(s)	Blank(s)	Blank(s)	Blank(s)	Blank(s)	Blank(s)	Blank(s)	Blank(s)	Blank(s)	Blank(s)	Blank(s)	Blank(s)	Blank(s)	Blank(s)	Blank(s)	N/A
6201346	White	Male	2005	Soft Tissue including Heart	Malignant	5.3.1.1 Specified (excluding Kaposi sarcoma)	Unclassified	IX(d) Other specified soft tissue sarcomas	SoftTissue	SoftTissue	C49.6-Conn, subcutaneous, other soft tis: trunk, NOS	496	9040	Malignant	Poorly differentiated; Grade III	Not a paired site	Positive histology	9040/3: Synovial sarcoma, NOS	9040/3: Synovial sarcoma, NOS	9040-9049: synovial-like neoplasms	Not Brain	IX(d.7) Synovial sarcomas	Soft Tissue including Heart	Distant	Distant site(s)/node(s) involved	Distant	D	Blank(s)	Blank(s)	Blank(s)	Blank(s)	Blank(s)	Blank(s)	Blank(s)	Blank(s)	Blank(s)	Blank(s)	Blank(s)	Blank(s)	Blank(s)	IV	Blank(s)	TX	N1	M1	Blank(s)	Blank(s)	Blank(s)	N/A
6202437	White	Male	1985	Soft Tissue including Heart	Malignant	5.3.1.1 Specified (excluding Kaposi sarcoma)	Unclassified	IX(d) Other specified soft tissue sarcomas	SoftTissue	SoftTissue	C49.1-Conn, subcutaneous, other soft tis: upr limb, shoulder	491	9040	Malignant	Moderately differentiated; Grade II	Left - origin of primary	Positive histology	9040/3: Synovial sarcoma, NOS	9040/3: Synovial sarcoma, NOS	9040-9049: synovial-like neoplasms	Not Brain	IX(d.7) Synovial sarcomas	Soft Tissue including Heart	Blank(s)	Blank(s)	Unstaged	Blank(s)	Blank(s)	Blank(s)	Blank(s)	Blank(s)	Blank(s)	Blank(s)	Blank(s)	Blank(s)	Blank(s)	Blank(s)	Blank(s)	Blank(s)	Blank(s)	Blank(s)	Blank(s)	Blank(s)	Blank(s)	Blank(s)	Blank(s)	Blank(s)	Blank(s)	N/A
6206631	White	Male	1986	Soft Tissue including Heart	Malignant	5.3.1.1 Specified (excluding Kaposi sarcoma)	Unclassified	IX(d) Other specified soft tissue sarcomas	SoftTissue	SoftTissue	C49.1-Conn, subcutaneous, other soft tis: upr limb, shoulder	491	9040	Malignant	Unknown	Right - origin of primary	Positive histology	9040/3: Synovial sarcoma, NOS	9040/3: Synovial sarcoma, NOS	9040-9049: synovial-like neoplasms	Not Brain	IX(d.7) Synovial sarcomas	Soft Tissue including Heart	Blank(s)	Blank(s)	Localized	Blank(s)	Blank(s)	Blank(s)	Blank(s)	Blank(s)	Blank(s)	Blank(s)	Blank(s)	Blank(s)	Blank(s)	Blank(s)	Blank(s)	Blank(s)	Blank(s)	Blank(s)	Blank(s)	Blank(s)	Blank(s)	Blank(s)	Blank(s)	Blank(s)	Blank(s)	N/A
6209184	White	Male	1985	Soft Tissue including Heart	Malignant	5.3.1.1 Specified (excluding Kaposi sarcoma)	Unclassified	IX(d) Other specified soft tissue sarcomas	SoftTissue	SoftTissue	C49.2-Conn, subcutaneous, other soft tis: lower limb, hip	492	9040	Malignant	Unknown	Left - origin of primary	Positive histology	9040/3: Synovial sarcoma, NOS	9040/3: Synovial sarcoma, NOS	9040-9049: synovial-like neoplasms	Not Brain	IX(d.7) Synovial sarcomas	Soft Tissue including Heart	Blank(s)	Blank(s)	Localized	Blank(s)	Blank(s)	Blank(s)	Blank(s)	Blank(s)	Blank(s)	Blank(s)	Blank(s)	Blank(s)	Blank(s)	Blank(s)	Blank(s)	Blank(s)	Blank(s)	Blank(s)	Blank(s)	Blank(s)	Blank(s)	Blank(s)	Blank(s)	Blank(s)	Blank(s)	N/A
6223085	White	Female	1986	Bones and Joints	Malignant	5.3.1.1 Specified (excluding Kaposi sarcoma)	Unclassified	IX(d) Other specified soft tissue sarcomas	Bone	Bone	C40.3-Short bones of lower limb and associated joints	403	9040	Malignant	Unknown	Right - origin of primary	Positive histology	9040/3: Synovial sarcoma, NOS	9040/3: Synovial sarcoma, NOS	9040-9049: synovial-like neoplasms	Not Brain	IX(d.7) Synovial sarcomas	Bones and Joints	Blank(s)	Blank(s)	Distant	Blank(s)	Blank(s)	Blank(s)	Blank(s)	Blank(s)	Blank(s)	Blank(s)	Blank(s)	Blank(s)	Blank(s)	Blank(s)	Blank(s)	Blank(s)	Blank(s)	Blank(s)	Blank(s)	Blank(s)	Blank(s)	Blank(s)	Blank(s)	Blank(s)	Blank(s)	N/A
6227879	White	Female	1986	Soft Tissue including Heart	Malignant	5.3.1.1 Specified (excluding Kaposi sarcoma)	Unclassified	IX(d) Other specified soft tissue sarcomas	SoftTissue	SoftTissue	C49.0-Conn, subcutaneous, other soft tis: head, face, neck	490	9043	Malignant	Poorly differentiated; Grade III	Left - origin of primary	Positive histology	9043/3: Synovial sarcoma, biphasic	9043/3: Synovial sarcoma, biphasic	9040-9049: synovial-like neoplasms	Not Brain	IX(d.7) Synovial sarcomas	Soft Tissue including Heart	Blank(s)	Blank(s)	Distant	Blank(s)	Blank(s)	Blank(s)	Blank(s)	Blank(s)	Blank(s)	Blank(s)	Blank(s)	Blank(s)	Blank(s)	Blank(s)	Blank(s)	Blank(s)	Blank(s)	Blank(s)	Blank(s)	Blank(s)	Blank(s)	Blank(s)	Blank(s)	Blank(s)	Blank(s)	N/A
6236154	White	Male	1986	Soft Tissue including Heart	Malignant	5.3.1.1 Specified (excluding Kaposi sarcoma)	Unclassified	IX(d) Other specified soft tissue sarcomas	SoftTissue	SoftTissue	C49.2-Conn, subcutaneous, other soft tis: lower limb, hip	492	9041	Malignant	Unknown	Right - origin of primary	Positive histology	9041/3: Synovial sarcoma, spindle cell	9041/3: Synovial sarcoma, spindle cell	9040-9049: synovial-like neoplasms	Not Brain	IX(d.7) Synovial sarcomas	Soft Tissue including Heart	Blank(s)	Blank(s)	Unstaged	Blank(s)	Blank(s)	Blank(s)	Blank(s)	Blank(s)	Blank(s)	Blank(s)	Blank(s)	Blank(s)	Blank(s)	Blank(s)	Blank(s)	Blank(s)	Blank(s)	Blank(s)	Blank(s)	Blank(s)	Blank(s)	Blank(s)	Blank(s)	Blank(s)	Blank(s)	N/A
6239744	White	Female	1987	Soft Tissue including Heart	Malignant	5.3.1.1 Specified (excluding Kaposi sarcoma)	Unclassified	IX(d) Other specified soft tissue sarcomas	SoftTissue	SoftTissue	C49.2-Conn, subcutaneous, other soft tis: lower limb, hip	492	9040	Malignant	Unknown	Left - origin of primary	Positive histology	9040/3: Synovial sarcoma, NOS	9040/3: Synovial sarcoma, NOS	9040-9049: synovial-like neoplasms	Not Brain	IX(d.7) Synovial sarcomas	Soft Tissue including Heart	Blank(s)	Blank(s)	Localized	Blank(s)	Blank(s)	Blank(s)	Blank(s)	Blank(s)	Blank(s)	Blank(s)	Blank(s)	Blank(s)	Blank(s)	Blank(s)	Blank(s)	Blank(s)	Blank(s)	Blank(s)	Blank(s)	Blank(s)	Blank(s)	Blank(s)	Blank(s)	Blank(s)	Blank(s)	N/A
6258797	White	Female	1988	Soft Tissue including Heart	Malignant	5.3.1.1 Specified (excluding Kaposi sarcoma)	Unclassified	IX(d) Other specified soft tissue sarcomas	SoftTissue	SoftTissue	C49.2-Conn, subcutaneous, other soft tis: lower limb, hip	492	9041	Malignant	Undifferentiated; anaplastic; Grade IV	Right - origin of primary	Positive histology	9041/3: Synovial sarcoma, spindle cell	9041/3: Synovial sarcoma, spindle cell	9040-9049: synovial-like neoplasms	Not Brain	IX(d.7) Synovial sarcomas	Soft Tissue including Heart	Blank(s)	Blank(s)	Localized	Blank(s)	Blank(s)	Blank(s)	Blank(s)	Blank(s)	Blank(s)	Blank(s)	Blank(s)	Blank(s)	Blank(s)	Blank(s)	Blank(s)	Blank(s)	Blank(s)	Blank(s)	Blank(s)	Blank(s)	Blank(s)	Blank(s)	Blank(s)	Blank(s)	Blank(s)	N/A
6266437	White	Male	1988	Soft Tissue including Heart	Malignant	5.3.1.1 Specified (excluding Kaposi sarcoma)	Unclassified	IX(d) Other specified soft tissue sarcomas	SoftTissue	SoftTissue	C49.2-Conn, subcutaneous, other soft tis: lower limb, hip	492	9040	Malignant	Unknown	Left - origin of primary	Positive histology	9040/3: Synovial sarcoma, NOS	9040/3: Synovial sarcoma, NOS	9040-9049: synovial-like neoplasms	Not Brain	IX(d.7) Synovial sarcomas	Soft Tissue including Heart	Blank(s)	Blank(s)	Regional	Blank(s)	Blank(s)	Blank(s)	Blank(s)	Blank(s)	Blank(s)	Blank(s)	Blank(s)	Blank(s)	Blank(s)	Blank(s)	Blank(s)	Blank(s)	Blank(s)	Blank(s)	Blank(s)	Blank(s)	Blank(s)	Blank(s)	Blank(s)	Blank(s)	Blank(s)	N/A
6277479	White	Male	1988	Soft Tissue including Heart	Malignant	5.3.1.1 Specified (excluding Kaposi sarcoma)	Unclassified	IX(d) Other specified soft tissue sarcomas	SoftTissue	SoftTissue	C49.2-Conn, subcutaneous, other soft tis: lower limb, hip	492	9040	Malignant	Unknown	Right - origin of primary	Positive histology	9040/3: Synovial sarcoma, NOS	9040/3: Synovial sarcoma, NOS	9040-9049: synovial-like neoplasms	Not Brain	IX(d.7) Synovial sarcomas	Soft Tissue including Heart	Blank(s)	Blank(s)	Unstaged	Blank(s)	Blank(s)	Blank(s)	Blank(s)	Blank(s)	Blank(s)	Blank(s)	Blank(s)	Blank(s)	Blank(s)	Blank(s)	Blank(s)	Blank(s)	Blank(s)	Blank(s)	Blank(s)	Blank(s)	Blank(s)	Blank(s)	Blank(s)	Blank(s)	Blank(s)	N/A
6280559	White	Female	1988	Soft Tissue including Heart	Malignant	5.3.1.1 Specified (excluding Kaposi sarcoma)	Unclassified	IX(d) Other specified soft tissue sarcomas	SoftTissue	SoftTissue	C49.2-Conn, subcutaneous, other soft tis: lower limb, hip	492	9040	Malignant	Undifferentiated; anaplastic; Grade IV	Left - origin of primary	Positive histology	9040/3: Synovial sarcoma, NOS	9040/3: Synovial sarcoma, NOS	9040-9049: synovial-like neoplasms	Not Brain	IX(d.7) Synovial sarcomas	Soft Tissue including Heart	Blank(s)	Blank(s)	Localized	Blank(s)	Blank(s)	Blank(s)	Blank(s)	Blank(s)	Blank(s)	Blank(s)	Blank(s)	Blank(s)	Blank(s)	Blank(s)	Blank(s)	Blank(s)	Blank(s)	Blank(s)	Blank(s)	Blank(s)	Blank(s)	Blank(s)	Blank(s)	Blank(s)	Blank(s)	N/A
6289637	Black	Male	1989	Soft Tissue including Heart	Malignant	5.3.1.1 Specified (excluding Kaposi sarcoma)	Unclassified	IX(d) Other specified soft tissue sarcomas	SoftTissue	SoftTissue	C49.2-Conn, subcutaneous, other soft tis: lower limb, hip	492	9040	Malignant	Unknown	Left - origin of primary	Positive histology	9040/3: Synovial sarcoma, NOS	9040/3: Synovial sarcoma, NOS	9040-9049: synovial-like neoplasms	Not Brain	IX(d.7) Synovial sarcomas	Soft Tissue including Heart	Blank(s)	Blank(s)	Regional	Blank(s)	Blank(s)	Blank(s)	Blank(s)	Blank(s)	Blank(s)	Blank(s)	Blank(s)	Blank(s)	Blank(s)	Blank(s)	Blank(s)	Blank(s)	Blank(s)	Blank(s)	Blank(s)	Blank(s)	Blank(s)	Blank(s)	Blank(s)	Blank(s)	Blank(s)	N/A
6337006	White	Female	1990	Soft Tissue including Heart	Malignant	5.3.1.1 Specified (excluding Kaposi sarcoma)	Unclassified	IX(d) Other specified soft tissue sarcomas	SoftTissue	SoftTissue	C49.1-Conn, subcutaneous, other soft tis: upr limb, shoulder	491	9040	Malignant	Unknown	Right - origin of primary	Positive histology	9040/3: Synovial sarcoma, NOS	9040/3: Synovial sarcoma, NOS	9040-9049: synovial-like neoplasms	Not Brain	IX(d.7) Synovial sarcomas	Soft Tissue including Heart	Blank(s)	Blank(s)	Localized	Blank(s)	Blank(s)	Blank(s)	Blank(s)	Blank(s)	Blank(s)	Blank(s)	Blank(s)	Blank(s)	Blank(s)	Blank(s)	Blank(s)	Blank(s)	Blank(s)	Blank(s)	Blank(s)	Blank(s)	Blank(s)	Blank(s)	Blank(s)	Blank(s)	Blank(s)	N/A
6338457	Black	Female	1990	Soft Tissue including Heart	Malignant	5.3.1.1 Specified (excluding Kaposi sarcoma)	Unclassified	IX(d) Other specified soft tissue sarcomas	SoftTissue	SoftTissue	C49.2-Conn, subcutaneous, other soft tis: lower limb, hip	492	9040	Malignant	Undifferentiated; anaplastic; Grade IV	Left - origin of primary	Positive histology	9040/3: Synovial sarcoma, NOS	9040/3: Synovial sarcoma, NOS	9040-9049: synovial-like neoplasms	Not Brain	IX(d.7) Synovial sarcomas	Soft Tissue including Heart	Blank(s)	Blank(s)	Unstaged	Blank(s)	Blank(s)	Blank(s)	Blank(s)	Blank(s)	Blank(s)	Blank(s)	Blank(s)	Blank(s)	Blank(s)	Blank(s)	Blank(s)	Blank(s)	Blank(s)	Blank(s)	Blank(s)	Blank(s)	Blank(s)	Blank(s)	Blank(s)	Blank(s)	Blank(s)	N/A
6733586	Black	Female	1990	Soft Tissue including Heart	Malignant	5.3.1.1 Specified (excluding Kaposi sarcoma)	Unclassified	IX(d) Other specified soft tissue sarcomas	SoftTissue	SoftTissue	C49.2-Conn, subcutaneous, other soft tis: lower limb, hip	492	9040	Malignant	Poorly differentiated; Grade III	Left - origin of primary	Positive histology	9040/3: Synovial sarcoma, NOS	9040/3: Synovial sarcoma, NOS	9040-9049: synovial-like neoplasms	Not Brain	IX(d.7) Synovial sarcomas	Soft Tissue including Heart	Blank(s)	Blank(s)	Regional	Blank(s)	Blank(s)	Blank(s)	Blank(s)	Blank(s)	Blank(s)	Blank(s)	Blank(s)	Blank(s)	Blank(s)	Blank(s)	Blank(s)	Blank(s)	Blank(s)	Blank(s)	Blank(s)	Blank(s)	Blank(s)	Blank(s)	Blank(s)	Blank(s)	Blank(s)	N/A
6733666	White	Female	1990	Soft Tissue including Heart	Malignant	5.3.1.1 Specified (excluding Kaposi sarcoma)	Unclassified	IX(d) Other specified soft tissue sarcomas	SoftTissue	SoftTissue	C49.2-Conn, subcutaneous, other soft tis: lower limb, hip	492	9042	Malignant	Undifferentiated; anaplastic; Grade IV	Right - origin of primary	Positive histology	9042/3: Synovial sarcoma, epithelioid cell	9042/3: Synovial sarcoma, epithelioid cell	9040-9049: synovial-like neoplasms	Not Brain	IX(d.7) Synovial sarcomas	Soft Tissue including Heart	Blank(s)	Blank(s)	Regional	Blank(s)	Blank(s)	Blank(s)	Blank(s)	Blank(s)	Blank(s)	Blank(s)	Blank(s)	Blank(s)	Blank(s)	Blank(s)	Blank(s)	Blank(s)	Blank(s)	Blank(s)	Blank(s)	Blank(s)	Blank(s)	Blank(s)	Blank(s)	Blank(s)	Blank(s)	N/A
6733710	Black	Male	1990	Soft Tissue including Heart	Malignant	5.3.1.1 Specified (excluding Kaposi sarcoma)	Unclassified	IX(d) Other specified soft tissue sarcomas	SoftTissue	SoftTissue	C49.2-Conn, subcutaneous, other soft tis: lower limb, hip	492	9040	Malignant	Poorly differentiated; Grade III	Right - origin of primary	Positive histology	9040/3: Synovial sarcoma, NOS	9040/3: Synovial sarcoma, NOS	9040-9049: synovial-like neoplasms	Not Brain	IX(d.7) Synovial sarcomas	Soft Tissue including Heart	Blank(s)	Blank(s)	Distant	Blank(s)	Blank(s)	Blank(s)	Blank(s)	Blank(s)	Blank(s)	Blank(s)	Blank(s)	Blank(s)	Blank(s)	Blank(s)	Blank(s)	Blank(s)	Blank(s)	Blank(s)	Blank(s)	Blank(s)	Blank(s)	Blank(s)	Blank(s)	Blank(s)	Blank(s)	N/A
6742044	Black	Female	1991	Soft Tissue including Heart	Malignant	5.3.1.1 Specified (excluding Kaposi sarcoma)	Unclassified	IX(d) Other specified soft tissue sarcomas	SoftTissue	SoftTissue	C49.2-Conn, subcutaneous, other soft tis: lower limb, hip	492	9040	Malignant	Well differentiated; Grade I	Right - origin of primary	Positive histology	9040/3: Synovial sarcoma, NOS	9040/3: Synovial sarcoma, NOS	9040-9049: synovial-like neoplasms	Not Brain	IX(d.7) Synovial sarcomas	Soft Tissue including Heart	Blank(s)	Blank(s)	Localized	Blank(s)	Blank(s)	Blank(s)	Blank(s)	Blank(s)	Blank(s)	Blank(s)	Blank(s)	Blank(s)	Blank(s)	Blank(s)	Blank(s)	Blank(s)	Blank(s)	Blank(s)	Blank(s)	Blank(s)	Blank(s)	Blank(s)	Blank(s)	Blank(s)	Blank(s)	N/A
6757850	White	Female	1989	Bones and Joints	Malignant	5.3.1.1 Specified (excluding Kaposi sarcoma)	Unclassified	IX(d) Other specified soft tissue sarcomas	Bone	Bone	C40.0-Long bones: upper limb, scapula, and associated joints	400	9040	Malignant	Unknown	Left - origin of primary	Positive histology	9040/3: Synovial sarcoma, NOS	9040/3: Synovial sarcoma, NOS	9040-9049: synovial-like neoplasms	Not Brain	IX(d.7) Synovial sarcomas	Bones and Joints	Blank(s)	Blank(s)	Unstaged	Blank(s)	Blank(s)	Blank(s)	Blank(s)	Blank(s)	Blank(s)	Blank(s)	Blank(s)	Blank(s)	Blank(s)	Blank(s)	Blank(s)	Blank(s)	Blank(s)	Blank(s)	Blank(s)	Blank(s)	Blank(s)	Blank(s)	Blank(s)	Blank(s)	Blank(s)	N/A
6779372	White	Female	1992	Soft Tissue including Heart	Malignant	5.3.1.1 Specified (excluding Kaposi sarcoma)	Unclassified	IX(d) Other specified soft tissue sarcomas	SoftTissue	SoftTissue	C49.2-Conn, subcutaneous, other soft tis: lower limb, hip	492	9040	Malignant	Poorly differentiated; Grade III	Right - origin of primary	Positive histology	9040/3: Synovial sarcoma, NOS	9040/3: Synovial sarcoma, NOS	9040-9049: synovial-like neoplasms	Not Brain	IX(d.7) Synovial sarcomas	Soft Tissue including Heart	Blank(s)	Blank(s)	Regional	Blank(s)	Blank(s)	Blank(s)	Blank(s)	Blank(s)	Blank(s)	Blank(s)	Blank(s)	Blank(s)	Blank(s)	Blank(s)	Blank(s)	Blank(s)	Blank(s)	Blank(s)	Blank(s)	Blank(s)	Blank(s)	Blank(s)	Blank(s)	Blank(s)	Blank(s)	N/A
6779656	White	Female	1992	Soft Tissue including Heart	Malignant	5.3.1.1 Specified (excluding Kaposi sarcoma)	Unclassified	IX(d) Other specified soft tissue sarcomas	SoftTissue	SoftTissue	C49.3-Conn, subcutaneous, other soft tis: thorax	493	9040	Malignant	Unknown	Not a paired site	Positive histology	9040/3: Synovial sarcoma, NOS	9040/3: Synovial sarcoma, NOS	9040-9049: synovial-like neoplasms	Not Brain	IX(d.7) Synovial sarcomas	Soft Tissue including Heart	Blank(s)	Blank(s)	Unstaged	Blank(s)	Blank(s)	Blank(s)	Blank(s)	Blank(s)	Blank(s)	Blank(s)	Blank(s)	Blank(s)	Blank(s)	Blank(s)	Blank(s)	Blank(s)	Blank(s)	Blank(s)	Blank(s)	Blank(s)	Blank(s)	Blank(s)	Blank(s)	Blank(s)	Blank(s)	N/A
6781287	White	Male	2002	Soft Tissue including Heart	Malignant	5.3.1.1 Specified (excluding Kaposi sarcoma)	Unclassified	IX(d) Other specified soft tissue sarcomas	HeartMediastinum	HeartMediastinum	C38.0-Heart	380	9040	Malignant	Undifferentiated; anaplastic; Grade IV	Not a paired site	Positive histology	9040/3: Synovial sarcoma, NOS	9040/3: Synovial sarcoma, NOS	9040-9049: synovial-like neoplasms	Not Brain	IX(d.7) Synovial sarcomas	Soft Tissue including Heart	Localized	Blank(s)	Localized	Blank(s)	Localized only	Blank(s)	Blank(s)	Blank(s)	Blank(s)	Blank(s)	Blank(s)	Blank(s)	Blank(s)	Blank(s)	Blank(s)	Blank(s)	Blank(s)	Blank(s)	Blank(s)	Blank(s)	Blank(s)	Blank(s)	Blank(s)	Blank(s)	Blank(s)	N/A
6790482	White	Female	1992	Soft Tissue including Heart	Malignant	5.3.1.1 Specified (excluding Kaposi sarcoma)	Unclassified	IX(d) Other specified soft tissue sarcomas	SoftTissue	SoftTissue	C49.2-Conn, subcutaneous, other soft tis: lower limb, hip	492	9040	Malignant	Poorly differentiated; Grade III	Right - origin of primary	Positive histology	9040/3: Synovial sarcoma, NOS	9040/3: Synovial sarcoma, NOS	9040-9049: synovial-like neoplasms	Not Brain	IX(d.7) Synovial sarcomas	Soft Tissue including Heart	Blank(s)	Blank(s)	Localized	Blank(s)	Blank(s)	Blank(s)	Blank(s)	Blank(s)	Blank(s)	Blank(s)	Blank(s)	Blank(s)	Blank(s)	Blank(s)	Blank(s)	Blank(s)	Blank(s)	Blank(s)	Blank(s)	Blank(s)	Blank(s)	Blank(s)	Blank(s)	Blank(s)	Blank(s)	N/A
6814122	White	Female	1993	Soft Tissue including Heart	Malignant	5.3.1.1 Specified (excluding Kaposi sarcoma)	Unclassified	IX(d) Other specified soft tissue sarcomas	SoftTissue	SoftTissue	C49.2-Conn, subcutaneous, other soft tis: lower limb, hip	492	9040	Malignant	Unknown	Left - origin of primary	Positive histology	9040/3: Synovial sarcoma, NOS	9040/3: Synovial sarcoma, NOS	9040-9049: synovial-like neoplasms	Not Brain	IX(d.7) Synovial sarcomas	Soft Tissue including Heart	Blank(s)	Blank(s)	Unstaged	Blank(s)	Blank(s)	Blank(s)	Blank(s)	Blank(s)	Blank(s)	Blank(s)	Blank(s)	Blank(s)	Blank(s)	Blank(s)	Blank(s)	Blank(s)	Blank(s)	Blank(s)	Blank(s)	Blank(s)	Blank(s)	Blank(s)	Blank(s)	Blank(s)	Blank(s)	N/A
6815566	White	Male	1992	Soft Tissue including Heart	Malignant	5.3.1.1 Specified (excluding Kaposi sarcoma)	Unclassified	IX(d) Other specified soft tissue sarcomas	SoftTissue	SoftTissue	C49.5-Conn, subcutaneous, other soft tis: pelvis	495	9043	Malignant	Moderately differentiated; Grade II	Not a paired site	Positive histology	9043/3: Synovial sarcoma, biphasic	9043/3: Synovial sarcoma, biphasic	9040-9049: synovial-like neoplasms	Not Brain	IX(d.7) Synovial sarcomas	Soft Tissue including Heart	Blank(s)	Blank(s)	Unstaged	Blank(s)	Blank(s)	Blank(s)	Blank(s)	Blank(s)	Blank(s)	Blank(s)	Blank(s)	Blank(s)	Blank(s)	Blank(s)	Blank(s)	Blank(s)	Blank(s)	Blank(s)	Blank(s)	Blank(s)	Blank(s)	Blank(s)	Blank(s)	Blank(s)	Blank(s)	N/A
6816027	White	Female	1992	Soft Tissue including Heart	Malignant	5.3.1.1 Specified (excluding Kaposi sarcoma)	Unclassified	IX(d) Other specified soft tissue sarcomas	SoftTissue	SoftTissue	C49.2-Conn, subcutaneous, other soft tis: lower limb, hip	492	9040	Malignant	Unknown	Left - origin of primary	Positive histology	9040/3: Synovial sarcoma, NOS	9040/3: Synovial sarcoma, NOS	9040-9049: synovial-like neoplasms	Not Brain	IX(d.7) Synovial sarcomas	Soft Tissue including Heart	Blank(s)	Blank(s)	Localized	Blank(s)	Blank(s)	Blank(s)	Blank(s)	Blank(s)	Blank(s)	Blank(s)	Blank(s)	Blank(s)	Blank(s)	Blank(s)	Blank(s)	Blank(s)	Blank(s)	Blank(s)	Blank(s)	Blank(s)	Blank(s)	Blank(s)	Blank(s)	Blank(s)	Blank(s)	N/A
6817968	White	Male	1993	Other Oral Cavity and Pharynx	Malignant	5.3.1.1 Specified (excluding Kaposi sarcoma)	Unclassified	IX(d) Other specified soft tissue sarcomas	PharynxOther	OthPharynx	C14.0-Pharynx, NOS	140	9040	Malignant	Unknown	Not a paired site	Positive histology	9040/3: Synovial sarcoma, NOS	9040/3: Synovial sarcoma, NOS	9040-9049: synovial-like neoplasms	Not Brain	IX(d.7) Synovial sarcomas	Other Oral Cavity and Pharynx	Blank(s)	Blank(s)	Localized	Blank(s)	Blank(s)	Blank(s)	Blank(s)	Blank(s)	Blank(s)	Blank(s)	Blank(s)	Blank(s)	Blank(s)	Blank(s)	Blank(s)	Blank(s)	Blank(s)	Blank(s)	Blank(s)	Blank(s)	Blank(s)	Blank(s)	Blank(s)	Blank(s)	Blank(s)	N/A
6823990	White	Female	1993	Soft Tissue including Heart	Malignant	5.3.1.1 Specified (excluding Kaposi sarcoma)	Unclassified	IX(d) Other specified soft tissue sarcomas	SoftTissue	SoftTissue	C49.2-Conn, subcutaneous, other soft tis: lower limb, hip	492	9040	Malignant	Poorly differentiated; Grade III	Left - origin of primary	Positive histology	9040/3: Synovial sarcoma, NOS	9040/3: Synovial sarcoma, NOS	9040-9049: synovial-like neoplasms	Not Brain	IX(d.7) Synovial sarcomas	Soft Tissue including Heart	Blank(s)	Blank(s)	Localized	Blank(s)	Blank(s)	Blank(s)	Blank(s)	Blank(s)	Blank(s)	Blank(s)	Blank(s)	Blank(s)	Blank(s)	Blank(s)	Blank(s)	Blank(s)	Blank(s)	Blank(s)	Blank(s)	Blank(s)	Blank(s)	Blank(s)	Blank(s)	Blank(s)	Blank(s)	N/A
6824956	White	Male	1993	Soft Tissue including Heart	Malignant	5.3.1.1 Specified (excluding Kaposi sarcoma)	Unclassified	IX(d) Other specified soft tissue sarcomas	SoftTissue	SoftTissue	C49.2-Conn, subcutaneous, other soft tis: lower limb, hip	492	9040	Malignant	Poorly differentiated; Grade III	Left - origin of primary	Positive histology	9040/3: Synovial sarcoma, NOS	9040/3: Synovial sarcoma, NOS	9040-9049: synovial-like neoplasms	Not Brain	IX(d.7) Synovial sarcomas	Soft Tissue including Heart	Blank(s)	Blank(s)	Distant	Blank(s)	Blank(s)	Blank(s)	Blank(s)	Blank(s)	Blank(s)	Blank(s)	Blank(s)	Blank(s)	Blank(s)	Blank(s)	Blank(s)	Blank(s)	Blank(s)	Blank(s)	Blank(s)	Blank(s)	Blank(s)	Blank(s)	Blank(s)	Blank(s)	Blank(s)	N/A
6829679	White	Male	1993	Soft Tissue including Heart	Malignant	5.3.1.1 Specified (excluding Kaposi sarcoma)	Unclassified	IX(d) Other specified soft tissue sarcomas	SoftTissue	SoftTissue	C49.1-Conn, subcutaneous, other soft tis: upr limb, shoulder	491	9040	Malignant	Unknown	Paired site, but no information concerning laterality	Positive histology	9040/3: Synovial sarcoma, NOS	9040/3: Synovial sarcoma, NOS	9040-9049: synovial-like neoplasms	Not Brain	IX(d.7) Synovial sarcomas	Soft Tissue including Heart	Blank(s)	Blank(s)	Unstaged	Blank(s)	Blank(s)	Blank(s)	Blank(s)	Blank(s)	Blank(s)	Blank(s)	Blank(s)	Blank(s)	Blank(s)	Blank(s)	Blank(s)	Blank(s)	Blank(s)	Blank(s)	Blank(s)	Blank(s)	Blank(s)	Blank(s)	Blank(s)	Blank(s)	Blank(s)	N/A
6831031	White	Female	1993	Soft Tissue including Heart	Malignant	5.3.1.1 Specified (excluding Kaposi sarcoma)	Unclassified	IX(d) Other specified soft tissue sarcomas	SoftTissue	SoftTissue	C49.2-Conn, subcutaneous, other soft tis: lower limb, hip	492	9040	Malignant	Unknown	Right - origin of primary	Positive histology	9040/3: Synovial sarcoma, NOS	9040/3: Synovial sarcoma, NOS	9040-9049: synovial-like neoplasms	Not Brain	IX(d.7) Synovial sarcomas	Soft Tissue including Heart	Blank(s)	Blank(s)	Localized	Blank(s)	Blank(s)	Blank(s)	Blank(s)	Blank(s)	Blank(s)	Blank(s)	Blank(s)	Blank(s)	Blank(s)	Blank(s)	Blank(s)	Blank(s)	Blank(s)	Blank(s)	Blank(s)	Blank(s)	Blank(s)	Blank(s)	Blank(s)	Blank(s)	Blank(s)	N/A
6832569	Black	Male	1993	Soft Tissue including Heart	Malignant	5.3.1.1 Specified (excluding Kaposi sarcoma)	Unclassified	IX(d) Other specified soft tissue sarcomas	SoftTissue	SoftTissue	C49.1-Conn, subcutaneous, other soft tis: upr limb, shoulder	491	9043	Malignant	Moderately differentiated; Grade II	Right - origin of primary	Positive histology	9043/3: Synovial sarcoma, biphasic	9043/3: Synovial sarcoma, biphasic	9040-9049: synovial-like neoplasms	Not Brain	IX(d.7) Synovial sarcomas	Soft Tissue including Heart	Blank(s)	Blank(s)	Localized	Blank(s)	Blank(s)	Blank(s)	Blank(s)	Blank(s)	Blank(s)	Blank(s)	Blank(s)	Blank(s)	Blank(s)	Blank(s)	Blank(s)	Blank(s)	Blank(s)	Blank(s)	Blank(s)	Blank(s)	Blank(s)	Blank(s)	Blank(s)	Blank(s)	Blank(s)	N/A
6839662	White	Male	1994	Nose, Nasal Cavity and Middle Ear	Malignant	5.3.1.1 Specified (excluding Kaposi sarcoma)	Unclassified	IX(d) Other specified soft tissue sarcomas	SinusMaxillary	MaxillarySinus	C31.0-Maxillary sinus	310	9041	Malignant	Moderately differentiated; Grade II	Right - origin of primary	Positive histology	9041/3: Synovial sarcoma, spindle cell	9041/3: Synovial sarcoma, spindle cell	9040-9049: synovial-like neoplasms	Not Brain	IX(d.7) Synovial sarcomas	Nose, Nasal Cavity and Middle Ear	Blank(s)	Blank(s)	Regional	Blank(s)	Blank(s)	Blank(s)	Blank(s)	Blank(s)	Blank(s)	Blank(s)	Blank(s)	Blank(s)	Blank(s)	Blank(s)	Blank(s)	Blank(s)	Blank(s)	Blank(s)	Blank(s)	Blank(s)	Blank(s)	Blank(s)	Blank(s)	Blank(s)	Blank(s)	N/A
6847803	White	Female	1994	Soft Tissue including Heart	Malignant	5.3.1.1 Specified (excluding Kaposi sarcoma)	Unclassified	IX(d) Other specified soft tissue sarcomas	SoftTissue	SoftTissue	C49.2-Conn, subcutaneous, other soft tis: lower limb, hip	492	9042	Malignant	Unknown	Left - origin of primary	Positive histology	9042/3: Synovial sarcoma, epithelioid cell	9042/3: Synovial sarcoma, epithelioid cell	9040-9049: synovial-like neoplasms	Not Brain	IX(d.7) Synovial sarcomas	Soft Tissue including Heart	Blank(s)	Blank(s)	Regional	Blank(s)	Blank(s)	Blank(s)	Blank(s)	Blank(s)	Blank(s)	Blank(s)	Blank(s)	Blank(s)	Blank(s)	Blank(s)	Blank(s)	Blank(s)	Blank(s)	Blank(s)	Blank(s)	Blank(s)	Blank(s)	Blank(s)	Blank(s)	Blank(s)	Blank(s)	N/A
6863082	White	Male	1994	Soft Tissue including Heart	Malignant	5.3.1.1 Specified (excluding Kaposi sarcoma)	Unclassified	IX(d) Other specified soft tissue sarcomas	SoftTissue	SoftTissue	C49.2-Conn, subcutaneous, other soft tis: lower limb, hip	492	9040	Malignant	Unknown	Right - origin of primary	Positive histology	9040/3: Synovial sarcoma, NOS	9040/3: Synovial sarcoma, NOS	9040-9049: synovial-like neoplasms	Not Brain	IX(d.7) Synovial sarcomas	Soft Tissue including Heart	Blank(s)	Blank(s)	Distant	Blank(s)	Blank(s)	Blank(s)	Blank(s)	Blank(s)	Blank(s)	Blank(s)	Blank(s)	Blank(s)	Blank(s)	Blank(s)	Blank(s)	Blank(s)	Blank(s)	Blank(s)	Blank(s)	Blank(s)	Blank(s)	Blank(s)	Blank(s)	Blank(s)	Blank(s)	N/A
7282474	White	Male	1995	Soft Tissue including Heart	Malignant	5.3.1.1 Specified (excluding Kaposi sarcoma)	Unclassified	IX(d) Other specified soft tissue sarcomas	SoftTissue	SoftTissue	C49.2-Conn, subcutaneous, other soft tis: lower limb, hip	492	9040	Malignant	Unknown	Left - origin of primary	Positive histology	9040/3: Synovial sarcoma, NOS	9040/3: Synovial sarcoma, NOS	9040-9049: synovial-like neoplasms	Not Brain	IX(d.7) Synovial sarcomas	Soft Tissue including Heart	Blank(s)	Blank(s)	Regional	Blank(s)	Blank(s)	Regional by direct extension only	Blank(s)	Blank(s)	Blank(s)	Blank(s)	Blank(s)	Blank(s)	Blank(s)	Blank(s)	Blank(s)	Blank(s)	Blank(s)	Blank(s)	Blank(s)	Blank(s)	Blank(s)	Blank(s)	Blank(s)	Blank(s)	Blank(s)	N/A
7283265	White	Male	1995	Soft Tissue including Heart	Malignant	5.3.1.1 Specified (excluding Kaposi sarcoma)	Unclassified	IX(d) Other specified soft tissue sarcomas	SoftTissue	SoftTissue	C49.2-Conn, subcutaneous, other soft tis: lower limb, hip	492	9043	Malignant	Poorly differentiated; Grade III	Left - origin of primary	Positive histology	9043/3: Synovial sarcoma, biphasic	9043/3: Synovial sarcoma, biphasic	9040-9049: synovial-like neoplasms	Not Brain	IX(d.7) Synovial sarcomas	Soft Tissue including Heart	Blank(s)	Blank(s)	Distant	Blank(s)	Blank(s)	Distant site(s)/node(s) involved	Blank(s)	Blank(s)	Blank(s)	Blank(s)	Blank(s)	Blank(s)	Blank(s)	Blank(s)	Blank(s)	Blank(s)	Blank(s)	Blank(s)	Blank(s)	Blank(s)	Blank(s)	Blank(s)	Blank(s)	Blank(s)	Blank(s)	N/A
7289977	White	Male	1995	Soft Tissue including Heart	Malignant	5.3.1.1 Specified (excluding Kaposi sarcoma)	Unclassified	IX(d) Other specified soft tissue sarcomas	SoftTissue	SoftTissue	C49.2-Conn, subcutaneous, other soft tis: lower limb, hip	492	9043	Malignant	Moderately differentiated; Grade II	Right - origin of primary	Positive histology	9043/3: Synovial sarcoma, biphasic	9043/3: Synovial sarcoma, biphasic	9040-9049: synovial-like neoplasms	Not Brain	IX(d.7) Synovial sarcomas	Soft Tissue including Heart	Blank(s)	Blank(s)	Localized	Blank(s)	Blank(s)	Localized only	Blank(s)	Blank(s)	Blank(s)	Blank(s)	Blank(s)	Blank(s)	Blank(s)	Blank(s)	Blank(s)	Blank(s)	Blank(s)	Blank(s)	Blank(s)	Blank(s)	Blank(s)	Blank(s)	Blank(s)	Blank(s)	Blank(s)	N/A
7293663	White	Female	1995	Soft Tissue including Heart	Malignant	5.3.1.1 Specified (excluding Kaposi sarcoma)	Unclassified	IX(d) Other specified soft tissue sarcomas	SoftTissue	SoftTissue	C49.2-Conn, subcutaneous, other soft tis: lower limb, hip	492	9040	Malignant	Moderately differentiated; Grade II	Left - origin of primary	Positive histology	9040/3: Synovial sarcoma, NOS	9040/3: Synovial sarcoma, NOS	9040-9049: synovial-like neoplasms	Not Brain	IX(d.7) Synovial sarcomas	Soft Tissue including Heart	Blank(s)	Blank(s)	Localized	Blank(s)	Blank(s)	Localized only	Blank(s)	Blank(s)	Blank(s)	Blank(s)	Blank(s)	Blank(s)	Blank(s)	Blank(s)	Blank(s)	Blank(s)	Blank(s)	Blank(s)	Blank(s)	Blank(s)	Blank(s)	Blank(s)	Blank(s)	Blank(s)	Blank(s)	N/A
7306312	White	Female	1996	Soft Tissue including Heart	Malignant	5.3.1.1 Specified (excluding Kaposi sarcoma)	Unclassified	IX(d) Other specified soft tissue sarcomas	SoftTissue	SoftTissue	C49.9-Conn, subcutaneous and other soft tissues, NOS	499	9041	Malignant	Unknown	Not a paired site	Positive histology	9041/3: Synovial sarcoma, spindle cell	9041/3: Synovial sarcoma, spindle cell	9040-9049: synovial-like neoplasms	Not Brain	IX(d.7) Synovial sarcomas	Soft Tissue including Heart	Blank(s)	Blank(s)	Unstaged	Blank(s)	Blank(s)	Unknown/unstaged/unspecified/DCO	Blank(s)	Blank(s)	Blank(s)	Blank(s)	Blank(s)	Blank(s)	Blank(s)	Blank(s)	Blank(s)	Blank(s)	Blank(s)	Blank(s)	Blank(s)	Blank(s)	Blank(s)	Blank(s)	Blank(s)	Blank(s)	Blank(s)	N/A
7307650	White	Male	1996	Soft Tissue including Heart	Malignant	5.3.1.1 Specified (excluding Kaposi sarcoma)	Unclassified	IX(d) Other specified soft tissue sarcomas	SoftTissue	SoftTissue	C49.3-Conn, subcutaneous, other soft tis: thorax	493	9043	Malignant	Unknown	Not a paired site	Positive histology	9043/3: Synovial sarcoma, biphasic	9043/3: Synovial sarcoma, biphasic	9040-9049: synovial-like neoplasms	Not Brain	IX(d.7) Synovial sarcomas	Soft Tissue including Heart	Blank(s)	Blank(s)	Localized	Blank(s)	Blank(s)	Localized only	Blank(s)	Blank(s)	Blank(s)	Blank(s)	Blank(s)	Blank(s)	Blank(s)	Blank(s)	Blank(s)	Blank(s)	Blank(s)	Blank(s)	Blank(s)	Blank(s)	Blank(s)	Blank(s)	Blank(s)	Blank(s)	Blank(s)	N/A
7314323	White	Male	1996	Soft Tissue including Heart	Malignant	5.3.1.1 Specified (excluding Kaposi sarcoma)	Unclassified	IX(d) Other specified soft tissue sarcomas	SoftTissue	SoftTissue	C49.4-Conn, subcutaneous, other soft tis: abdomen	494	9040	Malignant	Unknown	Not a paired site	Positive histology	9040/3: Synovial sarcoma, NOS	9040/3: Synovial sarcoma, NOS	9040-9049: synovial-like neoplasms	Not Brain	IX(d.7) Synovial sarcomas	Soft Tissue including Heart	Blank(s)	Blank(s)	Localized	Blank(s)	Blank(s)	Localized only	Blank(s)	Blank(s)	Blank(s)	Blank(s)	Blank(s)	Blank(s)	Blank(s)	Blank(s)	Blank(s)	Blank(s)	Blank(s)	Blank(s)	Blank(s)	Blank(s)	Blank(s)	Blank(s)	Blank(s)	Blank(s)	Blank(s)	N/A
7320677	Black	Male	1996	Soft Tissue including Heart	Malignant	5.3.1.1 Specified (excluding Kaposi sarcoma)	Unclassified	IX(d) Other specified soft tissue sarcomas	SoftTissue	SoftTissue	C49.2-Conn, subcutaneous, other soft tis: lower limb, hip	492	9040	Malignant	Unknown	Right - origin of primary	Positive histology	9040/3: Synovial sarcoma, NOS	9040/3: Synovial sarcoma, NOS	9040-9049: synovial-like neoplasms	Not Brain	IX(d.7) Synovial sarcomas	Soft Tissue including Heart	Blank(s)	Blank(s)	Regional	Blank(s)	Blank(s)	Regional by direct extension only	Blank(s)	Blank(s)	Blank(s)	Blank(s)	Blank(s)	Blank(s)	Blank(s)	Blank(s)	Blank(s)	Blank(s)	Blank(s)	Blank(s)	Blank(s)	Blank(s)	Blank(s)	Blank(s)	Blank(s)	Blank(s)	Blank(s)	N/A
7333656	White	Female	1997	Soft Tissue including Heart	Malignant	5.3.1.1 Specified (excluding Kaposi sarcoma)	Unclassified	IX(d) Other specified soft tissue sarcomas	SoftTissue	SoftTissue	C49.5-Conn, subcutaneous, other soft tis: pelvis	495	9040	Malignant	Unknown	Right - origin of primary	Positive histology	9040/3: Synovial sarcoma, NOS	9040/3: Synovial sarcoma, NOS	9040-9049: synovial-like neoplasms	Not Brain	IX(d.7) Synovial sarcomas	Soft Tissue including Heart	Blank(s)	Blank(s)	Distant	Blank(s)	Blank(s)	Distant site(s)/node(s) involved	Blank(s)	Blank(s)	Blank(s)	Blank(s)	Blank(s)	Blank(s)	Blank(s)	Blank(s)	Blank(s)	Blank(s)	Blank(s)	Blank(s)	Blank(s)	Blank(s)	Blank(s)	Blank(s)	Blank(s)	Blank(s)	Blank(s)	N/A
7342115	Other (American Indian/AK Native, Asian/Pacific Islander)	Male	1989	Bones and Joints	Malignant	5.3.1.1 Specified (excluding Kaposi sarcoma)	Unclassified	IX(d) Other specified soft tissue sarcomas	Bone	Bone	C40.0-Long bones: upper limb, scapula, and associated joints	400	9040	Malignant	Poorly differentiated; Grade III	Left - origin of primary	Positive histology	9040/3: Synovial sarcoma, NOS	9040/3: Synovial sarcoma, NOS	9040-9049: synovial-like neoplasms	Not Brain	IX(d.7) Synovial sarcomas	Bones and Joints	Blank(s)	Blank(s)	Unstaged	Blank(s)	Blank(s)	Blank(s)	Blank(s)	Blank(s)	Blank(s)	Blank(s)	Blank(s)	Blank(s)	Blank(s)	Blank(s)	Blank(s)	Blank(s)	Blank(s)	Blank(s)	Blank(s)	Blank(s)	Blank(s)	Blank(s)	Blank(s)	Blank(s)	Blank(s)	N/A
7352186	White	Female	1997	Soft Tissue including Heart	Malignant	5.3.1.1 Specified (excluding Kaposi sarcoma)	Unclassified	IX(d) Other specified soft tissue sarcomas	SoftTissue	SoftTissue	C49.1-Conn, subcutaneous, other soft tis: upr limb, shoulder	491	9040	Malignant	Unknown	Left - origin of primary	Positive histology	9040/3: Synovial sarcoma, NOS	9040/3: Synovial sarcoma, NOS	9040-9049: synovial-like neoplasms	Not Brain	IX(d.7) Synovial sarcomas	Soft Tissue including Heart	Blank(s)	Blank(s)	Localized	Blank(s)	Blank(s)	Localized only	Blank(s)	Blank(s)	Blank(s)	Blank(s)	Blank(s)	Blank(s)	Blank(s)	Blank(s)	Blank(s)	Blank(s)	Blank(s)	Blank(s)	Blank(s)	Blank(s)	Blank(s)	Blank(s)	Blank(s)	Blank(s)	Blank(s)	N/A
7370844	White	Female	1998	Soft Tissue including Heart	Malignant	5.3.1.1 Specified (excluding Kaposi sarcoma)	Unclassified	IX(d) Other specified soft tissue sarcomas	SoftTissue	SoftTissue	C49.2-Conn, subcutaneous, other soft tis: lower limb, hip	492	9040	Malignant	Poorly differentiated; Grade III	Right - origin of primary	Positive histology	9040/3: Synovial sarcoma, NOS	9040/3: Synovial sarcoma, NOS	9040-9049: synovial-like neoplasms	Not Brain	IX(d.7) Synovial sarcomas	Soft Tissue including Heart	Distant	Blank(s)	Distant	Blank(s)	Blank(s)	Distant site(s)/node(s) involved	Blank(s)	Blank(s)	Blank(s)	Blank(s)	Blank(s)	Blank(s)	Blank(s)	Blank(s)	Blank(s)	Blank(s)	Blank(s)	Blank(s)	Blank(s)	Blank(s)	Blank(s)	Blank(s)	Blank(s)	Blank(s)	Blank(s)	N/A
7375668	White	Female	1998	Soft Tissue including Heart	Malignant	5.3.1.1 Specified (excluding Kaposi sarcoma)	Unclassified	IX(d) Other specified soft tissue sarcomas	SoftTissue	SoftTissue	C49.2-Conn, subcutaneous, other soft tis: lower limb, hip	492	9040	Malignant	Unknown	Right - origin of primary	Positive histology	9040/3: Synovial sarcoma, NOS	9040/3: Synovial sarcoma, NOS	9040-9049: synovial-like neoplasms	Not Brain	IX(d.7) Synovial sarcomas	Soft Tissue including Heart	Localized	Blank(s)	Localized	Blank(s)	Blank(s)	Localized only	Blank(s)	Blank(s)	Blank(s)	Blank(s)	Blank(s)	Blank(s)	Blank(s)	Blank(s)	Blank(s)	Blank(s)	Blank(s)	Blank(s)	Blank(s)	Blank(s)	Blank(s)	Blank(s)	Blank(s)	Blank(s)	Blank(s)	N/A
7385930	White	Male	2008	Soft Tissue including Heart	Malignant	5.3.1.1 Specified (excluding Kaposi sarcoma)	Unclassified	IX(d) Other specified soft tissue sarcomas	SoftTissue	SoftTissue	C49.2-Conn, subcutaneous, other soft tis: lower limb, hip	492	9041	Malignant	Moderately differentiated; Grade II	Right - origin of primary	Positive histology	9041/3: Synovial sarcoma, spindle cell	9041/3: Synovial sarcoma, spindle cell	9040-9049: synovial-like neoplasms	Not Brain	IX(d.7) Synovial sarcomas	Soft Tissue including Heart	Localized	Localized only	Localized	L	Blank(s)	Blank(s)	Blank(s)	Blank(s)	Blank(s)	Blank(s)	Blank(s)	Blank(s)	Blank(s)	Blank(s)	Blank(s)	Blank(s)	Blank(s)	IA	Blank(s)	T1b	N0	M0	Blank(s)	Blank(s)	Blank(s)	N/A
7395450	White	Male	1998	Soft Tissue including Heart	Malignant	5.3.1.1 Specified (excluding Kaposi sarcoma)	Unclassified	IX(d) Other specified soft tissue sarcomas	SoftTissue	SoftTissue	C49.4-Conn, subcutaneous, other soft tis: abdomen	494	9040	Malignant	Unknown	Not a paired site	Positive histology	9040/3: Synovial sarcoma, NOS	9040/3: Synovial sarcoma, NOS	9040-9049: synovial-like neoplasms	Not Brain	IX(d.7) Synovial sarcomas	Soft Tissue including Heart	Localized	Blank(s)	Localized	Blank(s)	Blank(s)	Localized only	Blank(s)	Blank(s)	Blank(s)	Blank(s)	Blank(s)	Blank(s)	Blank(s)	Blank(s)	Blank(s)	Blank(s)	Blank(s)	Blank(s)	Blank(s)	Blank(s)	Blank(s)	Blank(s)	Blank(s)	Blank(s)	Blank(s)	N/A
7415811	White	Male	1999	Soft Tissue including Heart	Malignant	5.3.1.1 Specified (excluding Kaposi sarcoma)	Unclassified	IX(d) Other specified soft tissue sarcomas	SoftTissue	SoftTissue	C49.1-Conn, subcutaneous, other soft tis: upr limb, shoulder	491	9040	Malignant	Unknown	Left - origin of primary	Positive histology	9040/3: Synovial sarcoma, NOS	9040/3: Synovial sarcoma, NOS	9040-9049: synovial-like neoplasms	Not Brain	IX(d.7) Synovial sarcomas	Soft Tissue including Heart	Localized	Blank(s)	Localized	Blank(s)	Blank(s)	Localized only	Blank(s)	Blank(s)	Blank(s)	Blank(s)	Blank(s)	Blank(s)	Blank(s)	Blank(s)	Blank(s)	Blank(s)	Blank(s)	Blank(s)	Blank(s)	Blank(s)	Blank(s)	Blank(s)	Blank(s)	Blank(s)	Blank(s)	N/A
7423771	White	Female	2000	Soft Tissue including Heart	Malignant	5.3.1.1 Specified (excluding Kaposi sarcoma)	Unclassified	IX(d) Other specified soft tissue sarcomas	SoftTissue	SoftTissue	C49.2-Conn, subcutaneous, other soft tis: lower limb, hip	492	9040	Malignant	Unknown	Right - origin of primary	Positive histology	9040/3: Synovial sarcoma, NOS	9040/3: Synovial sarcoma, NOS	9040-9049: synovial-like neoplasms	Not Brain	IX(d.7) Synovial sarcomas	Soft Tissue including Heart	Localized	Blank(s)	Localized	Blank(s)	Blank(s)	Localized only	Blank(s)	Blank(s)	Blank(s)	Blank(s)	Blank(s)	Blank(s)	Blank(s)	Blank(s)	Blank(s)	Blank(s)	Blank(s)	Blank(s)	Blank(s)	Blank(s)	Blank(s)	Blank(s)	Blank(s)	Blank(s)	Blank(s)	N/A
7825100	White	Male	2000	Soft Tissue including Heart	Malignant	5.3.1.1 Specified (excluding Kaposi sarcoma)	Unclassified	IX(d) Other specified soft tissue sarcomas	SoftTissue	SoftTissue	C49.2-Conn, subcutaneous, other soft tis: lower limb, hip	492	9043	Malignant	Poorly differentiated; Grade III	Left - origin of primary	Positive histology	9043/3: Synovial sarcoma, biphasic	9043/3: Synovial sarcoma, biphasic	9040-9049: synovial-like neoplasms	Not Brain	IX(d.7) Synovial sarcomas	Soft Tissue including Heart	Localized	Blank(s)	Localized	Blank(s)	Blank(s)	Localized only	Blank(s)	Blank(s)	Blank(s)	Blank(s)	Blank(s)	Blank(s)	Blank(s)	Blank(s)	Blank(s)	Blank(s)	Blank(s)	Blank(s)	Blank(s)	Blank(s)	Blank(s)	Blank(s)	Blank(s)	Blank(s)	Blank(s)	N/A
7828189	White	Male	1995	Soft Tissue including Heart	Malignant	5.3.1.1 Specified (excluding Kaposi sarcoma)	Unclassified	IX(d) Other specified soft tissue sarcomas	SoftTissue	SoftTissue	C49.2-Conn, subcutaneous, other soft tis: lower limb, hip	492	9040	Malignant	Unknown	Right - origin of primary	Positive histology	9040/3: Synovial sarcoma, NOS	9040/3: Synovial sarcoma, NOS	9040-9049: synovial-like neoplasms	Not Brain	IX(d.7) Synovial sarcomas	Soft Tissue including Heart	Blank(s)	Blank(s)	Unstaged	Blank(s)	Blank(s)	Unknown/unstaged/unspecified/DCO	Blank(s)	Blank(s)	Blank(s)	Blank(s)	Blank(s)	Blank(s)	Blank(s)	Blank(s)	Blank(s)	Blank(s)	Blank(s)	Blank(s)	Blank(s)	Blank(s)	Blank(s)	Blank(s)	Blank(s)	Blank(s)	Blank(s)	N/A
7843444	White	Female	2000	Soft Tissue including Heart	Malignant	5.3.1.1 Specified (excluding Kaposi sarcoma)	Unclassified	IX(d) Other specified soft tissue sarcomas	SoftTissue	SoftTissue	C49.3-Conn, subcutaneous, other soft tis: thorax	493	9040	Malignant	Moderately differentiated; Grade II	Not a paired site	Positive histology	9040/3: Synovial sarcoma, NOS	9040/3: Synovial sarcoma, NOS	9040-9049: synovial-like neoplasms	Not Brain	IX(d.7) Synovial sarcomas	Soft Tissue including Heart	Regional	Blank(s)	Regional	Blank(s)	Blank(s)	Regional by direct extension only	Blank(s)	Blank(s)	Blank(s)	Blank(s)	Blank(s)	Blank(s)	Blank(s)	Blank(s)	Blank(s)	Blank(s)	Blank(s)	Blank(s)	Blank(s)	Blank(s)	Blank(s)	Blank(s)	Blank(s)	Blank(s)	Blank(s)	N/A
7844358	White	Female	2000	Soft Tissue including Heart	Malignant	5.3.1.1 Specified (excluding Kaposi sarcoma)	Unclassified	IX(d) Other specified soft tissue sarcomas	SoftTissue	SoftTissue	C49.1-Conn, subcutaneous, other soft tis: upr limb, shoulder	491	9040	Malignant	Moderately differentiated; Grade II	Right - origin of primary	Positive histology	9040/3: Synovial sarcoma, NOS	9040/3: Synovial sarcoma, NOS	9040-9049: synovial-like neoplasms	Not Brain	IX(d.7) Synovial sarcomas	Soft Tissue including Heart	Localized	Blank(s)	Localized	Blank(s)	Blank(s)	Localized only	Blank(s)	Blank(s)	Blank(s)	Blank(s)	Blank(s)	Blank(s)	Blank(s)	Blank(s)	Blank(s)	Blank(s)	Blank(s)	Blank(s)	Blank(s)	Blank(s)	Blank(s)	Blank(s)	Blank(s)	Blank(s)	Blank(s)	N/A
7846307	White	Female	2000	Soft Tissue including Heart	Malignant	5.3.1.1 Specified (excluding Kaposi sarcoma)	Unclassified	IX(d) Other specified soft tissue sarcomas	SoftTissue	SoftTissue	C49.2-Conn, subcutaneous, other soft tis: lower limb, hip	492	9040	Malignant	Moderately differentiated; Grade II	Right - origin of primary	Positive histology	9040/3: Synovial sarcoma, NOS	9040/3: Synovial sarcoma, NOS	9040-9049: synovial-like neoplasms	Not Brain	IX(d.7) Synovial sarcomas	Soft Tissue including Heart	Localized	Blank(s)	Localized	Blank(s)	Blank(s)	Localized only	Blank(s)	Blank(s)	Blank(s)	Blank(s)	Blank(s)	Blank(s)	Blank(s)	Blank(s)	Blank(s)	Blank(s)	Blank(s)	Blank(s)	Blank(s)	Blank(s)	Blank(s)	Blank(s)	Blank(s)	Blank(s)	Blank(s)	N/A
7850506	White	Male	2000	Soft Tissue including Heart	Malignant	5.3.1.1 Specified (excluding Kaposi sarcoma)	Unclassified	IX(d) Other specified soft tissue sarcomas	SoftTissue	SoftTissue	C49.2-Conn, subcutaneous, other soft tis: lower limb, hip	492	9040	Malignant	Unknown	Right - origin of primary	Positive histology	9040/3: Synovial sarcoma, NOS	9040/3: Synovial sarcoma, NOS	9040-9049: synovial-like neoplasms	Not Brain	IX(d.7) Synovial sarcomas	Soft Tissue including Heart	Localized	Blank(s)	Localized	Blank(s)	Blank(s)	Localized only	Blank(s)	Blank(s)	Blank(s)	Blank(s)	Blank(s)	Blank(s)	Blank(s)	Blank(s)	Blank(s)	Blank(s)	Blank(s)	Blank(s)	Blank(s)	Blank(s)	Blank(s)	Blank(s)	Blank(s)	Blank(s)	Blank(s)	N/A
7850742	Black	Male	2000	Soft Tissue including Heart	Malignant	5.3.1.1 Specified (excluding Kaposi sarcoma)	Unclassified	IX(d) Other specified soft tissue sarcomas	SoftTissue	SoftTissue	C49.2-Conn, subcutaneous, other soft tis: lower limb, hip	492	9040	Malignant	Unknown	Right - origin of primary	Positive histology	9040/3: Synovial sarcoma, NOS	9040/3: Synovial sarcoma, NOS	9040-9049: synovial-like neoplasms	Not Brain	IX(d.7) Synovial sarcomas	Soft Tissue including Heart	Regional	Blank(s)	Regional	Blank(s)	Blank(s)	Regional by direct extension only	Blank(s)	Blank(s)	Blank(s)	Blank(s)	Blank(s)	Blank(s)	Blank(s)	Blank(s)	Blank(s)	Blank(s)	Blank(s)	Blank(s)	Blank(s)	Blank(s)	Blank(s)	Blank(s)	Blank(s)	Blank(s)	Blank(s)	N/A
7855854	Other (American Indian/AK Native, Asian/Pacific Islander)	Male	2000	Soft Tissue including Heart	Malignant	5.3.1.1 Specified (excluding Kaposi sarcoma)	Unclassified	IX(d) Other specified soft tissue sarcomas	SoftTissue	SoftTissue	C49.1-Conn, subcutaneous, other soft tis: upr limb, shoulder	491	9043	Malignant	Poorly differentiated; Grade III	Right - origin of primary	Positive histology	9043/3: Synovial sarcoma, biphasic	9043/3: Synovial sarcoma, biphasic	9040-9049: synovial-like neoplasms	Not Brain	IX(d.7) Synovial sarcomas	Soft Tissue including Heart	Localized	Blank(s)	Localized	Blank(s)	Blank(s)	Localized only	Blank(s)	Blank(s)	Blank(s)	Blank(s)	Blank(s)	Blank(s)	Blank(s)	Blank(s)	Blank(s)	Blank(s)	Blank(s)	Blank(s)	Blank(s)	Blank(s)	Blank(s)	Blank(s)	Blank(s)	Blank(s)	Blank(s)	N/A
7855971	Black	Male	2000	Soft Tissue including Heart	Malignant	5.3.1.1 Specified (excluding Kaposi sarcoma)	Unclassified	IX(d) Other specified soft tissue sarcomas	SoftTissue	SoftTissue	C49.5-Conn, subcutaneous, other soft tis: pelvis	495	9041	Malignant	Unknown	Not a paired site	Positive histology	9041/3: Synovial sarcoma, spindle cell	9041/3: Synovial sarcoma, spindle cell	9040-9049: synovial-like neoplasms	Not Brain	IX(d.7) Synovial sarcomas	Soft Tissue including Heart	Localized	Blank(s)	Localized	Blank(s)	Blank(s)	Localized only	Blank(s)	Blank(s)	Blank(s)	Blank(s)	Blank(s)	Blank(s)	Blank(s)	Blank(s)	Blank(s)	Blank(s)	Blank(s)	Blank(s)	Blank(s)	Blank(s)	Blank(s)	Blank(s)	Blank(s)	Blank(s)	Blank(s)	N/A
7871988	White	Male	2001	Soft Tissue including Heart	Malignant	5.3.1.1 Specified (excluding Kaposi sarcoma)	Unclassified	IX(d) Other specified soft tissue sarcomas	SoftTissue	SoftTissue	C49.4-Conn, subcutaneous, other soft tis: abdomen	494	9041	Malignant	Undifferentiated; anaplastic; Grade IV	Not a paired site	Positive histology	9041/3: Synovial sarcoma, spindle cell	9041/3: Synovial sarcoma, spindle cell	9040-9049: synovial-like neoplasms	Not Brain	IX(d.7) Synovial sarcomas	Soft Tissue including Heart	Localized	Blank(s)	Localized	Blank(s)	Localized only	Blank(s)	Blank(s)	Blank(s)	Blank(s)	Blank(s)	Blank(s)	Blank(s)	Blank(s)	Blank(s)	Blank(s)	Blank(s)	Blank(s)	Blank(s)	Blank(s)	Blank(s)	Blank(s)	Blank(s)	Blank(s)	Blank(s)	Blank(s)	N/A
7873456	White	Male	2001	Lung and Bronchus	Malignant	5.3.1.1 Specified (excluding Kaposi sarcoma)	Unclassified	IX(d) Other specified soft tissue sarcomas	Lung	Lung	C34.1-Upper lobe, lung	341	9040	Malignant	Unknown	Left - origin of primary	Positive histology	9040/3: Synovial sarcoma, NOS	9040/3: Synovial sarcoma, NOS	9040-9049: synovial-like neoplasms	Not Brain	IX(d.7) Synovial sarcomas	Lung and Bronchus	Localized	Blank(s)	Localized	Blank(s)	Localized only	Blank(s)	Blank(s)	Blank(s)	Blank(s)	Blank(s)	Blank(s)	Blank(s)	Blank(s)	Blank(s)	Blank(s)	Blank(s)	Blank(s)	Blank(s)	Blank(s)	Blank(s)	Blank(s)	Blank(s)	Blank(s)	Blank(s)	Blank(s)	N/A
7878014	White	Female	2001	Soft Tissue including Heart	Malignant	5.3.1.1 Specified (excluding Kaposi sarcoma)	Unclassified	IX(d) Other specified soft tissue sarcomas	SoftTissue	SoftTissue	C49.0-Conn, subcutaneous, other soft tis: head, face, neck	490	9041	Malignant	Unknown	Not a paired site	Positive histology	9041/3: Synovial sarcoma, spindle cell	9041/3: Synovial sarcoma, spindle cell	9040-9049: synovial-like neoplasms	Not Brain	IX(d.7) Synovial sarcomas	Soft Tissue including Heart	Localized	Blank(s)	Localized	Blank(s)	Localized only	Blank(s)	Blank(s)	Blank(s)	Blank(s)	Blank(s)	Blank(s)	Blank(s)	Blank(s)	Blank(s)	Blank(s)	Blank(s)	Blank(s)	Blank(s)	Blank(s)	Blank(s)	Blank(s)	Blank(s)	Blank(s)	Blank(s)	Blank(s)	N/A
7883693	Black	Male	2001	Soft Tissue including Heart	Malignant	5.3.1.1 Specified (excluding Kaposi sarcoma)	Unclassified	IX(d) Other specified soft tissue sarcomas	SoftTissue	SoftTissue	C49.1-Conn, subcutaneous, other soft tis: upr limb, shoulder	491	9043	Malignant	Unknown	Left - origin of primary	Positive histology	9043/3: Synovial sarcoma, biphasic	9043/3: Synovial sarcoma, biphasic	9040-9049: synovial-like neoplasms	Not Brain	IX(d.7) Synovial sarcomas	Soft Tissue including Heart	Localized	Blank(s)	Localized	Blank(s)	Localized only	Blank(s)	Blank(s)	Blank(s)	Blank(s)	Blank(s)	Blank(s)	Blank(s)	Blank(s)	Blank(s)	Blank(s)	Blank(s)	Blank(s)	Blank(s)	Blank(s)	Blank(s)	Blank(s)	Blank(s)	Blank(s)	Blank(s)	Blank(s)	N/A
7892430	White	Male	2000	Soft Tissue including Heart	Malignant	5.3.1.1 Specified (excluding Kaposi sarcoma)	Unclassified	IX(d) Other specified soft tissue sarcomas	SoftTissue	SoftTissue	C49.2-Conn, subcutaneous, other soft tis: lower limb, hip	492	9043	Malignant	Poorly differentiated; Grade III	Right - origin of primary	Positive histology	9043/3: Synovial sarcoma, biphasic	9043/3: Synovial sarcoma, biphasic	9040-9049: synovial-like neoplasms	Not Brain	IX(d.7) Synovial sarcomas	Soft Tissue including Heart	Localized	Blank(s)	Localized	Blank(s)	Blank(s)	Localized only	Blank(s)	Blank(s)	Blank(s)	Blank(s)	Blank(s)	Blank(s)	Blank(s)	Blank(s)	Blank(s)	Blank(s)	Blank(s)	Blank(s)	Blank(s)	Blank(s)	Blank(s)	Blank(s)	Blank(s)	Blank(s)	Blank(s)	N/A
7902155	White	Female	2008	Soft Tissue including Heart	Malignant	5.3.1.1 Specified (excluding Kaposi sarcoma)	Unclassified	IX(d) Other specified soft tissue sarcomas	SoftTissue	SoftTissue	C49.2-Conn, subcutaneous, other soft tis: lower limb, hip	492	9043	Malignant	Poorly differentiated; Grade III	Right - origin of primary	Positive histology	9043/3: Synovial sarcoma, biphasic	9043/3: Synovial sarcoma, biphasic	9040-9049: synovial-like neoplasms	Not Brain	IX(d.7) Synovial sarcomas	Soft Tissue including Heart	Distant	Distant site(s)/node(s) involved	Distant	D	Blank(s)	Blank(s)	Blank(s)	Blank(s)	Blank(s)	Blank(s)	Blank(s)	Blank(s)	Blank(s)	Blank(s)	Blank(s)	Blank(s)	Blank(s)	IV	Blank(s)	T2NOS	N1	M1	Blank(s)	Blank(s)	Blank(s)	N/A
7907472	White	Male	2002	Soft Tissue including Heart	Malignant	5.3.1.1 Specified (excluding Kaposi sarcoma)	Unclassified	IX(d) Other specified soft tissue sarcomas	SoftTissue	SoftTissue	C49.2-Conn, subcutaneous, other soft tis: lower limb, hip	492	9041	Malignant	Poorly differentiated; Grade III	Right - origin of primary	Positive histology	9041/3: Synovial sarcoma, spindle cell	9041/3: Synovial sarcoma, spindle cell	9040-9049: synovial-like neoplasms	Not Brain	IX(d.7) Synovial sarcomas	Soft Tissue including Heart	Localized	Blank(s)	Localized	Blank(s)	Localized only	Blank(s)	Blank(s)	Blank(s)	Blank(s)	Blank(s)	Blank(s)	Blank(s)	Blank(s)	Blank(s)	Blank(s)	Blank(s)	Blank(s)	Blank(s)	Blank(s)	Blank(s)	Blank(s)	Blank(s)	Blank(s)	Blank(s)	Blank(s)	N/A
7908905	White	Female	2002	Soft Tissue including Heart	Malignant	5.3.1.1 Specified (excluding Kaposi sarcoma)	Unclassified	IX(d) Other specified soft tissue sarcomas	SoftTissue	SoftTissue	C49.5-Conn, subcutaneous, other soft tis: pelvis	495	9041	Malignant	Poorly differentiated; Grade III	Not a paired site	Positive histology	9041/3: Synovial sarcoma, spindle cell	9041/3: Synovial sarcoma, spindle cell	9040-9049: synovial-like neoplasms	Not Brain	IX(d.7) Synovial sarcomas	Soft Tissue including Heart	Distant	Blank(s)	Distant	Blank(s)	Distant site(s)/node(s) involved	Blank(s)	Blank(s)	Blank(s)	Blank(s)	Blank(s)	Blank(s)	Blank(s)	Blank(s)	Blank(s)	Blank(s)	Blank(s)	Blank(s)	Blank(s)	Blank(s)	Blank(s)	Blank(s)	Blank(s)	Blank(s)	Blank(s)	Blank(s)	N/A
7913927	White	Female	2002	Soft Tissue including Heart	Malignant	5.3.1.1 Specified (excluding Kaposi sarcoma)	Unclassified	IX(d) Other specified soft tissue sarcomas	SoftTissue	SoftTissue	C49.3-Conn, subcutaneous, other soft tis: thorax	493	9040	Malignant	Undifferentiated; anaplastic; Grade IV	Not a paired site	Positive histology	9040/3: Synovial sarcoma, NOS	9040/3: Synovial sarcoma, NOS	9040-9049: synovial-like neoplasms	Not Brain	IX(d.7) Synovial sarcomas	Soft Tissue including Heart	Distant	Blank(s)	Distant	Blank(s)	Distant site(s)/node(s) involved	Blank(s)	Blank(s)	Blank(s)	Blank(s)	Blank(s)	Blank(s)	Blank(s)	Blank(s)	Blank(s)	Blank(s)	Blank(s)	Blank(s)	Blank(s)	Blank(s)	Blank(s)	Blank(s)	Blank(s)	Blank(s)	Blank(s)	Blank(s)	N/A
7917697	White	Male	2013	Soft Tissue including Heart	Malignant	5.3.1.1 Specified (excluding Kaposi sarcoma)	Unclassified	IX(d) Other specified soft tissue sarcomas	SoftTissue	SoftTissue	C49.3-Conn, subcutaneous, other soft tis: thorax	493	9043	Malignant	Poorly differentiated; Grade III	Not a paired site	Positive histology	9043/3: Synovial sarcoma, biphasic	9043/3: Synovial sarcoma, biphasic	9040-9049: synovial-like neoplasms	Not Brain	IX(d.7) Synovial sarcomas	Soft Tissue including Heart	Localized	Localized only	Localized	L	Blank(s)	Blank(s)	IIA	T1b	N0	M0	Blank(s)	Blank(s)	Blank(s)	Blank(s)	Blank(s)	Blank(s)	Blank(s)	IIA	Blank(s)	T1b	N0	M0	Blank(s)	Blank(s)	Blank(s)	N/A
7917962	White	Male	2002	Soft Tissue including Heart	Malignant	5.3.1.1 Specified (excluding Kaposi sarcoma)	Unclassified	IX(d) Other specified soft tissue sarcomas	SoftTissue	SoftTissue	C49.0-Conn, subcutaneous, other soft tis: head, face, neck	490	9043	Malignant	Undifferentiated; anaplastic; Grade IV	Not a paired site	Positive histology	9043/3: Synovial sarcoma, biphasic	9043/3: Synovial sarcoma, biphasic	9040-9049: synovial-like neoplasms	Not Brain	IX(d.7) Synovial sarcomas	Soft Tissue including Heart	Regional	Blank(s)	Regional	Blank(s)	Regional by direct extension only	Blank(s)	Blank(s)	Blank(s)	Blank(s)	Blank(s)	Blank(s)	Blank(s)	Blank(s)	Blank(s)	Blank(s)	Blank(s)	Blank(s)	Blank(s)	Blank(s)	Blank(s)	Blank(s)	Blank(s)	Blank(s)	Blank(s)	Blank(s)	N/A
7924098	Other (American Indian/AK Native, Asian/Pacific Islander)	Male	2001	Soft Tissue including Heart	Malignant	5.3.1.1 Specified (excluding Kaposi sarcoma)	Unclassified	IX(d) Other specified soft tissue sarcomas	SoftTissue	SoftTissue	C49.2-Conn, subcutaneous, other soft tis: lower limb, hip	492	9043	Malignant	Undifferentiated; anaplastic; Grade IV	Right - origin of primary	Positive histology	9043/3: Synovial sarcoma, biphasic	9043/3: Synovial sarcoma, biphasic	9040-9049: synovial-like neoplasms	Not Brain	IX(d.7) Synovial sarcomas	Soft Tissue including Heart	Unknown/unstaged	Blank(s)	Unstaged	Blank(s)	Unknown/unstaged/unspecified/DCO	Blank(s)	Blank(s)	Blank(s)	Blank(s)	Blank(s)	Blank(s)	Blank(s)	Blank(s)	Blank(s)	Blank(s)	Blank(s)	Blank(s)	Blank(s)	Blank(s)	Blank(s)	Blank(s)	Blank(s)	Blank(s)	Blank(s)	Blank(s)	N/A
7945913	White	Male	2003	Soft Tissue including Heart	Malignant	5.3.1.1 Specified (excluding Kaposi sarcoma)	Unclassified	IX(d) Other specified soft tissue sarcomas	SoftTissue	SoftTissue	C49.2-Conn, subcutaneous, other soft tis: lower limb, hip	492	9040	Malignant	Unknown	Right - origin of primary	Positive histology	9040/3: Synovial sarcoma, NOS	9040/3: Synovial sarcoma, NOS	9040-9049: synovial-like neoplasms	Not Brain	IX(d.7) Synovial sarcomas	Soft Tissue including Heart	Localized	Blank(s)	Localized	Blank(s)	Localized only	Blank(s)	Blank(s)	Blank(s)	Blank(s)	Blank(s)	Blank(s)	Blank(s)	Blank(s)	Blank(s)	Blank(s)	Blank(s)	Blank(s)	Blank(s)	Blank(s)	Blank(s)	Blank(s)	Blank(s)	Blank(s)	Blank(s)	Blank(s)	N/A
7949567	White	Female	2003	Soft Tissue including Heart	Malignant	5.3.1.1 Specified (excluding Kaposi sarcoma)	Unclassified	IX(d) Other specified soft tissue sarcomas	SoftTissue	SoftTissue	C49.2-Conn, subcutaneous, other soft tis: lower limb, hip	492	9043	Malignant	Moderately differentiated; Grade II	Right - origin of primary	Positive histology	9043/3: Synovial sarcoma, biphasic	9043/3: Synovial sarcoma, biphasic	9040-9049: synovial-like neoplasms	Not Brain	IX(d.7) Synovial sarcomas	Soft Tissue including Heart	Regional	Blank(s)	Regional	Blank(s)	Regional by direct extension only	Blank(s)	Blank(s)	Blank(s)	Blank(s)	Blank(s)	Blank(s)	Blank(s)	Blank(s)	Blank(s)	Blank(s)	Blank(s)	Blank(s)	Blank(s)	Blank(s)	Blank(s)	Blank(s)	Blank(s)	Blank(s)	Blank(s)	Blank(s)	N/A
7951567	White	Female	2010	Soft Tissue including Heart	Malignant	5.3.1.1 Specified (excluding Kaposi sarcoma)	Unclassified	IX(d) Other specified soft tissue sarcomas	SoftTissue	SoftTissue	C49.4-Conn, subcutaneous, other soft tis: abdomen	494	9043	Malignant	Poorly differentiated; Grade III	Not a paired site	Positive histology	9043/3: Synovial sarcoma, biphasic	9043/3: Synovial sarcoma, biphasic	9040-9049: synovial-like neoplasms	Not Brain	IX(d.7) Synovial sarcomas	Soft Tissue including Heart	Localized	Localized only	Localized	L	Blank(s)	Blank(s)	III	T2NOS	N0	M0	Blank(s)	Blank(s)	Blank(s)	Blank(s)	Blank(s)	Blank(s)	Blank(s)	UNK Stage	Blank(s)	T2NOS	N0	M0	Blank(s)	Blank(s)	Blank(s)	N/A
7963263	Black	Female	2004	Soft Tissue including Heart	Malignant	5.3.1.1 Specified (excluding Kaposi sarcoma)	Unclassified	IX(d) Other specified soft tissue sarcomas	SoftTissue	SoftTissue	C49.3-Conn, subcutaneous, other soft tis: thorax	493	9042	Malignant	Poorly differentiated; Grade III	Not a paired site	Positive histology	9042/3: Synovial sarcoma, epithelioid cell	9042/3: Synovial sarcoma, epithelioid cell	9040-9049: synovial-like neoplasms	Not Brain	IX(d.7) Synovial sarcomas	Soft Tissue including Heart	Unknown/unstaged	Unknown/unstaged/unspecified/DCO	Unstaged	U	Blank(s)	Blank(s)	Blank(s)	Blank(s)	Blank(s)	Blank(s)	Blank(s)	Blank(s)	Blank(s)	Blank(s)	Blank(s)	Blank(s)	Blank(s)	UNK Stage	Blank(s)	TX	NX	MX	Blank(s)	Blank(s)	Blank(s)	N/A
8370012	White	Male	2004	Soft Tissue including Heart	Malignant	5.3.1.1 Specified (excluding Kaposi sarcoma)	Unclassified	IX(d) Other specified soft tissue sarcomas	SoftTissue	SoftTissue	C49.2-Conn, subcutaneous, other soft tis: lower limb, hip	492	9040	Malignant	Undifferentiated; anaplastic; Grade IV	Left - origin of primary	Positive histology	9040/3: Synovial sarcoma, NOS	9040/3: Synovial sarcoma, NOS	9040-9049: synovial-like neoplasms	Not Brain	IX(d.7) Synovial sarcomas	Soft Tissue including Heart	Distant	Distant site(s)/node(s) involved	Distant	D	Blank(s)	Blank(s)	Blank(s)	Blank(s)	Blank(s)	Blank(s)	Blank(s)	Blank(s)	Blank(s)	Blank(s)	Blank(s)	Blank(s)	Blank(s)	IV	Blank(s)	T2b	N0	M1	Blank(s)	Blank(s)	Blank(s)	N/A
8370055	White	Female	2004	Soft Tissue including Heart	Malignant	5.3.1.1 Specified (excluding Kaposi sarcoma)	Unclassified	IX(d) Other specified soft tissue sarcomas	SoftTissue	SoftTissue	C49.2-Conn, subcutaneous, other soft tis: lower limb, hip	492	9041	Malignant	Undifferentiated; anaplastic; Grade IV	Left - origin of primary	Positive histology	9041/3: Synovial sarcoma, spindle cell	9041/3: Synovial sarcoma, spindle cell	9040-9049: synovial-like neoplasms	Not Brain	IX(d.7) Synovial sarcomas	Soft Tissue including Heart	Localized	Localized only	Localized	L	Blank(s)	Blank(s)	Blank(s)	Blank(s)	Blank(s)	Blank(s)	Blank(s)	Blank(s)	Blank(s)	Blank(s)	Blank(s)	Blank(s)	Blank(s)	IIB	Blank(s)	T2a	N0	M0	Blank(s)	Blank(s)	Blank(s)	N/A
8384661	White	Female	2004	Soft Tissue including Heart	Malignant	5.3.1.1 Specified (excluding Kaposi sarcoma)	Unclassified	IX(d) Other specified soft tissue sarcomas	SoftTissue	SoftTissue	C49.2-Conn, subcutaneous, other soft tis: lower limb, hip	492	9041	Malignant	Poorly differentiated; Grade III	Left - origin of primary	Positive histology	9041/3: Synovial sarcoma, spindle cell	9041/3: Synovial sarcoma, spindle cell	9040-9049: synovial-like neoplasms	Not Brain	IX(d.7) Synovial sarcomas	Soft Tissue including Heart	Regional	Regional by direct extension only	Regional	RE	Blank(s)	Blank(s)	Blank(s)	Blank(s)	Blank(s)	Blank(s)	Blank(s)	Blank(s)	Blank(s)	Blank(s)	Blank(s)	Blank(s)	Blank(s)	IINOS	Blank(s)	T1NOS	N0	M0	Blank(s)	Blank(s)	Blank(s)	N/A
8387822	White	Male	2005	Larynx	Malignant	5.3.1.1 Specified (excluding Kaposi sarcoma)	Unclassified	IX(d) Other specified soft tissue sarcomas	LarynxSupraglottic	SupraLarynx	C32.1-Supraglottis	321	9041	Malignant	Unknown	Not a paired site	Positive histology	9041/3: Synovial sarcoma, spindle cell	9041/3: Synovial sarcoma, spindle cell	9040-9049: synovial-like neoplasms	Not Brain	IX(d.7) Synovial sarcomas	Larynx	Localized	Localized only	Blank(s)	L	Blank(s)	Blank(s)	Blank(s)	Blank(s)	Blank(s)	Blank(s)	Blank(s)	Blank(s)	Blank(s)	Blank(s)	Blank(s)	Blank(s)	Blank(s)	NA	Blank(s)	NA	NA	NA	Blank(s)	Blank(s)	Blank(s)	N/A
8389113	White	Male	2005	Soft Tissue including Heart	Malignant	5.3.1.1 Specified (excluding Kaposi sarcoma)	Unclassified	IX(d) Other specified soft tissue sarcomas	SoftTissue	SoftTissue	C49.6-Conn, subcutaneous, other soft tis: trunk, NOS	496	9040	Malignant	Undifferentiated; anaplastic; Grade IV	Not a paired site	Positive histology	9040/3: Synovial sarcoma, NOS	9040/3: Synovial sarcoma, NOS	9040-9049: synovial-like neoplasms	Not Brain	IX(d.7) Synovial sarcomas	Soft Tissue including Heart	Distant	Distant site(s)/node(s) involved	Distant	D	Blank(s)	Blank(s)	Blank(s)	Blank(s)	Blank(s)	Blank(s)	Blank(s)	Blank(s)	Blank(s)	Blank(s)	Blank(s)	Blank(s)	Blank(s)	IV	Blank(s)	T2b	N0	M1	Blank(s)	Blank(s)	Blank(s)	N/A
8395975	White	Male	2005	Soft Tissue including Heart	Malignant	5.3.1.1 Specified (excluding Kaposi sarcoma)	Unclassified	IX(d) Other specified soft tissue sarcomas	SoftTissue	SoftTissue	C49.2-Conn, subcutaneous, other soft tis: lower limb, hip	492	9040	Malignant	Moderately differentiated; Grade II	Left - origin of primary	Positive histology	9040/3: Synovial sarcoma, NOS	9040/3: Synovial sarcoma, NOS	9040-9049: synovial-like neoplasms	Not Brain	IX(d.7) Synovial sarcomas	Soft Tissue including Heart	Localized	Localized only	Localized	L	Blank(s)	Blank(s)	Blank(s)	Blank(s)	Blank(s)	Blank(s)	Blank(s)	Blank(s)	Blank(s)	Blank(s)	Blank(s)	Blank(s)	Blank(s)	UNK Stage	Blank(s)	T1a	NX	MX	Blank(s)	Blank(s)	Blank(s)	N/A
8424406	White	Female	2006	Soft Tissue including Heart	Malignant	5.3.1.1 Specified (excluding Kaposi sarcoma)	Unclassified	IX(d) Other specified soft tissue sarcomas	SoftTissue	SoftTissue	C49.4-Conn, subcutaneous, other soft tis: abdomen	494	9041	Malignant	Poorly differentiated; Grade III	Not a paired site	Positive histology	9041/3: Synovial sarcoma, spindle cell	9041/3: Synovial sarcoma, spindle cell	9040-9049: synovial-like neoplasms	Not Brain	IX(d.7) Synovial sarcomas	Soft Tissue including Heart	Distant	Distant site(s)/node(s) involved	Distant	D	Blank(s)	Blank(s)	Blank(s)	Blank(s)	Blank(s)	Blank(s)	Blank(s)	Blank(s)	Blank(s)	Blank(s)	Blank(s)	Blank(s)	Blank(s)	IV	Blank(s)	T2b	N0	M1	Blank(s)	Blank(s)	Blank(s)	N/A
8424593	White	Male	2006	Soft Tissue including Heart	Malignant	5.3.1.1 Specified (excluding Kaposi sarcoma)	Unclassified	IX(d) Other specified soft tissue sarcomas	SoftTissue	SoftTissue	C49.3-Conn, subcutaneous, other soft tis: thorax	493	9043	Malignant	Poorly differentiated; Grade III	Not a paired site	Positive histology	9043/3: Synovial sarcoma, biphasic	9043/3: Synovial sarcoma, biphasic	9040-9049: synovial-like neoplasms	Not Brain	IX(d.7) Synovial sarcomas	Soft Tissue including Heart	Localized	Localized only	Localized	L	Blank(s)	Blank(s)	Blank(s)	Blank(s)	Blank(s)	Blank(s)	Blank(s)	Blank(s)	Blank(s)	Blank(s)	Blank(s)	Blank(s)	Blank(s)	IIB	Blank(s)	T2a	N0	M0	Blank(s)	Blank(s)	Blank(s)	N/A
8427831	White	Female	2006	Soft Tissue including Heart	Malignant	5.3.1.1 Specified (excluding Kaposi sarcoma)	Unclassified	IX(d) Other specified soft tissue sarcomas	SoftTissue	SoftTissue	C49.2-Conn, subcutaneous, other soft tis: lower limb, hip	492	9043	Malignant	Unknown	Right - origin of primary	Positive histology	9043/3: Synovial sarcoma, biphasic	9043/3: Synovial sarcoma, biphasic	9040-9049: synovial-like neoplasms	Not Brain	IX(d.7) Synovial sarcomas	Soft Tissue including Heart	Localized	Localized only	Localized	L	Blank(s)	Blank(s)	Blank(s)	Blank(s)	Blank(s)	Blank(s)	Blank(s)	Blank(s)	Blank(s)	Blank(s)	Blank(s)	Blank(s)	Blank(s)	UNK Stage	Blank(s)	T2NOS	N0	M0	Blank(s)	Blank(s)	Blank(s)	N/A
8437995	Black	Female	2006	Soft Tissue including Heart	Malignant	5.3.1.1 Specified (excluding Kaposi sarcoma)	Unclassified	IX(d) Other specified soft tissue sarcomas	SoftTissue	SoftTissue	C49.2-Conn, subcutaneous, other soft tis: lower limb, hip	492	9040	Malignant	Unknown	Left - origin of primary	Positive histology	9040/3: Synovial sarcoma, NOS	9040/3: Synovial sarcoma, NOS	9040-9049: synovial-like neoplasms	Not Brain	IX(d.7) Synovial sarcomas	Soft Tissue including Heart	Regional	Regional by direct extension only	Regional	RE	Blank(s)	Blank(s)	Blank(s)	Blank(s)	Blank(s)	Blank(s)	Blank(s)	Blank(s)	Blank(s)	Blank(s)	Blank(s)	Blank(s)	Blank(s)	UNK Stage	Blank(s)	T1b	N0	M0	Blank(s)	Blank(s)	Blank(s)	N/A
8461784	White	Male	2010	Soft Tissue including Heart	Malignant	5.3.1.1 Specified (excluding Kaposi sarcoma)	Unclassified	IX(d) Other specified soft tissue sarcomas	SoftTissue	SoftTissue	C49.1-Conn, subcutaneous, other soft tis: upr limb, shoulder	491	9043	Malignant	Moderately differentiated; Grade II	Left - origin of primary	Positive histology	9043/3: Synovial sarcoma, biphasic	9043/3: Synovial sarcoma, biphasic	9040-9049: synovial-like neoplasms	Not Brain	IX(d.7) Synovial sarcomas	Soft Tissue including Heart	Localized	Localized only	Localized	L	Blank(s)	Blank(s)	IIB	T2b	N0	M0	Blank(s)	Blank(s)	Blank(s)	Blank(s)	Blank(s)	Blank(s)	Blank(s)	IB	Blank(s)	T2b	N0	M0	Blank(s)	Blank(s)	Blank(s)	N/A
8465202	White	Female	2007	Soft Tissue including Heart	Malignant	5.3.1.1 Specified (excluding Kaposi sarcoma)	Unclassified	IX(d) Other specified soft tissue sarcomas	SoftTissue	SoftTissue	C49.3-Conn, subcutaneous, other soft tis: thorax	493	9041	Malignant	Unknown	Not a paired site	Positive histology	9041/3: Synovial sarcoma, spindle cell	9041/3: Synovial sarcoma, spindle cell	9040-9049: synovial-like neoplasms	Not Brain	IX(d.7) Synovial sarcomas	Soft Tissue including Heart	Distant	Distant site(s)/node(s) involved	Distant	D	Blank(s)	Blank(s)	Blank(s)	Blank(s)	Blank(s)	Blank(s)	Blank(s)	Blank(s)	Blank(s)	Blank(s)	Blank(s)	Blank(s)	Blank(s)	IV	Blank(s)	TX	N0	M1	Blank(s)	Blank(s)	Blank(s)	N/A
8474266	Unknown	Male	2007	Soft Tissue including Heart	Malignant	5.3.1.1 Specified (excluding Kaposi sarcoma)	Unclassified	IX(d) Other specified soft tissue sarcomas	SoftTissue	SoftTissue	C49.3-Conn, subcutaneous, other soft tis: thorax	493	9041	Malignant	Poorly differentiated; Grade III	Not a paired site	Positive histology	9041/3: Synovial sarcoma, spindle cell	9041/3: Synovial sarcoma, spindle cell	9040-9049: synovial-like neoplasms	Not Brain	IX(d.7) Synovial sarcomas	Soft Tissue including Heart	Distant	Distant site(s)/node(s) involved	Distant	D	Blank(s)	Blank(s)	Blank(s)	Blank(s)	Blank(s)	Blank(s)	Blank(s)	Blank(s)	Blank(s)	Blank(s)	Blank(s)	Blank(s)	Blank(s)	IV	Blank(s)	T2b	N0	M1	Blank(s)	Blank(s)	Blank(s)	N/A
8481561	White	Male	2007	Soft Tissue including Heart	Malignant	5.3.1.1 Specified (excluding Kaposi sarcoma)	Unclassified	IX(d) Other specified soft tissue sarcomas	SoftTissue	SoftTissue	C49.2-Conn, subcutaneous, other soft tis: lower limb, hip	492	9041	Malignant	Unknown	Left - origin of primary	Positive histology	9041/3: Synovial sarcoma, spindle cell	9041/3: Synovial sarcoma, spindle cell	9040-9049: synovial-like neoplasms	Not Brain	IX(d.7) Synovial sarcomas	Soft Tissue including Heart	Localized	Localized only	Localized	L	Blank(s)	Blank(s)	Blank(s)	Blank(s)	Blank(s)	Blank(s)	Blank(s)	Blank(s)	Blank(s)	Blank(s)	Blank(s)	Blank(s)	Blank(s)	UNK Stage	Blank(s)	T2NOS	N0	M0	Blank(s)	Blank(s)	Blank(s)	N/A
8493309	White	Male	2014	Lung and Bronchus	Malignant	5.3.1.1 Specified (excluding Kaposi sarcoma)	Unclassified	IX(d) Other specified soft tissue sarcomas	Lung	Lung	C34.1-Upper lobe, lung	341	9041	Malignant	Poorly differentiated; Grade III	Left - origin of primary	Positive histology	9041/3: Synovial sarcoma, spindle cell	9041/3: Synovial sarcoma, spindle cell	9040-9049: synovial-like neoplasms	Not Brain	IX(d.7) Synovial sarcomas	Lung and Bronchus	Localized	Localized only	Localized	L	Blank(s)	Blank(s)	NA	NA	NA	NA	Blank(s)	Blank(s)	Blank(s)	Blank(s)	Blank(s)	Blank(s)	Blank(s)	NA	Blank(s)	NA	NA	NA	Blank(s)	Blank(s)	Blank(s)	N/A
8500595	White	Female	2007	Soft Tissue including Heart	Malignant	5.3.1.1 Specified (excluding Kaposi sarcoma)	Unclassified	IX(d) Other specified soft tissue sarcomas	SoftTissue	SoftTissue	C49.9-Conn, subcutaneous and other soft tissues, NOS	499	9040	Malignant	Unknown	Not a paired site	Positive histology	9040/3: Synovial sarcoma, NOS	9040/3: Synovial sarcoma, NOS	9040-9049: synovial-like neoplasms	Not Brain	IX(d.7) Synovial sarcomas	Soft Tissue including Heart	Unknown/unstaged	Unknown/unstaged/unspecified/DCO	Unstaged	U	Blank(s)	Blank(s)	Blank(s)	Blank(s)	Blank(s)	Blank(s)	Blank(s)	Blank(s)	Blank(s)	Blank(s)	Blank(s)	Blank(s)	Blank(s)	UNK Stage	Blank(s)	TX	NX	MX	Blank(s)	Blank(s)	Blank(s)	N/A
8505325	White	Male	2008	Soft Tissue including Heart	Malignant	5.3.1.1 Specified (excluding Kaposi sarcoma)	Unclassified	IX(d) Other specified soft tissue sarcomas	SoftTissue	SoftTissue	C49.4-Conn, subcutaneous, other soft tis: abdomen	494	9041	Malignant	Poorly differentiated; Grade III	Not a paired site	Positive histology	9041/3: Synovial sarcoma, spindle cell	9041/3: Synovial sarcoma, spindle cell	9040-9049: synovial-like neoplasms	Not Brain	IX(d.7) Synovial sarcomas	Soft Tissue including Heart	Regional	Regional by direct extension only	Regional	RE	Blank(s)	Blank(s)	Blank(s)	Blank(s)	Blank(s)	Blank(s)	Blank(s)	Blank(s)	Blank(s)	Blank(s)	Blank(s)	Blank(s)	Blank(s)	III	Blank(s)	T2b	N0	M0	Blank(s)	Blank(s)	Blank(s)	N/A
8506566	White	Female	2008	Soft Tissue including Heart	Malignant	5.3.1.1 Specified (excluding Kaposi sarcoma)	Unclassified	IX(d) Other specified soft tissue sarcomas	SoftTissue	SoftTissue	C49.1-Conn, subcutaneous, other soft tis: upr limb, shoulder	491	9043	Malignant	Poorly differentiated; Grade III	Left - origin of primary	Positive histology	9043/3: Synovial sarcoma, biphasic	9043/3: Synovial sarcoma, biphasic	9040-9049: synovial-like neoplasms	Not Brain	IX(d.7) Synovial sarcomas	Soft Tissue including Heart	Localized	Localized only	Localized	L	Blank(s)	Blank(s)	Blank(s)	Blank(s)	Blank(s)	Blank(s)	Blank(s)	Blank(s)	Blank(s)	Blank(s)	Blank(s)	Blank(s)	Blank(s)	IINOS	Blank(s)	T1NOS	N0	M0	Blank(s)	Blank(s)	Blank(s)	N/A
8513834	White	Female	2008	Soft Tissue including Heart	Malignant	5.3.1.1 Specified (excluding Kaposi sarcoma)	Unclassified	IX(d) Other specified soft tissue sarcomas	SoftTissue	SoftTissue	C49.2-Conn, subcutaneous, other soft tis: lower limb, hip	492	9040	Malignant	Poorly differentiated; Grade III	Left - origin of primary	Positive histology	9040/3: Synovial sarcoma, NOS	9040/3: Synovial sarcoma, NOS	9040-9049: synovial-like neoplasms	Not Brain	IX(d.7) Synovial sarcomas	Soft Tissue including Heart	Regional	Regional by direct extension only	Regional	RE	Blank(s)	Blank(s)	Blank(s)	Blank(s)	Blank(s)	Blank(s)	Blank(s)	Blank(s)	Blank(s)	Blank(s)	Blank(s)	Blank(s)	Blank(s)	UNK Stage	Blank(s)	T2NOS	N0	M0	Blank(s)	Blank(s)	Blank(s)	N/A
8518608	White	Female	2008	Soft Tissue including Heart	Malignant	5.3.1.1 Specified (excluding Kaposi sarcoma)	Unclassified	IX(d) Other specified soft tissue sarcomas	SoftTissue	SoftTissue	C49.2-Conn, subcutaneous, other soft tis: lower limb, hip	492	9043	Malignant	Poorly differentiated; Grade III	Right - origin of primary	Positive histology	9043/3: Synovial sarcoma, biphasic	9043/3: Synovial sarcoma, biphasic	9040-9049: synovial-like neoplasms	Not Brain	IX(d.7) Synovial sarcomas	Soft Tissue including Heart	Localized	Localized only	Localized	L	Blank(s)	Blank(s)	Blank(s)	Blank(s)	Blank(s)	Blank(s)	Blank(s)	Blank(s)	Blank(s)	Blank(s)	Blank(s)	Blank(s)	Blank(s)	IINOS	Blank(s)	T1NOS	N0	M0	Blank(s)	Blank(s)	Blank(s)	N/A
8915846	White	Male	2009	Soft Tissue including Heart	Malignant	5.3.1.1 Specified (excluding Kaposi sarcoma)	Unclassified	IX(d) Other specified soft tissue sarcomas	SoftTissue	SoftTissue	C49.3-Conn, subcutaneous, other soft tis: thorax	493	9040	Malignant	Unknown	Not a paired site	Positive histology	9040/3: Synovial sarcoma, NOS	9040/3: Synovial sarcoma, NOS	9040-9049: synovial-like neoplasms	Not Brain	IX(d.7) Synovial sarcomas	Soft Tissue including Heart	Distant	Distant site(s)/node(s) involved	Distant	D	Blank(s)	Blank(s)	Blank(s)	Blank(s)	Blank(s)	Blank(s)	Blank(s)	Blank(s)	Blank(s)	Blank(s)	Blank(s)	Blank(s)	Blank(s)	IV	Blank(s)	T2b	N0	M1	Blank(s)	Blank(s)	Blank(s)	N/A
8934294	White	Female	2009	Bones and Joints	Malignant	5.3.1.1 Specified (excluding Kaposi sarcoma)	Unclassified	IX(d) Other specified soft tissue sarcomas	Bone	Bone	C41.8-Overlap bones, joints, and art. cartilage	418	9041	Malignant	Unknown	Right - origin of primary	Positive histology	9041/3: Synovial sarcoma, spindle cell	9041/3: Synovial sarcoma, spindle cell	9040-9049: synovial-like neoplasms	Not Brain	IX(d.7) Synovial sarcomas	Bones and Joints	Blank(s)	Localized only	Localized	L	Blank(s)	Blank(s)	Blank(s)	Blank(s)	Blank(s)	Blank(s)	Blank(s)	Blank(s)	Blank(s)	Blank(s)	Blank(s)	Blank(s)	Blank(s)	UNK Stage	Blank(s)	TX	NX	MX	Blank(s)	Blank(s)	Blank(s)	N/A
8953128	White	Male	2009	Soft Tissue including Heart	Malignant	5.3.1.1 Specified (excluding Kaposi sarcoma)	Unclassified	IX(d) Other specified soft tissue sarcomas	SoftTissue	SoftTissue	C49.2-Conn, subcutaneous, other soft tis: lower limb, hip	492	9040	Malignant	Unknown	Right - origin of primary	Positive histology	9040/3: Synovial sarcoma, NOS	9040/3: Synovial sarcoma, NOS	9040-9049: synovial-like neoplasms	Not Brain	IX(d.7) Synovial sarcomas	Soft Tissue including Heart	Localized	Localized only	Localized	L	Blank(s)	Blank(s)	Blank(s)	Blank(s)	Blank(s)	Blank(s)	Blank(s)	Blank(s)	Blank(s)	Blank(s)	Blank(s)	Blank(s)	Blank(s)	UNK Stage	Blank(s)	T1a	N0	M0	Blank(s)	Blank(s)	Blank(s)	N/A
8955930	White	Female	2009	Soft Tissue including Heart	Malignant	5.3.1.1 Specified (excluding Kaposi sarcoma)	Unclassified	IX(d) Other specified soft tissue sarcomas	SoftTissue	SoftTissue	C49.1-Conn, subcutaneous, other soft tis: upr limb, shoulder	491	9040	Malignant	Unknown	Left - origin of primary	Positive histology	9040/3: Synovial sarcoma, NOS	9040/3: Synovial sarcoma, NOS	9040-9049: synovial-like neoplasms	Not Brain	IX(d.7) Synovial sarcomas	Soft Tissue including Heart	Localized	Localized only	Localized	L	Blank(s)	Blank(s)	Blank(s)	Blank(s)	Blank(s)	Blank(s)	Blank(s)	Blank(s)	Blank(s)	Blank(s)	Blank(s)	Blank(s)	Blank(s)	UNK Stage	Blank(s)	T1a	N0	M0	Blank(s)	Blank(s)	Blank(s)	N/A
8976813	White	Male	2010	Soft Tissue including Heart	Malignant	5.3.1.1 Specified (excluding Kaposi sarcoma)	Unclassified	IX(d) Other specified soft tissue sarcomas	SoftTissue	SoftTissue	C49.2-Conn, subcutaneous, other soft tis: lower limb, hip	492	9040	Malignant	Unknown	Left - origin of primary	Positive histology	9040/3: Synovial sarcoma, NOS	9040/3: Synovial sarcoma, NOS	9040-9049: synovial-like neoplasms	Not Brain	IX(d.7) Synovial sarcomas	Soft Tissue including Heart	Unknown/unstaged	Unknown/unstaged/unspecified/DCO	Unstaged	U	Blank(s)	Blank(s)	UNK Stage	TX	NX	M0	Blank(s)	Blank(s)	Blank(s)	Blank(s)	Blank(s)	Blank(s)	Blank(s)	UNK Stage	Blank(s)	TX	NX	MX	Blank(s)	Blank(s)	Blank(s)	N/A
8978459	White	Male	2005	Soft Tissue including Heart	Malignant	5.3.1.1 Specified (excluding Kaposi sarcoma)	Unclassified	IX(d) Other specified soft tissue sarcomas	SoftTissue	SoftTissue	C49.2-Conn, subcutaneous, other soft tis: lower limb, hip	492	9040	Malignant	Unknown	Right - origin of primary	Positive histology	9040/3: Synovial sarcoma, NOS	9040/3: Synovial sarcoma, NOS	9040-9049: synovial-like neoplasms	Not Brain	IX(d.7) Synovial sarcomas	Soft Tissue including Heart	Distant	Distant site(s)/node(s) involved	Distant	D	Blank(s)	Blank(s)	Blank(s)	Blank(s)	Blank(s)	Blank(s)	Blank(s)	Blank(s)	Blank(s)	Blank(s)	Blank(s)	Blank(s)	Blank(s)	IV	Blank(s)	TX	NX	M1	Blank(s)	Blank(s)	Blank(s)	N/A
8989365	White	Female	2010	Soft Tissue including Heart	Malignant	5.3.1.1 Specified (excluding Kaposi sarcoma)	Unclassified	IX(d) Other specified soft tissue sarcomas	SoftTissue	SoftTissue	C49.1-Conn, subcutaneous, other soft tis: upr limb, shoulder	491	9041	Malignant	Unknown	Left - origin of primary	Positive histology	9041/3: Synovial sarcoma, spindle cell	9041/3: Synovial sarcoma, spindle cell	9040-9049: synovial-like neoplasms	Not Brain	IX(d.7) Synovial sarcomas	Soft Tissue including Heart	Localized	Localized only	Localized	L	Blank(s)	Blank(s)	IA	T1a	N0	M0	Blank(s)	Blank(s)	Blank(s)	Blank(s)	Blank(s)	Blank(s)	Blank(s)	UNK Stage	Blank(s)	T1a	N0	M0	Blank(s)	Blank(s)	Blank(s)	N/A
9017251	White	Female	2011	Pleura	Malignant	5.3.1.1 Specified (excluding Kaposi sarcoma)	Unclassified	IX(d) Other specified soft tissue sarcomas	Pleura	Pleura	C38.4-Pleura, NOS	384	9040	Malignant	Unknown	Left - origin of primary	Positive histology	9040/3: Synovial sarcoma, NOS	9040/3: Synovial sarcoma, NOS	9040-9049: synovial-like neoplasms	Not Brain	IX(d.7) Synovial sarcomas	Pleura	Blank(s)	Distant site(s)/node(s) involved	Unstaged	D	Blank(s)	Blank(s)	NA	NA	NA	NA	Blank(s)	Blank(s)	Blank(s)	Blank(s)	Blank(s)	Blank(s)	Blank(s)	NA	Blank(s)	NA	NA	NA	Blank(s)	Blank(s)	Blank(s)	N/A
9018060	Black	Female	2011	Soft Tissue including Heart	Malignant	5.3.1.1 Specified (excluding Kaposi sarcoma)	Unclassified	IX(d) Other specified soft tissue sarcomas	SoftTissue	SoftTissue	C49.4-Conn, subcutaneous, other soft tis: abdomen	494	9040	Malignant	Moderately differentiated; Grade II	Not a paired site	Positive histology	9040/3: Synovial sarcoma, NOS	9040/3: Synovial sarcoma, NOS	9040-9049: synovial-like neoplasms	Not Brain	IX(d.7) Synovial sarcomas	Soft Tissue including Heart	Localized	Localized only	Localized	L	Blank(s)	Blank(s)	IIA	T1a	N0	M0	Blank(s)	Blank(s)	Blank(s)	Blank(s)	Blank(s)	Blank(s)	Blank(s)	IA	Blank(s)	T1a	N0	M0	Blank(s)	Blank(s)	Blank(s)	N/A
9018256	Black	Male	2011	Soft Tissue including Heart	Malignant	5.3.1.1 Specified (excluding Kaposi sarcoma)	Unclassified	IX(d) Other specified soft tissue sarcomas	SoftTissue	SoftTissue	C49.2-Conn, subcutaneous, other soft tis: lower limb, hip	492	9040	Malignant	Moderately differentiated; Grade II	Right - origin of primary	Positive histology	9040/3: Synovial sarcoma, NOS	9040/3: Synovial sarcoma, NOS	9040-9049: synovial-like neoplasms	Not Brain	IX(d.7) Synovial sarcomas	Soft Tissue including Heart	Localized	Localized only	Localized	L	Blank(s)	Blank(s)	IIB	T2NOS	N0	M0	Blank(s)	Blank(s)	Blank(s)	Blank(s)	Blank(s)	Blank(s)	Blank(s)	INOS	Blank(s)	T2NOS	N0	M0	Blank(s)	Blank(s)	Blank(s)	N/A
9022611	White	Female	2011	Soft Tissue including Heart	Malignant	5.3.1.1 Specified (excluding Kaposi sarcoma)	Unclassified	IX(d) Other specified soft tissue sarcomas	SoftTissue	SoftTissue	C49.2-Conn, subcutaneous, other soft tis: lower limb, hip	492	9041	Malignant	Poorly differentiated; Grade III	Right - origin of primary	Positive histology	9041/3: Synovial sarcoma, spindle cell	9041/3: Synovial sarcoma, spindle cell	9040-9049: synovial-like neoplasms	Not Brain	IX(d.7) Synovial sarcomas	Soft Tissue including Heart	Distant	Distant site(s)/node(s) involved	Distant	D	Blank(s)	Blank(s)	IV	T2b	N0	M1	Blank(s)	Blank(s)	Blank(s)	Blank(s)	Blank(s)	Blank(s)	Blank(s)	IV	Blank(s)	T2b	N0	M1	Blank(s)	Blank(s)	Blank(s)	N/A
9033998	White	Male	2011	Lung and Bronchus	Malignant	5.3.1.1 Specified (excluding Kaposi sarcoma)	Unclassified	IX(d) Other specified soft tissue sarcomas	Lung	Lung	C34.3-Lower lobe, lung	343	9041	Malignant	Poorly differentiated; Grade III	Left - origin of primary	Positive histology	9041/3: Synovial sarcoma, spindle cell	9041/3: Synovial sarcoma, spindle cell	9040-9049: synovial-like neoplasms	Not Brain	IX(d.7) Synovial sarcomas	Lung and Bronchus	Localized	Localized only	Localized	L	Blank(s)	Blank(s)	NA	NA	NA	NA	Blank(s)	Blank(s)	Blank(s)	Blank(s)	Blank(s)	Blank(s)	Blank(s)	NA	Blank(s)	NA	NA	NA	Blank(s)	Blank(s)	Blank(s)	N/A
9039143	White	Male	2012	Soft Tissue including Heart	Malignant	5.3.1.1 Specified (excluding Kaposi sarcoma)	Unclassified	IX(d) Other specified soft tissue sarcomas	SoftTissue	SoftTissue	C49.2-Conn, subcutaneous, other soft tis: lower limb, hip	492	9040	Malignant	Unknown	Right - origin of primary	Positive histology	9040/3: Synovial sarcoma, NOS	9040/3: Synovial sarcoma, NOS	9040-9049: synovial-like neoplasms	Not Brain	IX(d.7) Synovial sarcomas	Soft Tissue including Heart	Regional	Regional by direct extension only	Regional	RE	Blank(s)	Blank(s)	IA	T1b	N0	M0	Blank(s)	Blank(s)	Blank(s)	Blank(s)	Blank(s)	Blank(s)	Blank(s)	UNK Stage	Blank(s)	T1b	N0	M0	Blank(s)	Blank(s)	Blank(s)	N/A
9050494	White	Female	2012	Soft Tissue including Heart	Malignant	5.3.1.1 Specified (excluding Kaposi sarcoma)	Unclassified	IX(d) Other specified soft tissue sarcomas	SoftTissue	SoftTissue	C49.9-Conn, subcutaneous and other soft tissues, NOS	499	9040	Malignant	Unknown	Paired site, but no information concerning laterality	Positive histology	9040/3: Synovial sarcoma, NOS	9040/3: Synovial sarcoma, NOS	9040-9049: synovial-like neoplasms	Not Brain	IX(d.7) Synovial sarcomas	Soft Tissue including Heart	Distant	Distant site(s)/node(s) involved	Distant	D	Blank(s)	Blank(s)	IV	T1b	N0	M1	Blank(s)	Blank(s)	Blank(s)	Blank(s)	Blank(s)	Blank(s)	Blank(s)	IV	Blank(s)	T1b	N0	M1	Blank(s)	Blank(s)	Blank(s)	N/A
9055894	White	Male	2012	Soft Tissue including Heart	Malignant	5.3.1.1 Specified (excluding Kaposi sarcoma)	Unclassified	IX(d) Other specified soft tissue sarcomas	SoftTissue	SoftTissue	C49.3-Conn, subcutaneous, other soft tis: thorax	493	9041	Malignant	Unknown	Right - origin of primary	Positive histology	9041/3: Synovial sarcoma, spindle cell	9041/3: Synovial sarcoma, spindle cell	9040-9049: synovial-like neoplasms	Not Brain	IX(d.7) Synovial sarcomas	Soft Tissue including Heart	Localized	Localized only	Localized	L	Blank(s)	Blank(s)	IIB	T2b	N0	M0	Blank(s)	Blank(s)	Blank(s)	Blank(s)	Blank(s)	Blank(s)	Blank(s)	UNK Stage	Blank(s)	T2b	N0	M0	Blank(s)	Blank(s)	Blank(s)	N/A
9060400	White	Male	2012	Soft Tissue including Heart	Malignant	5.3.1.1 Specified (excluding Kaposi sarcoma)	Unclassified	IX(d) Other specified soft tissue sarcomas	SoftTissue	SoftTissue	C49.1-Conn, subcutaneous, other soft tis: upr limb, shoulder	491	9043	Malignant	Unknown	Left - origin of primary	Positive histology	9043/3: Synovial sarcoma, biphasic	9043/3: Synovial sarcoma, biphasic	9040-9049: synovial-like neoplasms	Not Brain	IX(d.7) Synovial sarcomas	Soft Tissue including Heart	Regional	Regional by direct extension only	Regional	RE	Blank(s)	Blank(s)	III	T2NOS	N0	M0	Blank(s)	Blank(s)	Blank(s)	Blank(s)	Blank(s)	Blank(s)	Blank(s)	UNK Stage	Blank(s)	T2NOS	N0	M0	Blank(s)	Blank(s)	Blank(s)	N/A
9066772	White	Female	2012	Soft Tissue including Heart	Malignant	5.3.1.1 Specified (excluding Kaposi sarcoma)	Unclassified	IX(d) Other specified soft tissue sarcomas	SoftTissue	SoftTissue	C49.2-Conn, subcutaneous, other soft tis: lower limb, hip	492	9040	Malignant	Poorly differentiated; Grade III	Right - origin of primary	Positive histology	9040/3: Synovial sarcoma, NOS	9040/3: Synovial sarcoma, NOS	9040-9049: synovial-like neoplasms	Not Brain	IX(d.7) Synovial sarcomas	Soft Tissue including Heart	Localized	Localized only	Localized	L	Blank(s)	Blank(s)	IIA	T1b	N0	M0	Blank(s)	Blank(s)	Blank(s)	Blank(s)	Blank(s)	Blank(s)	Blank(s)	IIA	Blank(s)	T1b	N0	M0	Blank(s)	Blank(s)	Blank(s)	N/A
9069060	White	Female	2012	Soft Tissue including Heart	Malignant	5.3.1.1 Specified (excluding Kaposi sarcoma)	Unclassified	IX(d) Other specified soft tissue sarcomas	SoftTissue	SoftTissue	C49.1-Conn, subcutaneous, other soft tis: upr limb, shoulder	491	9040	Malignant	Undifferentiated; anaplastic; Grade IV	Left - origin of primary	Positive histology	9040/3: Synovial sarcoma, NOS	9040/3: Synovial sarcoma, NOS	9040-9049: synovial-like neoplasms	Not Brain	IX(d.7) Synovial sarcomas	Soft Tissue including Heart	Regional	Regional by direct extension only	Regional	RE	Blank(s)	Blank(s)	III	T2b	N0	M0	Blank(s)	Blank(s)	Blank(s)	Blank(s)	Blank(s)	Blank(s)	Blank(s)	III	Blank(s)	T2b	N0	M0	Blank(s)	Blank(s)	Blank(s)	N/A
9073299	White	Female	2013	Soft Tissue including Heart	Malignant	5.3.1.1 Specified (excluding Kaposi sarcoma)	Unclassified	IX(d) Other specified soft tissue sarcomas	SoftTissue	SoftTissue	C49.6-Conn, subcutaneous, other soft tis: trunk, NOS	496	9040	Malignant	Unknown	Right - origin of primary	Positive histology	9040/3: Synovial sarcoma, NOS	9040/3: Synovial sarcoma, NOS	9040-9049: synovial-like neoplasms	Not Brain	IX(d.7) Synovial sarcomas	Soft Tissue including Heart	Localized	Localized only	Localized	L	Blank(s)	Blank(s)	IIB	T2b	N0	M0	Blank(s)	Blank(s)	Blank(s)	Blank(s)	Blank(s)	Blank(s)	Blank(s)	UNK Stage	Blank(s)	T2b	N0	M0	Blank(s)	Blank(s)	Blank(s)	N/A
9073331	White	Male	2013	Soft Tissue including Heart	Malignant	5.3.1.1 Specified (excluding Kaposi sarcoma)	Unclassified	IX(d) Other specified soft tissue sarcomas	SoftTissue	SoftTissue	C49.4-Conn, subcutaneous, other soft tis: abdomen	494	9040	Malignant	Unknown	Left - origin of primary	Positive histology	9040/3: Synovial sarcoma, NOS	9040/3: Synovial sarcoma, NOS	9040-9049: synovial-like neoplasms	Not Brain	IX(d.7) Synovial sarcomas	Soft Tissue including Heart	Regional	Regional by direct extension only	Regional	RE	Blank(s)	Blank(s)	IB	T2b	N0	M0	Blank(s)	Blank(s)	Blank(s)	Blank(s)	Blank(s)	Blank(s)	Blank(s)	UNK Stage	Blank(s)	T2b	N0	M0	Blank(s)	Blank(s)	Blank(s)	N/A
9458338	White	Male	2016	Lung and Bronchus	Malignant	5.3.1.1 Specified (excluding Kaposi sarcoma)	Unclassified	IX(d) Other specified soft tissue sarcomas	Lung	Lung	C34.3-Lower lobe, lung	343	9040	Malignant	Unknown	Right - origin of primary	Positive histology	9040/3: Synovial sarcoma, NOS	9040/3: Synovial sarcoma, NOS	9040-9049: synovial-like neoplasms	Not Brain	IX(d.7) Synovial sarcomas	Lung and Bronchus	Regional	Regional by direct extension only	Blank(s)	Blank(s)	Blank(s)	Blank(s)	Blank(s)	Blank(s)	Blank(s)	Blank(s)	Not applicable	Not applicable	Not applicable	Not applicable	Blank(s)	Blank(s)	Blank(s)	Blank(s)	Blank(s)	Blank(s)	Blank(s)	Blank(s)	Blank(s)	Blank(s)	Blank(s)	Blank(s)
9461795	Other (American Indian/AK Native, Asian/Pacific Islander)	Female	2013	Soft Tissue including Heart	Malignant	5.3.1.1 Specified (excluding Kaposi sarcoma)	Unclassified	IX(d) Other specified soft tissue sarcomas	SoftTissue	SoftTissue	C49.3-Conn, subcutaneous, other soft tis: thorax	493	9043	Malignant	Unknown	Right - origin of primary	Positive histology	9043/3: Synovial sarcoma, biphasic	9043/3: Synovial sarcoma, biphasic	9040-9049: synovial-like neoplasms	Not Brain	IX(d.7) Synovial sarcomas	Soft Tissue including Heart	Regional	Regional by direct extension only	Regional	RE	Blank(s)	Blank(s)	INOS	TX	N0	M0	Blank(s)	Blank(s)	Blank(s)	Blank(s)	Blank(s)	Blank(s)	Blank(s)	UNK Stage	Blank(s)	TX	N0	M0	Blank(s)	Blank(s)	Blank(s)	N/A
9465621	Other (American Indian/AK Native, Asian/Pacific Islander)	Male	2013	Soft Tissue including Heart	Malignant	5.3.1.1 Specified (excluding Kaposi sarcoma)	Unclassified	IX(d) Other specified soft tissue sarcomas	SoftTissue	SoftTissue	C49.2-Conn, subcutaneous, other soft tis: lower limb, hip	492	9040	Malignant	Moderately differentiated; Grade II	Right - origin of primary	Positive histology	9040/3: Synovial sarcoma, NOS	9040/3: Synovial sarcoma, NOS	9040-9049: synovial-like neoplasms	Not Brain	IX(d.7) Synovial sarcomas	Soft Tissue including Heart	Localized	Localized only	Localized	L	Blank(s)	Blank(s)	III	T2b	N0	M0	Blank(s)	Blank(s)	Blank(s)	Blank(s)	Blank(s)	Blank(s)	Blank(s)	IB	Blank(s)	T2b	N0	M0	Blank(s)	Blank(s)	Blank(s)	N/A
9467061	White	Male	2013	Soft Tissue including Heart	Malignant	5.3.1.1 Specified (excluding Kaposi sarcoma)	Unclassified	IX(d) Other specified soft tissue sarcomas	SoftTissue	SoftTissue	C49.9-Conn, subcutaneous and other soft tissues, NOS	499	9041	Malignant	Moderately differentiated; Grade II	Left - origin of primary	Positive histology	9041/3: Synovial sarcoma, spindle cell	9041/3: Synovial sarcoma, spindle cell	9040-9049: synovial-like neoplasms	Not Brain	IX(d.7) Synovial sarcomas	Soft Tissue including Heart	Regional	Regional by direct extension only	Regional	RE	Blank(s)	Blank(s)	III	T2b	N0	M0	Blank(s)	Blank(s)	Blank(s)	Blank(s)	Blank(s)	Blank(s)	Blank(s)	IB	Blank(s)	T2b	N0	M0	Blank(s)	Blank(s)	Blank(s)	N/A
9478362	White	Male	2013	Soft Tissue including Heart	Malignant	5.3.1.1 Specified (excluding Kaposi sarcoma)	Unclassified	IX(d) Other specified soft tissue sarcomas	SoftTissue	SoftTissue	C49.3-Conn, subcutaneous, other soft tis: thorax	493	9041	Malignant	Poorly differentiated; Grade III	Left - origin of primary	Positive histology	9041/3: Synovial sarcoma, spindle cell	9041/3: Synovial sarcoma, spindle cell	9040-9049: synovial-like neoplasms	Not Brain	IX(d.7) Synovial sarcomas	Soft Tissue including Heart	Distant	Distant site(s)/node(s) involved	Distant	D	Blank(s)	Blank(s)	IV	TX	N0	M1	Blank(s)	Blank(s)	Blank(s)	Blank(s)	Blank(s)	Blank(s)	Blank(s)	IV	Blank(s)	TX	N0	M1	Blank(s)	Blank(s)	Blank(s)	N/A
9484229	White	Male	2013	Soft Tissue including Heart	Malignant	5.3.1.1 Specified (excluding Kaposi sarcoma)	Unclassified	IX(d) Other specified soft tissue sarcomas	SoftTissue	SoftTissue	C49.5-Conn, subcutaneous, other soft tis: pelvis	495	9040	Malignant	Moderately differentiated; Grade II	Left - origin of primary	Positive histology	9040/3: Synovial sarcoma, NOS	9040/3: Synovial sarcoma, NOS	9040-9049: synovial-like neoplasms	Not Brain	IX(d.7) Synovial sarcomas	Soft Tissue including Heart	Localized	Localized only	Localized	L	Blank(s)	Blank(s)	IIB	T2NOS	N0	M0	Blank(s)	Blank(s)	Blank(s)	Blank(s)	Blank(s)	Blank(s)	Blank(s)	INOS	Blank(s)	T2NOS	N0	M0	Blank(s)	Blank(s)	Blank(s)	N/A
9484702	White	Female	2013	Soft Tissue including Heart	Malignant	5.3.1.1 Specified (excluding Kaposi sarcoma)	Unclassified	IX(d) Other specified soft tissue sarcomas	SoftTissue	SoftTissue	C49.3-Conn, subcutaneous, other soft tis: thorax	493	9040	Malignant	Poorly differentiated; Grade III	Not a paired site	Positive histology	9040/3: Synovial sarcoma, NOS	9040/3: Synovial sarcoma, NOS	9040-9049: synovial-like neoplasms	Not Brain	IX(d.7) Synovial sarcomas	Soft Tissue including Heart	Localized	Localized only	Localized	L	Blank(s)	Blank(s)	III	T2a	N0	M0	Blank(s)	Blank(s)	Blank(s)	Blank(s)	Blank(s)	Blank(s)	Blank(s)	IIB	Blank(s)	T2a	N0	M0	Blank(s)	Blank(s)	Blank(s)	N/A
9487108	White	Male	2013	Pleura	Malignant	5.3.1.1 Specified (excluding Kaposi sarcoma)	Unclassified	IX(d) Other specified soft tissue sarcomas	Pleura	Pleura	C38.4-Pleura, NOS	384	9041	Malignant	Unknown	Right - origin of primary	Positive histology	9041/3: Synovial sarcoma, spindle cell	9041/3: Synovial sarcoma, spindle cell	9040-9049: synovial-like neoplasms	Not Brain	IX(d.7) Synovial sarcomas	Pleura	Blank(s)	Distant site(s)/node(s) involved	Unstaged	D	Blank(s)	Blank(s)	NA	NA	NA	NA	Blank(s)	Blank(s)	Blank(s)	Blank(s)	Blank(s)	Blank(s)	Blank(s)	NA	Blank(s)	NA	NA	NA	Blank(s)	Blank(s)	Blank(s)	N/A
9494182	White	Male	2014	Soft Tissue including Heart	Malignant	5.3.1.1 Specified (excluding Kaposi sarcoma)	Unclassified	IX(d) Other specified soft tissue sarcomas	SoftTissue	SoftTissue	C49.1-Conn, subcutaneous, other soft tis: upr limb, shoulder	491	9043	Malignant	Unknown	Right - origin of primary	Positive histology	9043/3: Synovial sarcoma, biphasic	9043/3: Synovial sarcoma, biphasic	9040-9049: synovial-like neoplasms	Not Brain	IX(d.7) Synovial sarcomas	Soft Tissue including Heart	Localized	Localized only	Localized	L	Blank(s)	Blank(s)	IA	T1b	N0	M0	Blank(s)	Blank(s)	Blank(s)	Blank(s)	Blank(s)	Blank(s)	Blank(s)	UNK Stage	Blank(s)	T1b	N0	M0	Blank(s)	Blank(s)	Blank(s)	N/A
9494600	White	Male	2014	Soft Tissue including Heart	Malignant	5.3.1.1 Specified (excluding Kaposi sarcoma)	Unclassified	IX(d) Other specified soft tissue sarcomas	SoftTissue	SoftTissue	C49.2-Conn, subcutaneous, other soft tis: lower limb, hip	492	9040	Malignant	Poorly differentiated; Grade III	Left - origin of primary	Positive histology	9040/3: Synovial sarcoma, NOS	9040/3: Synovial sarcoma, NOS	9040-9049: synovial-like neoplasms	Not Brain	IX(d.7) Synovial sarcomas	Soft Tissue including Heart	Regional	Regional by direct extension only	Regional	RE	Blank(s)	Blank(s)	III	T2b	N0	M0	Blank(s)	Blank(s)	Blank(s)	Blank(s)	Blank(s)	Blank(s)	Blank(s)	III	Blank(s)	T2b	N0	M0	Blank(s)	Blank(s)	Blank(s)	N/A
9496623	White	Female	2014	Soft Tissue including Heart	Malignant	5.3.1.1 Specified (excluding Kaposi sarcoma)	Unclassified	IX(d) Other specified soft tissue sarcomas	SoftTissue	SoftTissue	C49.2-Conn, subcutaneous, other soft tis: lower limb, hip	492	9041	Malignant	Moderately differentiated; Grade II	Left - origin of primary	Positive histology	9041/3: Synovial sarcoma, spindle cell	9041/3: Synovial sarcoma, spindle cell	9040-9049: synovial-like neoplasms	Not Brain	IX(d.7) Synovial sarcomas	Soft Tissue including Heart	Localized	Localized only	Localized	L	Blank(s)	Blank(s)	IIB	T2a	N0	M0	Blank(s)	Blank(s)	Blank(s)	Blank(s)	Blank(s)	Blank(s)	Blank(s)	IB	Blank(s)	T2a	N0	M0	Blank(s)	Blank(s)	Blank(s)	N/A
9505640	White	Female	2014	Soft Tissue including Heart	Malignant	5.3.1.1 Specified (excluding Kaposi sarcoma)	Unclassified	IX(d) Other specified soft tissue sarcomas	SoftTissue	SoftTissue	C49.2-Conn, subcutaneous, other soft tis: lower limb, hip	492	9040	Malignant	Moderately differentiated; Grade II	Left - origin of primary	Positive histology	9040/3: Synovial sarcoma, NOS	9040/3: Synovial sarcoma, NOS	9040-9049: synovial-like neoplasms	Not Brain	IX(d.7) Synovial sarcomas	Soft Tissue including Heart	Regional	Regional by direct extension only	Regional	RE	Blank(s)	Blank(s)	IIB	T2b	N0	M0	Blank(s)	Blank(s)	Blank(s)	Blank(s)	Blank(s)	Blank(s)	Blank(s)	IB	Blank(s)	T2b	N0	M0	Blank(s)	Blank(s)	Blank(s)	N/A
9511122	Other (American Indian/AK Native, Asian/Pacific Islander)	Female	2014	Soft Tissue including Heart	Malignant	5.3.1.1 Specified (excluding Kaposi sarcoma)	Unclassified	IX(d) Other specified soft tissue sarcomas	SoftTissue	SoftTissue	C49.2-Conn, subcutaneous, other soft tis: lower limb, hip	492	9040	Malignant	Unknown	Right - origin of primary	Positive histology	9040/3: Synovial sarcoma, NOS	9040/3: Synovial sarcoma, NOS	9040-9049: synovial-like neoplasms	Not Brain	IX(d.7) Synovial sarcomas	Soft Tissue including Heart	Localized	Localized only	Localized	L	Blank(s)	Blank(s)	IA	T1a	N0	M0	Blank(s)	Blank(s)	Blank(s)	Blank(s)	Blank(s)	Blank(s)	Blank(s)	UNK Stage	Blank(s)	T1a	N0	M0	Blank(s)	Blank(s)	Blank(s)	N/A
9517311	White	Female	2014	Soft Tissue including Heart	Malignant	5.3.1.1 Specified (excluding Kaposi sarcoma)	Unclassified	IX(d) Other specified soft tissue sarcomas	SoftTissue	SoftTissue	C49.3-Conn, subcutaneous, other soft tis: thorax	493	9040	Malignant	Unknown	Right - origin of primary	Positive histology	9040/3: Synovial sarcoma, NOS	9040/3: Synovial sarcoma, NOS	9040-9049: synovial-like neoplasms	Not Brain	IX(d.7) Synovial sarcomas	Soft Tissue including Heart	Regional	Regional by direct extension only	Regional	RE	Blank(s)	Blank(s)	IB	T2b	N0	M0	Blank(s)	Blank(s)	Blank(s)	Blank(s)	Blank(s)	Blank(s)	Blank(s)	UNK Stage	Blank(s)	T2b	N0	M0	Blank(s)	Blank(s)	Blank(s)	N/A
9527401	Other (American Indian/AK Native, Asian/Pacific Islander)	Female	2014	Soft Tissue including Heart	Malignant	5.3.1.1 Specified (excluding Kaposi sarcoma)	Unclassified	IX(d) Other specified soft tissue sarcomas	SoftTissue	SoftTissue	C49.1-Conn, subcutaneous, other soft tis: upr limb, shoulder	491	9041	Malignant	Unknown	Right - origin of primary	Positive histology	9041/3: Synovial sarcoma, spindle cell	9041/3: Synovial sarcoma, spindle cell	9040-9049: synovial-like neoplasms	Not Brain	IX(d.7) Synovial sarcomas	Soft Tissue including Heart	Regional	Regional by direct extension only	Regional	RE	Blank(s)	Blank(s)	IA	T1a	N0	M0	Blank(s)	Blank(s)	Blank(s)	Blank(s)	Blank(s)	Blank(s)	Blank(s)	UNK Stage	Blank(s)	T1a	N0	M0	Blank(s)	Blank(s)	Blank(s)	N/A
9534372	White	Female	2015	Soft Tissue including Heart	Malignant	5.3.1.1 Specified (excluding Kaposi sarcoma)	Unclassified	IX(d) Other specified soft tissue sarcomas	SoftTissue	SoftTissue	C49.2-Conn, subcutaneous, other soft tis: lower limb, hip	492	9040	Malignant	Unknown	Right - origin of primary	Positive histology	9040/3: Synovial sarcoma, NOS	9040/3: Synovial sarcoma, NOS	9040-9049: synovial-like neoplasms	Not Brain	IX(d.7) Synovial sarcomas	Soft Tissue including Heart	Unknown/unstaged	Unknown/unstaged/unspecified/DCO	Unstaged	U	Blank(s)	Blank(s)	UNK Stage	TX	NX	M0	Blank(s)	Blank(s)	Blank(s)	Blank(s)	Blank(s)	Blank(s)	Blank(s)	UNK Stage	Blank(s)	TX	NX	M0	Blank(s)	Blank(s)	Blank(s)	N/A
9538956	White	Male	2015	Soft Tissue including Heart	Malignant	5.3.1.1 Specified (excluding Kaposi sarcoma)	Unclassified	IX(d) Other specified soft tissue sarcomas	SoftTissue	SoftTissue	C49.2-Conn, subcutaneous, other soft tis: lower limb, hip	492	9040	Malignant	Unknown	Right - origin of primary	Positive histology	9040/3: Synovial sarcoma, NOS	9040/3: Synovial sarcoma, NOS	9040-9049: synovial-like neoplasms	Not Brain	IX(d.7) Synovial sarcomas	Soft Tissue including Heart	Localized	Localized only	Localized	L	Blank(s)	Blank(s)	IA	T1b	N0	M0	Blank(s)	Blank(s)	Blank(s)	Blank(s)	Blank(s)	Blank(s)	Blank(s)	UNK Stage	Blank(s)	T1b	N0	M0	Blank(s)	Blank(s)	Blank(s)	N/A
9551415	Black	Male	2015	Bones and Joints	Malignant	5.3.1.1 Specified (excluding Kaposi sarcoma)	Unclassified	IX(d) Other specified soft tissue sarcomas	Bone	Bone	C41.8-Overlap bones, joints, and art. cartilage	418	9040	Malignant	Poorly differentiated; Grade III	Not a paired site	Positive histology	9040/3: Synovial sarcoma, NOS	9040/3: Synovial sarcoma, NOS	9040-9049: synovial-like neoplasms	Not Brain	IX(d.7) Synovial sarcomas	Bones and Joints	Blank(s)	Distant site(s)/node(s) involved	Distant	D	Blank(s)	Blank(s)	IVNOS	T2	N0	M1NOS	Blank(s)	Blank(s)	Blank(s)	Blank(s)	Blank(s)	Blank(s)	Blank(s)	IVNOS	Blank(s)	T2	N0	M1NOS	Blank(s)	Blank(s)	Blank(s)	N/A
9560945	White	Female	2015	Soft Tissue including Heart	Malignant	5.3.1.1 Specified (excluding Kaposi sarcoma)	Unclassified	IX(d) Other specified soft tissue sarcomas	SoftTissue	SoftTissue	C47.1-Periph nerves & autonomic nerv sys: upr limb, shoulder	471	9041	Malignant	Unknown	Right - origin of primary	Positive histology	9041/3: Synovial sarcoma, spindle cell	9041/3: Synovial sarcoma, spindle cell	9040-9049: synovial-like neoplasms	Not Brain	IX(d.7) Synovial sarcomas	Soft Tissue including Heart	Localized	Localized only	Localized	L	Blank(s)	Blank(s)	IIA	T1b	N0	M0	Blank(s)	Blank(s)	Blank(s)	Blank(s)	Blank(s)	Blank(s)	Blank(s)	UNK Stage	Blank(s)	T1b	N0	M0	Blank(s)	Blank(s)	Blank(s)	N/A
9565487	White	Male	2015	Lung and Bronchus	Malignant	5.3.1.1 Specified (excluding Kaposi sarcoma)	Unclassified	IX(d) Other specified soft tissue sarcomas	Lung	Lung	C34.3-Lower lobe, lung	343	9040	Malignant	Unknown	Right - origin of primary	Positive histology	9040/3: Synovial sarcoma, NOS	9040/3: Synovial sarcoma, NOS	9040-9049: synovial-like neoplasms	Not Brain	IX(d.7) Synovial sarcomas	Lung and Bronchus	Localized	Localized only	Localized	L	Blank(s)	Blank(s)	NA	NA	NA	NA	Blank(s)	Blank(s)	Blank(s)	Blank(s)	Blank(s)	Blank(s)	Blank(s)	NA	Blank(s)	NA	NA	NA	Blank(s)	Blank(s)	Blank(s)	N/A
9568041	White	Female	2015	Soft Tissue including Heart	Malignant	5.3.1.1 Specified (excluding Kaposi sarcoma)	Unclassified	IX(d) Other specified soft tissue sarcomas	SoftTissue	SoftTissue	C49.2-Conn, subcutaneous, other soft tis: lower limb, hip	492	9040	Malignant	Unknown	Right - origin of primary	Positive histology	9040/3: Synovial sarcoma, NOS	9040/3: Synovial sarcoma, NOS	9040-9049: synovial-like neoplasms	Not Brain	IX(d.7) Synovial sarcomas	Soft Tissue including Heart	Regional	Regional by direct extension only	Regional	RE	Blank(s)	Blank(s)	IB	T2b	N0	M0	Blank(s)	Blank(s)	Blank(s)	Blank(s)	Blank(s)	Blank(s)	Blank(s)	UNK Stage	Blank(s)	T2b	N0	M0	Blank(s)	Blank(s)	Blank(s)	N/A
9584173	White	Female	2016	Soft Tissue including Heart	Malignant	5.3.1.1 Specified (excluding Kaposi sarcoma)	Unclassified	IX(d) Other specified soft tissue sarcomas	SoftTissue	SoftTissue	C49.2-Conn, subcutaneous, other soft tis: lower limb, hip	492	9041	Malignant	Unknown	Right - origin of primary	Positive histology	9041/3: Synovial sarcoma, spindle cell	9041/3: Synovial sarcoma, spindle cell	9040-9049: synovial-like neoplasms	Not Brain	IX(d.7) Synovial sarcomas	Soft Tissue including Heart	Localized	Localized only	Blank(s)	Blank(s)	Blank(s)	Blank(s)	Blank(s)	Blank(s)	Blank(s)	Blank(s)	1B	c2B	c0	c0	Clinical	Clinical	Clinical	Blank(s)	Blank(s)	Blank(s)	Blank(s)	Blank(s)	Blank(s)	Blank(s)	Blank(s)	Blank(s)
9591182	White	Male	2016	Soft Tissue including Heart	Malignant	5.3.1.1 Specified (excluding Kaposi sarcoma)	Unclassified	IX(d) Other specified soft tissue sarcomas	SoftTissue	SoftTissue	C49.0-Conn, subcutaneous, other soft tis: head, face, neck	490	9041	Malignant	Poorly differentiated; Grade III	Not a paired site	Positive histology	9041/3: Synovial sarcoma, spindle cell	9041/3: Synovial sarcoma, spindle cell	9040-9049: synovial-like neoplasms	Not Brain	IX(d.7) Synovial sarcomas	Soft Tissue including Heart	Localized	Localized only	Blank(s)	Blank(s)	Blank(s)	Blank(s)	Blank(s)	Blank(s)	Blank(s)	Blank(s)	3	p2B	c0	c0	Pathologic	Pathologic	Pathologic	Blank(s)	Blank(s)	Blank(s)	Blank(s)	Blank(s)	Blank(s)	Blank(s)	Blank(s)	Blank(s)
9598306	White	Female	2016	Soft Tissue including Heart	Malignant	5.3.1.1 Specified (excluding Kaposi sarcoma)	Unclassified	IX(d) Other specified soft tissue sarcomas	SoftTissue	SoftTissue	C49.5-Conn, subcutaneous, other soft tis: pelvis	495	9040	Malignant	Unknown	Left - origin of primary	Positive histology	9040/3: Synovial sarcoma, NOS	9040/3: Synovial sarcoma, NOS	9040-9049: synovial-like neoplasms	Not Brain	IX(d.7) Synovial sarcomas	Soft Tissue including Heart	Regional	Regional by direct extension only	Blank(s)	Blank(s)	Blank(s)	Blank(s)	Blank(s)	Blank(s)	Blank(s)	Blank(s)	1B	c2	c0	c0	Clinical	Clinical	Clinical	Blank(s)	Blank(s)	Blank(s)	Blank(s)	Blank(s)	Blank(s)	Blank(s)	Blank(s)	Blank(s)
9600430	White	Male	2016	Soft Tissue including Heart	Malignant	5.3.1.1 Specified (excluding Kaposi sarcoma)	Unclassified	IX(d) Other specified soft tissue sarcomas	SoftTissue	SoftTissue	C49.2-Conn, subcutaneous, other soft tis: lower limb, hip	492	9040	Malignant	Unknown	Left - origin of primary	Positive histology	9040/3: Synovial sarcoma, NOS	9040/3: Synovial sarcoma, NOS	9040-9049: synovial-like neoplasms	Not Brain	IX(d.7) Synovial sarcomas	Soft Tissue including Heart	Localized	Localized only	Blank(s)	Blank(s)	Blank(s)	Blank(s)	Blank(s)	Blank(s)	Blank(s)	Blank(s)	1B	c2B	c0	c0	Clinical	Clinical	Clinical	Blank(s)	Blank(s)	Blank(s)	Blank(s)	Blank(s)	Blank(s)	Blank(s)	Blank(s)	Blank(s)
10017713	White	Female	2004	Lung and Bronchus	Malignant	5.3.1.1 Specified (excluding Kaposi sarcoma)	Unclassified	IX(d) Other specified soft tissue sarcomas	Lung	Lung	C34.9-Lung, NOS	349	9040	Malignant	Unknown	Right - origin of primary	Positive histology	9040/3: Synovial sarcoma, NOS	9040/3: Synovial sarcoma, NOS	9040-9049: synovial-like neoplasms	Not Brain	IX(d.7) Synovial sarcomas	Lung and Bronchus	Distant	Distant site(s)/node(s) involved	Distant	D	Blank(s)	Blank(s)	Blank(s)	Blank(s)	Blank(s)	Blank(s)	Blank(s)	Blank(s)	Blank(s)	Blank(s)	Blank(s)	Blank(s)	Blank(s)	NA	Blank(s)	NA	NA	NA	Blank(s)	Blank(s)	Blank(s)	N/A
10050269	Black	Male	1975	Soft Tissue including Heart	Malignant	5.3.1.1 Specified (excluding Kaposi sarcoma)	Unclassified	IX(d) Other specified soft tissue sarcomas	SoftTissue	SoftTissue	C49.3-Conn, subcutaneous, other soft tis: thorax	493	9040	Malignant	Unknown	Not a paired site	Positive histology	9040/3: Synovial sarcoma, NOS	9040/3: Synovial sarcoma, NOS	9040-9049: synovial-like neoplasms	Not Brain	IX(d.7) Synovial sarcomas	Soft Tissue including Heart	Blank(s)	Blank(s)	Regional	Blank(s)	Blank(s)	Blank(s)	Blank(s)	Blank(s)	Blank(s)	Blank(s)	Blank(s)	Blank(s)	Blank(s)	Blank(s)	Blank(s)	Blank(s)	Blank(s)	Blank(s)	Blank(s)	Blank(s)	Blank(s)	Blank(s)	Blank(s)	Blank(s)	Blank(s)	Blank(s)
10078532	White	Male	2013	Kidney and Renal Pelvis	Malignant	5.3.1.1 Specified (excluding Kaposi sarcoma)	Unclassified	IX(d) Other specified soft tissue sarcomas	KidneyParenchyma	Kidney	C64.9-Kidney, NOS	649	9040	Malignant	Undifferentiated; anaplastic; Grade IV	Right - origin of primary	Positive histology	9040/3: Synovial sarcoma, NOS	9040/3: Synovial sarcoma, NOS	9040-9049: synovial-like neoplasms	Not Brain	IX(d.7) Synovial sarcomas	Kidney	Localized	Localized only	Localized	L	Blank(s)	Blank(s)	NA	NA	NA	NA	Blank(s)	Blank(s)	Blank(s)	Blank(s)	Blank(s)	Blank(s)	Blank(s)	NA	Blank(s)	NA	NA	NA	Blank(s)	Blank(s)	Blank(s)	N/A
10080224	White	Female	1975	Soft Tissue including Heart	Malignant	5.3.1.1 Specified (excluding Kaposi sarcoma)	Unclassified	IX(d) Other specified soft tissue sarcomas	SoftTissue	SoftTissue	C49.1-Conn, subcutaneous, other soft tis: upr limb, shoulder	491	9040	Malignant	Unknown	Not a paired site	Positive histology	9040/3: Synovial sarcoma, NOS	9040/3: Synovial sarcoma, NOS	9040-9049: synovial-like neoplasms	Not Brain	IX(d.7) Synovial sarcomas	Soft Tissue including Heart	Blank(s)	Blank(s)	Localized	Blank(s)	Blank(s)	Blank(s)	Blank(s)	Blank(s)	Blank(s)	Blank(s)	Blank(s)	Blank(s)	Blank(s)	Blank(s)	Blank(s)	Blank(s)	Blank(s)	Blank(s)	Blank(s)	Blank(s)	Blank(s)	Blank(s)	Blank(s)	Blank(s)	Blank(s)	Blank(s)
10093577	White	Female	1976	Soft Tissue including Heart	Malignant	5.3.1.1 Specified (excluding Kaposi sarcoma)	Unclassified	IX(d) Other specified soft tissue sarcomas	SoftTissue	SoftTissue	C49.2-Conn, subcutaneous, other soft tis: lower limb, hip	492	9041	Malignant	Unknown	Not a paired site	Positive histology	9041/3: Synovial sarcoma, spindle cell	9041/3: Synovial sarcoma, spindle cell	9040-9049: synovial-like neoplasms	Not Brain	IX(d.7) Synovial sarcomas	Soft Tissue including Heart	Blank(s)	Blank(s)	Regional	Blank(s)	Blank(s)	Blank(s)	Blank(s)	Blank(s)	Blank(s)	Blank(s)	Blank(s)	Blank(s)	Blank(s)	Blank(s)	Blank(s)	Blank(s)	Blank(s)	Blank(s)	Blank(s)	Blank(s)	Blank(s)	Blank(s)	Blank(s)	Blank(s)	Blank(s)	Blank(s)
10103703	Black	Female	2002	Soft Tissue including Heart	Malignant	5.3.1.1 Specified (excluding Kaposi sarcoma)	Unclassified	IX(d) Other specified soft tissue sarcomas	SoftTissue	SoftTissue	C49.1-Conn, subcutaneous, other soft tis: upr limb, shoulder	491	9043	Malignant	Undifferentiated; anaplastic; Grade IV	Right - origin of primary	Positive histology	9043/3: Synovial sarcoma, biphasic	9043/3: Synovial sarcoma, biphasic	9040-9049: synovial-like neoplasms	Not Brain	IX(d.7) Synovial sarcomas	Soft Tissue including Heart	Localized	Blank(s)	Localized	Blank(s)	Localized only	Blank(s)	Blank(s)	Blank(s)	Blank(s)	Blank(s)	Blank(s)	Blank(s)	Blank(s)	Blank(s)	Blank(s)	Blank(s)	Blank(s)	Blank(s)	Blank(s)	Blank(s)	Blank(s)	Blank(s)	Blank(s)	Blank(s)	Blank(s)	N/A
10107521	White	Male	1976	Soft Tissue including Heart	Malignant	5.3.1.1 Specified (excluding Kaposi sarcoma)	Unclassified	IX(d) Other specified soft tissue sarcomas	SoftTissue	SoftTissue	C49.1-Conn, subcutaneous, other soft tis: upr limb, shoulder	491	9040	Malignant	Unknown	Not a paired site	Positive histology	9040/3: Synovial sarcoma, NOS	9040/3: Synovial sarcoma, NOS	9040-9049: synovial-like neoplasms	Not Brain	IX(d.7) Synovial sarcomas	Soft Tissue including Heart	Blank(s)	Blank(s)	Unstaged	Blank(s)	Blank(s)	Blank(s)	Blank(s)	Blank(s)	Blank(s)	Blank(s)	Blank(s)	Blank(s)	Blank(s)	Blank(s)	Blank(s)	Blank(s)	Blank(s)	Blank(s)	Blank(s)	Blank(s)	Blank(s)	Blank(s)	Blank(s)	Blank(s)	Blank(s)	Blank(s)
10113679	Black	Female	1981	Soft Tissue including Heart	Malignant	5.3.1.1 Specified (excluding Kaposi sarcoma)	Unclassified	IX(d) Other specified soft tissue sarcomas	SoftTissue	SoftTissue	C49.2-Conn, subcutaneous, other soft tis: lower limb, hip	492	9040	Malignant	Unknown	Right - origin of primary	Positive histology	9040/3: Synovial sarcoma, NOS	9040/3: Synovial sarcoma, NOS	9040-9049: synovial-like neoplasms	Not Brain	IX(d.7) Synovial sarcomas	Soft Tissue including Heart	Blank(s)	Blank(s)	Unstaged	Blank(s)	Blank(s)	Blank(s)	Blank(s)	Blank(s)	Blank(s)	Blank(s)	Blank(s)	Blank(s)	Blank(s)	Blank(s)	Blank(s)	Blank(s)	Blank(s)	Blank(s)	Blank(s)	Blank(s)	Blank(s)	Blank(s)	Blank(s)	Blank(s)	Blank(s)	Blank(s)
10121313	White	Female	1978	Soft Tissue including Heart	Malignant	5.3.1.1 Specified (excluding Kaposi sarcoma)	Unclassified	IX(d) Other specified soft tissue sarcomas	SoftTissue	SoftTissue	C49.1-Conn, subcutaneous, other soft tis: upr limb, shoulder	491	9040	Malignant	Unknown	Not a paired site	Positive histology	9040/3: Synovial sarcoma, NOS	9040/3: Synovial sarcoma, NOS	9040-9049: synovial-like neoplasms	Not Brain	IX(d.7) Synovial sarcomas	Soft Tissue including Heart	Blank(s)	Blank(s)	Localized	Blank(s)	Blank(s)	Blank(s)	Blank(s)	Blank(s)	Blank(s)	Blank(s)	Blank(s)	Blank(s)	Blank(s)	Blank(s)	Blank(s)	Blank(s)	Blank(s)	Blank(s)	Blank(s)	Blank(s)	Blank(s)	Blank(s)	Blank(s)	Blank(s)	Blank(s)	Blank(s)
10124981	White	Male	1977	Soft Tissue including Heart	Malignant	5.3.1.1 Specified (excluding Kaposi sarcoma)	Unclassified	IX(d) Other specified soft tissue sarcomas	SoftTissue	SoftTissue	C49.2-Conn, subcutaneous, other soft tis: lower limb, hip	492	9043	Malignant	Unknown	Not a paired site	Positive histology	9043/3: Synovial sarcoma, biphasic	9043/3: Synovial sarcoma, biphasic	9040-9049: synovial-like neoplasms	Not Brain	IX(d.7) Synovial sarcomas	Soft Tissue including Heart	Blank(s)	Blank(s)	Localized	Blank(s)	Blank(s)	Blank(s)	Blank(s)	Blank(s)	Blank(s)	Blank(s)	Blank(s)	Blank(s)	Blank(s)	Blank(s)	Blank(s)	Blank(s)	Blank(s)	Blank(s)	Blank(s)	Blank(s)	Blank(s)	Blank(s)	Blank(s)	Blank(s)	Blank(s)	Blank(s)
10125509	Black	Male	1977	Soft Tissue including Heart	Malignant	5.3.1.1 Specified (excluding Kaposi sarcoma)	Unclassified	IX(d) Other specified soft tissue sarcomas	SoftTissue	SoftTissue	C49.2-Conn, subcutaneous, other soft tis: lower limb, hip	492	9040	Malignant	Moderately differentiated; Grade II	Not a paired site	Positive histology	9040/3: Synovial sarcoma, NOS	9040/3: Synovial sarcoma, NOS	9040-9049: synovial-like neoplasms	Not Brain	IX(d.7) Synovial sarcomas	Soft Tissue including Heart	Blank(s)	Blank(s)	Localized	Blank(s)	Blank(s)	Blank(s)	Blank(s)	Blank(s)	Blank(s)	Blank(s)	Blank(s)	Blank(s)	Blank(s)	Blank(s)	Blank(s)	Blank(s)	Blank(s)	Blank(s)	Blank(s)	Blank(s)	Blank(s)	Blank(s)	Blank(s)	Blank(s)	Blank(s)	Blank(s)
10128484	White	Female	1977	Soft Tissue including Heart	Malignant	5.3.1.1 Specified (excluding Kaposi sarcoma)	Unclassified	IX(d) Other specified soft tissue sarcomas	SoftTissue	SoftTissue	C49.1-Conn, subcutaneous, other soft tis: upr limb, shoulder	491	9040	Malignant	Unknown	Not a paired site	Positive histology	9040/3: Synovial sarcoma, NOS	9040/3: Synovial sarcoma, NOS	9040-9049: synovial-like neoplasms	Not Brain	IX(d.7) Synovial sarcomas	Soft Tissue including Heart	Blank(s)	Blank(s)	Localized	Blank(s)	Blank(s)	Blank(s)	Blank(s)	Blank(s)	Blank(s)	Blank(s)	Blank(s)	Blank(s)	Blank(s)	Blank(s)	Blank(s)	Blank(s)	Blank(s)	Blank(s)	Blank(s)	Blank(s)	Blank(s)	Blank(s)	Blank(s)	Blank(s)	Blank(s)	Blank(s)
10130645	White	Female	1977	Soft Tissue including Heart	Malignant	5.3.1.1 Specified (excluding Kaposi sarcoma)	Unclassified	IX(d) Other specified soft tissue sarcomas	SoftTissue	SoftTissue	C49.4-Conn, subcutaneous, other soft tis: abdomen	494	9040	Malignant	Unknown	Not a paired site	Positive histology	9040/3: Synovial sarcoma, NOS	9040/3: Synovial sarcoma, NOS	9040-9049: synovial-like neoplasms	Not Brain	IX(d.7) Synovial sarcomas	Soft Tissue including Heart	Blank(s)	Blank(s)	Distant	Blank(s)	Blank(s)	Blank(s)	Blank(s)	Blank(s)	Blank(s)	Blank(s)	Blank(s)	Blank(s)	Blank(s)	Blank(s)	Blank(s)	Blank(s)	Blank(s)	Blank(s)	Blank(s)	Blank(s)	Blank(s)	Blank(s)	Blank(s)	Blank(s)	Blank(s)	Blank(s)
10133226	White	Male	1984	Soft Tissue including Heart	Malignant	5.3.1.1 Specified (excluding Kaposi sarcoma)	Unclassified	IX(d) Other specified soft tissue sarcomas	SoftTissue	SoftTissue	C49.2-Conn, subcutaneous, other soft tis: lower limb, hip	492	9041	Malignant	Moderately differentiated; Grade II	Right - origin of primary	Positive histology	9041/3: Synovial sarcoma, spindle cell	9041/3: Synovial sarcoma, spindle cell	9040-9049: synovial-like neoplasms	Not Brain	IX(d.7) Synovial sarcomas	Soft Tissue including Heart	Blank(s)	Blank(s)	Localized	Blank(s)	Blank(s)	Blank(s)	Blank(s)	Blank(s)	Blank(s)	Blank(s)	Blank(s)	Blank(s)	Blank(s)	Blank(s)	Blank(s)	Blank(s)	Blank(s)	Blank(s)	Blank(s)	Blank(s)	Blank(s)	Blank(s)	Blank(s)	Blank(s)	Blank(s)	N/A
10158611	White	Male	1978	Soft Tissue including Heart	Malignant	5.3.1.1 Specified (excluding Kaposi sarcoma)	Unclassified	IX(d) Other specified soft tissue sarcomas	SoftTissue	SoftTissue	C49.6-Conn, subcutaneous, other soft tis: trunk, NOS	496	9043	Malignant	Unknown	Not a paired site	Positive histology	9043/3: Synovial sarcoma, biphasic	9043/3: Synovial sarcoma, biphasic	9040-9049: synovial-like neoplasms	Not Brain	IX(d.7) Synovial sarcomas	Soft Tissue including Heart	Blank(s)	Blank(s)	Localized	Blank(s)	Blank(s)	Blank(s)	Blank(s)	Blank(s)	Blank(s)	Blank(s)	Blank(s)	Blank(s)	Blank(s)	Blank(s)	Blank(s)	Blank(s)	Blank(s)	Blank(s)	Blank(s)	Blank(s)	Blank(s)	Blank(s)	Blank(s)	Blank(s)	Blank(s)	Blank(s)
10158995	White	Male	1978	Soft Tissue including Heart	Malignant	5.3.1.1 Specified (excluding Kaposi sarcoma)	Unclassified	IX(d) Other specified soft tissue sarcomas	SoftTissue	SoftTissue	C49.2-Conn, subcutaneous, other soft tis: lower limb, hip	492	9040	Malignant	Unknown	Not a paired site	Positive histology	9040/3: Synovial sarcoma, NOS	9040/3: Synovial sarcoma, NOS	9040-9049: synovial-like neoplasms	Not Brain	IX(d.7) Synovial sarcomas	Soft Tissue including Heart	Blank(s)	Blank(s)	Localized	Blank(s)	Blank(s)	Blank(s)	Blank(s)	Blank(s)	Blank(s)	Blank(s)	Blank(s)	Blank(s)	Blank(s)	Blank(s)	Blank(s)	Blank(s)	Blank(s)	Blank(s)	Blank(s)	Blank(s)	Blank(s)	Blank(s)	Blank(s)	Blank(s)	Blank(s)	Blank(s)
10564387	Black	Female	1979	Soft Tissue including Heart	Malignant	5.3.1.1 Specified (excluding Kaposi sarcoma)	Unclassified	IX(d) Other specified soft tissue sarcomas	SoftTissue	SoftTissue	C49.2-Conn, subcutaneous, other soft tis: lower limb, hip	492	9040	Malignant	Unknown	Right - origin of primary	Positive histology	9040/3: Synovial sarcoma, NOS	9040/3: Synovial sarcoma, NOS	9040-9049: synovial-like neoplasms	Not Brain	IX(d.7) Synovial sarcomas	Soft Tissue including Heart	Blank(s)	Blank(s)	Regional	Blank(s)	Blank(s)	Blank(s)	Blank(s)	Blank(s)	Blank(s)	Blank(s)	Blank(s)	Blank(s)	Blank(s)	Blank(s)	Blank(s)	Blank(s)	Blank(s)	Blank(s)	Blank(s)	Blank(s)	Blank(s)	Blank(s)	Blank(s)	Blank(s)	Blank(s)	Blank(s)
10569045	White	Male	1979	Soft Tissue including Heart	Malignant	5.3.1.1 Specified (excluding Kaposi sarcoma)	Unclassified	IX(d) Other specified soft tissue sarcomas	SoftTissue	SoftTissue	C49.1-Conn, subcutaneous, other soft tis: upr limb, shoulder	491	9040	Malignant	Unknown	Right - origin of primary	Positive histology	9040/3: Synovial sarcoma, NOS	9040/3: Synovial sarcoma, NOS	9040-9049: synovial-like neoplasms	Not Brain	IX(d.7) Synovial sarcomas	Soft Tissue including Heart	Blank(s)	Blank(s)	Localized	Blank(s)	Blank(s)	Blank(s)	Blank(s)	Blank(s)	Blank(s)	Blank(s)	Blank(s)	Blank(s)	Blank(s)	Blank(s)	Blank(s)	Blank(s)	Blank(s)	Blank(s)	Blank(s)	Blank(s)	Blank(s)	Blank(s)	Blank(s)	Blank(s)	Blank(s)	Blank(s)
10569973	Other (American Indian/AK Native, Asian/Pacific Islander)	Male	1979	Soft Tissue including Heart	Malignant	5.3.1.1 Specified (excluding Kaposi sarcoma)	Unclassified	IX(d) Other specified soft tissue sarcomas	SoftTissue	SoftTissue	C49.2-Conn, subcutaneous, other soft tis: lower limb, hip	492	9041	Malignant	Unknown	Right - origin of primary	Positive histology	9041/3: Synovial sarcoma, spindle cell	9041/3: Synovial sarcoma, spindle cell	9040-9049: synovial-like neoplasms	Not Brain	IX(d.7) Synovial sarcomas	Soft Tissue including Heart	Blank(s)	Blank(s)	Distant	Blank(s)	Blank(s)	Blank(s)	Blank(s)	Blank(s)	Blank(s)	Blank(s)	Blank(s)	Blank(s)	Blank(s)	Blank(s)	Blank(s)	Blank(s)	Blank(s)	Blank(s)	Blank(s)	Blank(s)	Blank(s)	Blank(s)	Blank(s)	Blank(s)	Blank(s)	Blank(s)
10575732	White	Male	1979	Soft Tissue including Heart	Malignant	5.3.1.1 Specified (excluding Kaposi sarcoma)	Unclassified	IX(d) Other specified soft tissue sarcomas	SoftTissue	SoftTissue	C49.5-Conn, subcutaneous, other soft tis: pelvis	495	9040	Malignant	Unknown	Not a paired site	Positive histology	9040/3: Synovial sarcoma, NOS	9040/3: Synovial sarcoma, NOS	9040-9049: synovial-like neoplasms	Not Brain	IX(d.7) Synovial sarcomas	Soft Tissue including Heart	Blank(s)	Blank(s)	Localized	Blank(s)	Blank(s)	Blank(s)	Blank(s)	Blank(s)	Blank(s)	Blank(s)	Blank(s)	Blank(s)	Blank(s)	Blank(s)	Blank(s)	Blank(s)	Blank(s)	Blank(s)	Blank(s)	Blank(s)	Blank(s)	Blank(s)	Blank(s)	Blank(s)	Blank(s)	Blank(s)
10578283	Black	Male	1980	Bones and Joints	Malignant	5.3.1.1 Specified (excluding Kaposi sarcoma)	Unclassified	IX(d) Other specified soft tissue sarcomas	Bone	Bone	C40.0-Long bones: upper limb, scapula, and associated joints	400	9040	Malignant	Unknown	Left - origin of primary	Positive histology	9040/3: Synovial sarcoma, NOS	9040/3: Synovial sarcoma, NOS	9040-9049: synovial-like neoplasms	Not Brain	IX(d.7) Synovial sarcomas	Bones and Joints	Blank(s)	Blank(s)	Regional	Blank(s)	Blank(s)	Blank(s)	Blank(s)	Blank(s)	Blank(s)	Blank(s)	Blank(s)	Blank(s)	Blank(s)	Blank(s)	Blank(s)	Blank(s)	Blank(s)	Blank(s)	Blank(s)	Blank(s)	Blank(s)	Blank(s)	Blank(s)	Blank(s)	Blank(s)	Blank(s)
10583051	White	Male	1980	Soft Tissue including Heart	Malignant	5.3.1.1 Specified (excluding Kaposi sarcoma)	Unclassified	IX(d) Other specified soft tissue sarcomas	SoftTissue	SoftTissue	C49.2-Conn, subcutaneous, other soft tis: lower limb, hip	492	9040	Malignant	Unknown	Right - origin of primary	Positive histology	9040/3: Synovial sarcoma, NOS	9040/3: Synovial sarcoma, NOS	9040-9049: synovial-like neoplasms	Not Brain	IX(d.7) Synovial sarcomas	Soft Tissue including Heart	Blank(s)	Blank(s)	Localized	Blank(s)	Blank(s)	Blank(s)	Blank(s)	Blank(s)	Blank(s)	Blank(s)	Blank(s)	Blank(s)	Blank(s)	Blank(s)	Blank(s)	Blank(s)	Blank(s)	Blank(s)	Blank(s)	Blank(s)	Blank(s)	Blank(s)	Blank(s)	Blank(s)	Blank(s)	Blank(s)
10619338	White	Female	1981	Soft Tissue including Heart	Malignant	5.3.1.1 Specified (excluding Kaposi sarcoma)	Unclassified	IX(d) Other specified soft tissue sarcomas	SoftTissue	SoftTissue	C49.5-Conn, subcutaneous, other soft tis: pelvis	495	9040	Malignant	Unknown	Not a paired site	Positive histology	9040/3: Synovial sarcoma, NOS	9040/3: Synovial sarcoma, NOS	9040-9049: synovial-like neoplasms	Not Brain	IX(d.7) Synovial sarcomas	Soft Tissue including Heart	Blank(s)	Blank(s)	Localized	Blank(s)	Blank(s)	Blank(s)	Blank(s)	Blank(s)	Blank(s)	Blank(s)	Blank(s)	Blank(s)	Blank(s)	Blank(s)	Blank(s)	Blank(s)	Blank(s)	Blank(s)	Blank(s)	Blank(s)	Blank(s)	Blank(s)	Blank(s)	Blank(s)	Blank(s)	Blank(s)
10624590	Black	Female	1981	Soft Tissue including Heart	Malignant	5.3.1.1 Specified (excluding Kaposi sarcoma)	Unclassified	IX(d) Other specified soft tissue sarcomas	SoftTissue	SoftTissue	C49.2-Conn, subcutaneous, other soft tis: lower limb, hip	492	9040	Malignant	Unknown	Left - origin of primary	Positive histology	9040/3: Synovial sarcoma, NOS	9040/3: Synovial sarcoma, NOS	9040-9049: synovial-like neoplasms	Not Brain	IX(d.7) Synovial sarcomas	Soft Tissue including Heart	Blank(s)	Blank(s)	Localized	Blank(s)	Blank(s)	Blank(s)	Blank(s)	Blank(s)	Blank(s)	Blank(s)	Blank(s)	Blank(s)	Blank(s)	Blank(s)	Blank(s)	Blank(s)	Blank(s)	Blank(s)	Blank(s)	Blank(s)	Blank(s)	Blank(s)	Blank(s)	Blank(s)	Blank(s)	Blank(s)
10631452	White	Male	1981	Soft Tissue including Heart	Malignant	5.3.1.1 Specified (excluding Kaposi sarcoma)	Unclassified	IX(d) Other specified soft tissue sarcomas	SoftTissue	SoftTissue	C49.2-Conn, subcutaneous, other soft tis: lower limb, hip	492	9041	Malignant	Unknown	Left - origin of primary	Positive histology	9041/3: Synovial sarcoma, spindle cell	9041/3: Synovial sarcoma, spindle cell	9040-9049: synovial-like neoplasms	Not Brain	IX(d.7) Synovial sarcomas	Soft Tissue including Heart	Blank(s)	Blank(s)	Localized	Blank(s)	Blank(s)	Blank(s)	Blank(s)	Blank(s)	Blank(s)	Blank(s)	Blank(s)	Blank(s)	Blank(s)	Blank(s)	Blank(s)	Blank(s)	Blank(s)	Blank(s)	Blank(s)	Blank(s)	Blank(s)	Blank(s)	Blank(s)	Blank(s)	Blank(s)	Blank(s)
10636272	Black	Female	1981	Soft Tissue including Heart	Malignant	5.3.1.1 Specified (excluding Kaposi sarcoma)	Unclassified	IX(d) Other specified soft tissue sarcomas	SoftTissue	SoftTissue	C49.5-Conn, subcutaneous, other soft tis: pelvis	495	9040	Malignant	Unknown	Not a paired site	Positive histology	9040/3: Synovial sarcoma, NOS	9040/3: Synovial sarcoma, NOS	9040-9049: synovial-like neoplasms	Not Brain	IX(d.7) Synovial sarcomas	Soft Tissue including Heart	Blank(s)	Blank(s)	Distant	Blank(s)	Blank(s)	Blank(s)	Blank(s)	Blank(s)	Blank(s)	Blank(s)	Blank(s)	Blank(s)	Blank(s)	Blank(s)	Blank(s)	Blank(s)	Blank(s)	Blank(s)	Blank(s)	Blank(s)	Blank(s)	Blank(s)	Blank(s)	Blank(s)	Blank(s)	Blank(s)
10660714	White	Male	1984	Bones and Joints	Malignant	5.3.1.1 Specified (excluding Kaposi sarcoma)	Unclassified	IX(d) Other specified soft tissue sarcomas	Bone	Bone	C40.0-Long bones: upper limb, scapula, and associated joints	400	9040	Malignant	Undifferentiated; anaplastic; Grade IV	Right - origin of primary	Positive histology	9040/3: Synovial sarcoma, NOS	9040/3: Synovial sarcoma, NOS	9040-9049: synovial-like neoplasms	Not Brain	IX(d.7) Synovial sarcomas	Bones and Joints	Blank(s)	Blank(s)	Localized	Blank(s)	Blank(s)	Blank(s)	Blank(s)	Blank(s)	Blank(s)	Blank(s)	Blank(s)	Blank(s)	Blank(s)	Blank(s)	Blank(s)	Blank(s)	Blank(s)	Blank(s)	Blank(s)	Blank(s)	Blank(s)	Blank(s)	Blank(s)	Blank(s)	Blank(s)	N/A
10663003	White	Male	1982	Soft Tissue including Heart	Malignant	5.3.1.1 Specified (excluding Kaposi sarcoma)	Unclassified	IX(d) Other specified soft tissue sarcomas	SoftTissue	SoftTissue	C49.2-Conn, subcutaneous, other soft tis: lower limb, hip	492	9040	Malignant	Unknown	Left - origin of primary	Positive histology	9040/3: Synovial sarcoma, NOS	9040/3: Synovial sarcoma, NOS	9040-9049: synovial-like neoplasms	Not Brain	IX(d.7) Synovial sarcomas	Soft Tissue including Heart	Blank(s)	Blank(s)	Unstaged	Blank(s)	Blank(s)	Blank(s)	Blank(s)	Blank(s)	Blank(s)	Blank(s)	Blank(s)	Blank(s)	Blank(s)	Blank(s)	Blank(s)	Blank(s)	Blank(s)	Blank(s)	Blank(s)	Blank(s)	Blank(s)	Blank(s)	Blank(s)	Blank(s)	Blank(s)	Blank(s)
10665647	White	Male	1982	Soft Tissue including Heart	Malignant	5.3.1.1 Specified (excluding Kaposi sarcoma)	Unclassified	IX(d) Other specified soft tissue sarcomas	SoftTissue	SoftTissue	C49.3-Conn, subcutaneous, other soft tis: thorax	493	9043	Malignant	Unknown	Not a paired site	Positive histology	9043/3: Synovial sarcoma, biphasic	9043/3: Synovial sarcoma, biphasic	9040-9049: synovial-like neoplasms	Not Brain	IX(d.7) Synovial sarcomas	Soft Tissue including Heart	Blank(s)	Blank(s)	Regional	Blank(s)	Blank(s)	Blank(s)	Blank(s)	Blank(s)	Blank(s)	Blank(s)	Blank(s)	Blank(s)	Blank(s)	Blank(s)	Blank(s)	Blank(s)	Blank(s)	Blank(s)	Blank(s)	Blank(s)	Blank(s)	Blank(s)	Blank(s)	Blank(s)	Blank(s)	Blank(s)
10666671	Black	Female	1982	Soft Tissue including Heart	Malignant	5.3.1.1 Specified (excluding Kaposi sarcoma)	Unclassified	IX(d) Other specified soft tissue sarcomas	SoftTissue	SoftTissue	C49.2-Conn, subcutaneous, other soft tis: lower limb, hip	492	9040	Malignant	Unknown	Right - origin of primary	Positive histology	9040/3: Synovial sarcoma, NOS	9040/3: Synovial sarcoma, NOS	9040-9049: synovial-like neoplasms	Not Brain	IX(d.7) Synovial sarcomas	Soft Tissue including Heart	Blank(s)	Blank(s)	Unstaged	Blank(s)	Blank(s)	Blank(s)	Blank(s)	Blank(s)	Blank(s)	Blank(s)	Blank(s)	Blank(s)	Blank(s)	Blank(s)	Blank(s)	Blank(s)	Blank(s)	Blank(s)	Blank(s)	Blank(s)	Blank(s)	Blank(s)	Blank(s)	Blank(s)	Blank(s)	Blank(s)
10667561	White	Female	1982	Soft Tissue including Heart	Malignant	5.3.1.1 Specified (excluding Kaposi sarcoma)	Unclassified	IX(d) Other specified soft tissue sarcomas	SoftTissue	SoftTissue	C49.2-Conn, subcutaneous, other soft tis: lower limb, hip	492	9040	Malignant	Moderately differentiated; Grade II	Left - origin of primary	Positive histology	9040/3: Synovial sarcoma, NOS	9040/3: Synovial sarcoma, NOS	9040-9049: synovial-like neoplasms	Not Brain	IX(d.7) Synovial sarcomas	Soft Tissue including Heart	Blank(s)	Blank(s)	Regional	Blank(s)	Blank(s)	Blank(s)	Blank(s)	Blank(s)	Blank(s)	Blank(s)	Blank(s)	Blank(s)	Blank(s)	Blank(s)	Blank(s)	Blank(s)	Blank(s)	Blank(s)	Blank(s)	Blank(s)	Blank(s)	Blank(s)	Blank(s)	Blank(s)	Blank(s)	Blank(s)
10669310	White	Female	1982	Soft Tissue including Heart	Malignant	5.3.1.1 Specified (excluding Kaposi sarcoma)	Unclassified	IX(d) Other specified soft tissue sarcomas	SoftTissue	SoftTissue	C49.4-Conn, subcutaneous, other soft tis: abdomen	494	9040	Malignant	Unknown	Not a paired site	Positive histology	9040/3: Synovial sarcoma, NOS	9040/3: Synovial sarcoma, NOS	9040-9049: synovial-like neoplasms	Not Brain	IX(d.7) Synovial sarcomas	Soft Tissue including Heart	Blank(s)	Blank(s)	Localized	Blank(s)	Blank(s)	Blank(s)	Blank(s)	Blank(s)	Blank(s)	Blank(s)	Blank(s)	Blank(s)	Blank(s)	Blank(s)	Blank(s)	Blank(s)	Blank(s)	Blank(s)	Blank(s)	Blank(s)	Blank(s)	Blank(s)	Blank(s)	Blank(s)	Blank(s)	Blank(s)
10674562	White	Female	1981	Soft Tissue including Heart	Malignant	5.3.1.1 Specified (excluding Kaposi sarcoma)	Unclassified	IX(d) Other specified soft tissue sarcomas	SoftTissue	SoftTissue	C49.1-Conn, subcutaneous, other soft tis: upr limb, shoulder	491	9040	Malignant	Unknown	Left - origin of primary	Positive histology	9040/3: Synovial sarcoma, NOS	9040/3: Synovial sarcoma, NOS	9040-9049: synovial-like neoplasms	Not Brain	IX(d.7) Synovial sarcomas	Soft Tissue including Heart	Blank(s)	Blank(s)	Localized	Blank(s)	Blank(s)	Blank(s)	Blank(s)	Blank(s)	Blank(s)	Blank(s)	Blank(s)	Blank(s)	Blank(s)	Blank(s)	Blank(s)	Blank(s)	Blank(s)	Blank(s)	Blank(s)	Blank(s)	Blank(s)	Blank(s)	Blank(s)	Blank(s)	Blank(s)	Blank(s)
10686162	Black	Female	1983	Soft Tissue including Heart	Malignant	5.3.1.1 Specified (excluding Kaposi sarcoma)	Unclassified	IX(d) Other specified soft tissue sarcomas	SoftTissue	SoftTissue	C49.2-Conn, subcutaneous, other soft tis: lower limb, hip	492	9040	Malignant	Unknown	Right - origin of primary	Positive histology	9040/3: Synovial sarcoma, NOS	9040/3: Synovial sarcoma, NOS	9040-9049: synovial-like neoplasms	Not Brain	IX(d.7) Synovial sarcomas	Soft Tissue including Heart	Blank(s)	Blank(s)	Localized	Blank(s)	Blank(s)	Blank(s)	Blank(s)	Blank(s)	Blank(s)	Blank(s)	Blank(s)	Blank(s)	Blank(s)	Blank(s)	Blank(s)	Blank(s)	Blank(s)	Blank(s)	Blank(s)	Blank(s)	Blank(s)	Blank(s)	Blank(s)	Blank(s)	Blank(s)	N/A
10689256	White	Male	1983	Soft Tissue including Heart	Malignant	5.3.1.1 Specified (excluding Kaposi sarcoma)	Unclassified	IX(d) Other specified soft tissue sarcomas	SoftTissue	SoftTissue	C49.2-Conn, subcutaneous, other soft tis: lower limb, hip	492	9043	Malignant	Unknown	Left - origin of primary	Positive histology	9043/3: Synovial sarcoma, biphasic	9043/3: Synovial sarcoma, biphasic	9040-9049: synovial-like neoplasms	Not Brain	IX(d.7) Synovial sarcomas	Soft Tissue including Heart	Blank(s)	Blank(s)	Localized	Blank(s)	Blank(s)	Blank(s)	Blank(s)	Blank(s)	Blank(s)	Blank(s)	Blank(s)	Blank(s)	Blank(s)	Blank(s)	Blank(s)	Blank(s)	Blank(s)	Blank(s)	Blank(s)	Blank(s)	Blank(s)	Blank(s)	Blank(s)	Blank(s)	Blank(s)	N/A
10694908	White	Male	1983	Kidney and Renal Pelvis	Malignant	5.3.1.1 Specified (excluding Kaposi sarcoma)	Unclassified	IX(d) Other specified soft tissue sarcomas	KidneyParenchyma	Kidney	C64.9-Kidney, NOS	649	9040	Malignant	Unknown	Right - origin of primary	Positive histology	9040/3: Synovial sarcoma, NOS	9040/3: Synovial sarcoma, NOS	9040-9049: synovial-like neoplasms	Not Brain	IX(d.7) Synovial sarcomas	Kidney	Blank(s)	Blank(s)	Localized	Blank(s)	Blank(s)	Blank(s)	Blank(s)	Blank(s)	Blank(s)	Blank(s)	Blank(s)	Blank(s)	Blank(s)	Blank(s)	Blank(s)	Blank(s)	Blank(s)	Blank(s)	Blank(s)	Blank(s)	Blank(s)	Blank(s)	Blank(s)	Blank(s)	Blank(s)	N/A
10694965	White	Male	1983	Soft Tissue including Heart	Malignant	5.3.1.1 Specified (excluding Kaposi sarcoma)	Unclassified	IX(d) Other specified soft tissue sarcomas	SoftTissue	SoftTissue	C49.6-Conn, subcutaneous, other soft tis: trunk, NOS	496	9040	Malignant	Unknown	Not a paired site	Positive histology	9040/3: Synovial sarcoma, NOS	9040/3: Synovial sarcoma, NOS	9040-9049: synovial-like neoplasms	Not Brain	IX(d.7) Synovial sarcomas	Soft Tissue including Heart	Blank(s)	Blank(s)	Localized	Blank(s)	Blank(s)	Blank(s)	Blank(s)	Blank(s)	Blank(s)	Blank(s)	Blank(s)	Blank(s)	Blank(s)	Blank(s)	Blank(s)	Blank(s)	Blank(s)	Blank(s)	Blank(s)	Blank(s)	Blank(s)	Blank(s)	Blank(s)	Blank(s)	Blank(s)	N/A
10696978	White	Male	1983	Soft Tissue including Heart	Malignant	5.3.1.1 Specified (excluding Kaposi sarcoma)	Unclassified	IX(d) Other specified soft tissue sarcomas	SoftTissue	SoftTissue	C49.2-Conn, subcutaneous, other soft tis: lower limb, hip	492	9040	Malignant	Unknown	Left - origin of primary	Positive histology	9040/3: Synovial sarcoma, NOS	9040/3: Synovial sarcoma, NOS	9040-9049: synovial-like neoplasms	Not Brain	IX(d.7) Synovial sarcomas	Soft Tissue including Heart	Blank(s)	Blank(s)	Localized	Blank(s)	Blank(s)	Blank(s)	Blank(s)	Blank(s)	Blank(s)	Blank(s)	Blank(s)	Blank(s)	Blank(s)	Blank(s)	Blank(s)	Blank(s)	Blank(s)	Blank(s)	Blank(s)	Blank(s)	Blank(s)	Blank(s)	Blank(s)	Blank(s)	Blank(s)	N/A
11125056	Black	Female	1984	Soft Tissue including Heart	Malignant	5.3.1.1 Specified (excluding Kaposi sarcoma)	Unclassified	IX(d) Other specified soft tissue sarcomas	SoftTissue	SoftTissue	C49.9-Conn, subcutaneous and other soft tissues, NOS	499	9043	Malignant	Unknown	Not a paired site	Positive histology	9043/3: Synovial sarcoma, biphasic	9043/3: Synovial sarcoma, biphasic	9040-9049: synovial-like neoplasms	Not Brain	IX(d.7) Synovial sarcomas	Soft Tissue including Heart	Blank(s)	Blank(s)	Unstaged	Blank(s)	Blank(s)	Blank(s)	Blank(s)	Blank(s)	Blank(s)	Blank(s)	Blank(s)	Blank(s)	Blank(s)	Blank(s)	Blank(s)	Blank(s)	Blank(s)	Blank(s)	Blank(s)	Blank(s)	Blank(s)	Blank(s)	Blank(s)	Blank(s)	Blank(s)	N/A
11131669	White	Female	1984	Soft Tissue including Heart	Malignant	5.3.1.1 Specified (excluding Kaposi sarcoma)	Unclassified	IX(d) Other specified soft tissue sarcomas	SoftTissue	SoftTissue	C49.2-Conn, subcutaneous, other soft tis: lower limb, hip	492	9043	Malignant	Unknown	Left - origin of primary	Positive histology	9043/3: Synovial sarcoma, biphasic	9043/3: Synovial sarcoma, biphasic	9040-9049: synovial-like neoplasms	Not Brain	IX(d.7) Synovial sarcomas	Soft Tissue including Heart	Blank(s)	Blank(s)	Localized	Blank(s)	Blank(s)	Blank(s)	Blank(s)	Blank(s)	Blank(s)	Blank(s)	Blank(s)	Blank(s)	Blank(s)	Blank(s)	Blank(s)	Blank(s)	Blank(s)	Blank(s)	Blank(s)	Blank(s)	Blank(s)	Blank(s)	Blank(s)	Blank(s)	Blank(s)	N/A
11140496	White	Female	1985	Soft Tissue including Heart	Malignant	5.3.1.1 Specified (excluding Kaposi sarcoma)	Unclassified	IX(d) Other specified soft tissue sarcomas	SoftTissue	SoftTissue	C49.2-Conn, subcutaneous, other soft tis: lower limb, hip	492	9040	Malignant	Unknown	Right - origin of primary	Positive histology	9040/3: Synovial sarcoma, NOS	9040/3: Synovial sarcoma, NOS	9040-9049: synovial-like neoplasms	Not Brain	IX(d.7) Synovial sarcomas	Soft Tissue including Heart	Blank(s)	Blank(s)	Localized	Blank(s)	Blank(s)	Blank(s)	Blank(s)	Blank(s)	Blank(s)	Blank(s)	Blank(s)	Blank(s)	Blank(s)	Blank(s)	Blank(s)	Blank(s)	Blank(s)	Blank(s)	Blank(s)	Blank(s)	Blank(s)	Blank(s)	Blank(s)	Blank(s)	Blank(s)	N/A
11141666	White	Male	1985	Soft Tissue including Heart	Malignant	5.3.1.1 Specified (excluding Kaposi sarcoma)	Unclassified	IX(d) Other specified soft tissue sarcomas	SoftTissue	SoftTissue	C49.4-Conn, subcutaneous, other soft tis: abdomen	494	9040	Malignant	Unknown	Not a paired site	Positive histology	9040/3: Synovial sarcoma, NOS	9040/3: Synovial sarcoma, NOS	9040-9049: synovial-like neoplasms	Not Brain	IX(d.7) Synovial sarcomas	Soft Tissue including Heart	Blank(s)	Blank(s)	Distant	Blank(s)	Blank(s)	Blank(s)	Blank(s)	Blank(s)	Blank(s)	Blank(s)	Blank(s)	Blank(s)	Blank(s)	Blank(s)	Blank(s)	Blank(s)	Blank(s)	Blank(s)	Blank(s)	Blank(s)	Blank(s)	Blank(s)	Blank(s)	Blank(s)	Blank(s)	N/A
11144236	White	Female	1984	Soft Tissue including Heart	Malignant	5.3.1.1 Specified (excluding Kaposi sarcoma)	Unclassified	IX(d) Other specified soft tissue sarcomas	SoftTissue	SoftTissue	C49.2-Conn, subcutaneous, other soft tis: lower limb, hip	492	9040	Malignant	Unknown	Right - origin of primary	Positive histology	9040/3: Synovial sarcoma, NOS	9040/3: Synovial sarcoma, NOS	9040-9049: synovial-like neoplasms	Not Brain	IX(d.7) Synovial sarcomas	Soft Tissue including Heart	Blank(s)	Blank(s)	Distant	Blank(s)	Blank(s)	Blank(s)	Blank(s)	Blank(s)	Blank(s)	Blank(s)	Blank(s)	Blank(s)	Blank(s)	Blank(s)	Blank(s)	Blank(s)	Blank(s)	Blank(s)	Blank(s)	Blank(s)	Blank(s)	Blank(s)	Blank(s)	Blank(s)	Blank(s)	N/A
11144662	White	Male	1984	Soft Tissue including Heart	Malignant	5.3.1.1 Specified (excluding Kaposi sarcoma)	Unclassified	IX(d) Other specified soft tissue sarcomas	SoftTissue	SoftTissue	C49.6-Conn, subcutaneous, other soft tis: trunk, NOS	496	9040	Malignant	Unknown	Not a paired site	Positive histology	9040/3: Synovial sarcoma, NOS	9040/3: Synovial sarcoma, NOS	9040-9049: synovial-like neoplasms	Not Brain	IX(d.7) Synovial sarcomas	Soft Tissue including Heart	Blank(s)	Blank(s)	Localized	Blank(s)	Blank(s)	Blank(s)	Blank(s)	Blank(s)	Blank(s)	Blank(s)	Blank(s)	Blank(s)	Blank(s)	Blank(s)	Blank(s)	Blank(s)	Blank(s)	Blank(s)	Blank(s)	Blank(s)	Blank(s)	Blank(s)	Blank(s)	Blank(s)	Blank(s)	N/A
11146343	White	Male	1985	Soft Tissue including Heart	Malignant	5.3.1.1 Specified (excluding Kaposi sarcoma)	Unclassified	IX(d) Other specified soft tissue sarcomas	SoftTissue	SoftTissue	C49.6-Conn, subcutaneous, other soft tis: trunk, NOS	496	9041	Malignant	Unknown	Not a paired site	Positive histology	9041/3: Synovial sarcoma, spindle cell	9041/3: Synovial sarcoma, spindle cell	9040-9049: synovial-like neoplasms	Not Brain	IX(d.7) Synovial sarcomas	Soft Tissue including Heart	Blank(s)	Blank(s)	Localized	Blank(s)	Blank(s)	Blank(s)	Blank(s)	Blank(s)	Blank(s)	Blank(s)	Blank(s)	Blank(s)	Blank(s)	Blank(s)	Blank(s)	Blank(s)	Blank(s)	Blank(s)	Blank(s)	Blank(s)	Blank(s)	Blank(s)	Blank(s)	Blank(s)	Blank(s)	N/A
11148217	Black	Female	1985	Soft Tissue including Heart	Malignant	5.3.1.1 Specified (excluding Kaposi sarcoma)	Unclassified	IX(d) Other specified soft tissue sarcomas	SoftTissue	SoftTissue	C49.2-Conn, subcutaneous, other soft tis: lower limb, hip	492	9040	Malignant	Unknown	Right - origin of primary	Positive histology	9040/3: Synovial sarcoma, NOS	9040/3: Synovial sarcoma, NOS	9040-9049: synovial-like neoplasms	Not Brain	IX(d.7) Synovial sarcomas	Soft Tissue including Heart	Blank(s)	Blank(s)	Localized	Blank(s)	Blank(s)	Blank(s)	Blank(s)	Blank(s)	Blank(s)	Blank(s)	Blank(s)	Blank(s)	Blank(s)	Blank(s)	Blank(s)	Blank(s)	Blank(s)	Blank(s)	Blank(s)	Blank(s)	Blank(s)	Blank(s)	Blank(s)	Blank(s)	Blank(s)	N/A
11150031	White	Male	1985	Soft Tissue including Heart	Malignant	5.3.1.1 Specified (excluding Kaposi sarcoma)	Unclassified	IX(d) Other specified soft tissue sarcomas	SoftTissue	SoftTissue	C49.1-Conn, subcutaneous, other soft tis: upr limb, shoulder	491	9040	Malignant	Undifferentiated; anaplastic; Grade IV	Left - origin of primary	Positive histology	9040/3: Synovial sarcoma, NOS	9040/3: Synovial sarcoma, NOS	9040-9049: synovial-like neoplasms	Not Brain	IX(d.7) Synovial sarcomas	Soft Tissue including Heart	Blank(s)	Blank(s)	Localized	Blank(s)	Blank(s)	Blank(s)	Blank(s)	Blank(s)	Blank(s)	Blank(s)	Blank(s)	Blank(s)	Blank(s)	Blank(s)	Blank(s)	Blank(s)	Blank(s)	Blank(s)	Blank(s)	Blank(s)	Blank(s)	Blank(s)	Blank(s)	Blank(s)	Blank(s)	N/A
11153435	White	Female	1985	Soft Tissue including Heart	Malignant	5.3.1.1 Specified (excluding Kaposi sarcoma)	Unclassified	IX(d) Other specified soft tissue sarcomas	SoftTissue	SoftTissue	C49.2-Conn, subcutaneous, other soft tis: lower limb, hip	492	9040	Malignant	Unknown	Right - origin of primary	Positive histology	9040/3: Synovial sarcoma, NOS	9040/3: Synovial sarcoma, NOS	9040-9049: synovial-like neoplasms	Not Brain	IX(d.7) Synovial sarcomas	Soft Tissue including Heart	Blank(s)	Blank(s)	Localized	Blank(s)	Blank(s)	Blank(s)	Blank(s)	Blank(s)	Blank(s)	Blank(s)	Blank(s)	Blank(s)	Blank(s)	Blank(s)	Blank(s)	Blank(s)	Blank(s)	Blank(s)	Blank(s)	Blank(s)	Blank(s)	Blank(s)	Blank(s)	Blank(s)	Blank(s)	N/A
11158714	White	Female	1985	Soft Tissue including Heart	Malignant	5.3.1.1 Specified (excluding Kaposi sarcoma)	Unclassified	IX(d) Other specified soft tissue sarcomas	SoftTissue	SoftTissue	C49.2-Conn, subcutaneous, other soft tis: lower limb, hip	492	9040	Malignant	Unknown	Left - origin of primary	Positive histology	9040/3: Synovial sarcoma, NOS	9040/3: Synovial sarcoma, NOS	9040-9049: synovial-like neoplasms	Not Brain	IX(d.7) Synovial sarcomas	Soft Tissue including Heart	Blank(s)	Blank(s)	Unstaged	Blank(s)	Blank(s)	Blank(s)	Blank(s)	Blank(s)	Blank(s)	Blank(s)	Blank(s)	Blank(s)	Blank(s)	Blank(s)	Blank(s)	Blank(s)	Blank(s)	Blank(s)	Blank(s)	Blank(s)	Blank(s)	Blank(s)	Blank(s)	Blank(s)	Blank(s)	N/A
11166926	White	Female	1985	Soft Tissue including Heart	Malignant	5.3.1.1 Specified (excluding Kaposi sarcoma)	Unclassified	IX(d) Other specified soft tissue sarcomas	SoftTissue	SoftTissue	C49.0-Conn, subcutaneous, other soft tis: head, face, neck	490	9040	Malignant	Unknown	Not a paired site	Positive histology	9040/3: Synovial sarcoma, NOS	9040/3: Synovial sarcoma, NOS	9040-9049: synovial-like neoplasms	Not Brain	IX(d.7) Synovial sarcomas	Soft Tissue including Heart	Blank(s)	Blank(s)	Regional	Blank(s)	Blank(s)	Blank(s)	Blank(s)	Blank(s)	Blank(s)	Blank(s)	Blank(s)	Blank(s)	Blank(s)	Blank(s)	Blank(s)	Blank(s)	Blank(s)	Blank(s)	Blank(s)	Blank(s)	Blank(s)	Blank(s)	Blank(s)	Blank(s)	Blank(s)	N/A
11169588	Black	Male	1986	Soft Tissue including Heart	Malignant	5.3.1.1 Specified (excluding Kaposi sarcoma)	Unclassified	IX(d) Other specified soft tissue sarcomas	SoftTissue	SoftTissue	C49.2-Conn, subcutaneous, other soft tis: lower limb, hip	492	9040	Malignant	Undifferentiated; anaplastic; Grade IV	Right - origin of primary	Positive histology	9040/3: Synovial sarcoma, NOS	9040/3: Synovial sarcoma, NOS	9040-9049: synovial-like neoplasms	Not Brain	IX(d.7) Synovial sarcomas	Soft Tissue including Heart	Blank(s)	Blank(s)	Localized	Blank(s)	Blank(s)	Blank(s)	Blank(s)	Blank(s)	Blank(s)	Blank(s)	Blank(s)	Blank(s)	Blank(s)	Blank(s)	Blank(s)	Blank(s)	Blank(s)	Blank(s)	Blank(s)	Blank(s)	Blank(s)	Blank(s)	Blank(s)	Blank(s)	Blank(s)	N/A
11173259	White	Female	1986	Soft Tissue including Heart	Malignant	5.3.1.1 Specified (excluding Kaposi sarcoma)	Unclassified	IX(d) Other specified soft tissue sarcomas	SoftTissue	SoftTissue	C49.1-Conn, subcutaneous, other soft tis: upr limb, shoulder	491	9040	Malignant	Unknown	Right - origin of primary	Positive histology	9040/3: Synovial sarcoma, NOS	9040/3: Synovial sarcoma, NOS	9040-9049: synovial-like neoplasms	Not Brain	IX(d.7) Synovial sarcomas	Soft Tissue including Heart	Blank(s)	Blank(s)	Localized	Blank(s)	Blank(s)	Blank(s)	Blank(s)	Blank(s)	Blank(s)	Blank(s)	Blank(s)	Blank(s)	Blank(s)	Blank(s)	Blank(s)	Blank(s)	Blank(s)	Blank(s)	Blank(s)	Blank(s)	Blank(s)	Blank(s)	Blank(s)	Blank(s)	Blank(s)	N/A
11183867	White	Male	1986	Soft Tissue including Heart	Malignant	5.3.1.1 Specified (excluding Kaposi sarcoma)	Unclassified	IX(d) Other specified soft tissue sarcomas	SoftTissue	SoftTissue	C49.2-Conn, subcutaneous, other soft tis: lower limb, hip	492	9040	Malignant	Unknown	Right - origin of primary	Positive histology	9040/3: Synovial sarcoma, NOS	9040/3: Synovial sarcoma, NOS	9040-9049: synovial-like neoplasms	Not Brain	IX(d.7) Synovial sarcomas	Soft Tissue including Heart	Blank(s)	Blank(s)	Localized	Blank(s)	Blank(s)	Blank(s)	Blank(s)	Blank(s)	Blank(s)	Blank(s)	Blank(s)	Blank(s)	Blank(s)	Blank(s)	Blank(s)	Blank(s)	Blank(s)	Blank(s)	Blank(s)	Blank(s)	Blank(s)	Blank(s)	Blank(s)	Blank(s)	Blank(s)	N/A
11195026	Black	Female	1989	Soft Tissue including Heart	Malignant	5.3.1.1 Specified (excluding Kaposi sarcoma)	Unclassified	IX(d) Other specified soft tissue sarcomas	SoftTissue	SoftTissue	C49.2-Conn, subcutaneous, other soft tis: lower limb, hip	492	9040	Malignant	Unknown	Right - origin of primary	Positive histology	9040/3: Synovial sarcoma, NOS	9040/3: Synovial sarcoma, NOS	9040-9049: synovial-like neoplasms	Not Brain	IX(d.7) Synovial sarcomas	Soft Tissue including Heart	Blank(s)	Blank(s)	Localized	Blank(s)	Blank(s)	Blank(s)	Blank(s)	Blank(s)	Blank(s)	Blank(s)	Blank(s)	Blank(s)	Blank(s)	Blank(s)	Blank(s)	Blank(s)	Blank(s)	Blank(s)	Blank(s)	Blank(s)	Blank(s)	Blank(s)	Blank(s)	Blank(s)	Blank(s)	N/A
11235639	White	Female	2000	Soft Tissue including Heart	Malignant	5.3.1.1 Specified (excluding Kaposi sarcoma)	Unclassified	IX(d) Other specified soft tissue sarcomas	SoftTissue	SoftTissue	C49.2-Conn, subcutaneous, other soft tis: lower limb, hip	492	9043	Malignant	Poorly differentiated; Grade III	Right - origin of primary	Positive histology	9043/3: Synovial sarcoma, biphasic	9043/3: Synovial sarcoma, biphasic	9040-9049: synovial-like neoplasms	Not Brain	IX(d.7) Synovial sarcomas	Soft Tissue including Heart	Localized	Blank(s)	Localized	Blank(s)	Blank(s)	Localized only	Blank(s)	Blank(s)	Blank(s)	Blank(s)	Blank(s)	Blank(s)	Blank(s)	Blank(s)	Blank(s)	Blank(s)	Blank(s)	Blank(s)	Blank(s)	Blank(s)	Blank(s)	Blank(s)	Blank(s)	Blank(s)	Blank(s)	N/A
11239943	White	Female	1988	Soft Tissue including Heart	Malignant	5.3.1.1 Specified (excluding Kaposi sarcoma)	Unclassified	IX(d) Other specified soft tissue sarcomas	SoftTissue	SoftTissue	C49.1-Conn, subcutaneous, other soft tis: upr limb, shoulder	491	9040	Malignant	Unknown	Left - origin of primary	Positive histology	9040/3: Synovial sarcoma, NOS	9040/3: Synovial sarcoma, NOS	9040-9049: synovial-like neoplasms	Not Brain	IX(d.7) Synovial sarcomas	Soft Tissue including Heart	Blank(s)	Blank(s)	Localized	Blank(s)	Blank(s)	Blank(s)	Blank(s)	Blank(s)	Blank(s)	Blank(s)	Blank(s)	Blank(s)	Blank(s)	Blank(s)	Blank(s)	Blank(s)	Blank(s)	Blank(s)	Blank(s)	Blank(s)	Blank(s)	Blank(s)	Blank(s)	Blank(s)	Blank(s)	N/A
11681324	Black	Male	1989	Soft Tissue including Heart	Malignant	5.3.1.1 Specified (excluding Kaposi sarcoma)	Unclassified	IX(d) Other specified soft tissue sarcomas	SoftTissue	SoftTissue	C49.2-Conn, subcutaneous, other soft tis: lower limb, hip	492	9040	Malignant	Undifferentiated; anaplastic; Grade IV	Left - origin of primary	Positive histology	9040/3: Synovial sarcoma, NOS	9040/3: Synovial sarcoma, NOS	9040-9049: synovial-like neoplasms	Not Brain	IX(d.7) Synovial sarcomas	Soft Tissue including Heart	Blank(s)	Blank(s)	Localized	Blank(s)	Blank(s)	Blank(s)	Blank(s)	Blank(s)	Blank(s)	Blank(s)	Blank(s)	Blank(s)	Blank(s)	Blank(s)	Blank(s)	Blank(s)	Blank(s)	Blank(s)	Blank(s)	Blank(s)	Blank(s)	Blank(s)	Blank(s)	Blank(s)	Blank(s)	N/A
11684350	Black	Male	1989	Lung and Bronchus	Malignant	5.3.1.1 Specified (excluding Kaposi sarcoma)	Unclassified	IX(d) Other specified soft tissue sarcomas	Lung	Lung	C34.9-Lung, NOS	349	9040	Malignant	Unknown	Right - origin of primary	Positive histology	9040/3: Synovial sarcoma, NOS	9040/3: Synovial sarcoma, NOS	9040-9049: synovial-like neoplasms	Not Brain	IX(d.7) Synovial sarcomas	Lung and Bronchus	Blank(s)	Blank(s)	Distant	Blank(s)	Blank(s)	Blank(s)	Blank(s)	Blank(s)	Blank(s)	Blank(s)	Blank(s)	Blank(s)	Blank(s)	Blank(s)	Blank(s)	Blank(s)	Blank(s)	Blank(s)	Blank(s)	Blank(s)	Blank(s)	Blank(s)	Blank(s)	Blank(s)	Blank(s)	N/A
11699779	White	Male	1990	Soft Tissue including Heart	Malignant	5.3.1.1 Specified (excluding Kaposi sarcoma)	Unclassified	IX(d) Other specified soft tissue sarcomas	SoftTissue	SoftTissue	C49.1-Conn, subcutaneous, other soft tis: upr limb, shoulder	491	9043	Malignant	Unknown	Left - origin of primary	Positive histology	9043/3: Synovial sarcoma, biphasic	9043/3: Synovial sarcoma, biphasic	9040-9049: synovial-like neoplasms	Not Brain	IX(d.7) Synovial sarcomas	Soft Tissue including Heart	Blank(s)	Blank(s)	Localized	Blank(s)	Blank(s)	Blank(s)	Blank(s)	Blank(s)	Blank(s)	Blank(s)	Blank(s)	Blank(s)	Blank(s)	Blank(s)	Blank(s)	Blank(s)	Blank(s)	Blank(s)	Blank(s)	Blank(s)	Blank(s)	Blank(s)	Blank(s)	Blank(s)	Blank(s)	N/A
11710856	White	Female	1989	Soft Tissue including Heart	Malignant	5.3.1.1 Specified (excluding Kaposi sarcoma)	Unclassified	IX(d) Other specified soft tissue sarcomas	SoftTissue	SoftTissue	C49.2-Conn, subcutaneous, other soft tis: lower limb, hip	492	9043	Malignant	Undifferentiated; anaplastic; Grade IV	Right - origin of primary	Positive histology	9043/3: Synovial sarcoma, biphasic	9043/3: Synovial sarcoma, biphasic	9040-9049: synovial-like neoplasms	Not Brain	IX(d.7) Synovial sarcomas	Soft Tissue including Heart	Blank(s)	Blank(s)	Localized	Blank(s)	Blank(s)	Blank(s)	Blank(s)	Blank(s)	Blank(s)	Blank(s)	Blank(s)	Blank(s)	Blank(s)	Blank(s)	Blank(s)	Blank(s)	Blank(s)	Blank(s)	Blank(s)	Blank(s)	Blank(s)	Blank(s)	Blank(s)	Blank(s)	Blank(s)	N/A
11711244	Black	Male	1990	Soft Tissue including Heart	Malignant	5.3.1.1 Specified (excluding Kaposi sarcoma)	Unclassified	IX(d) Other specified soft tissue sarcomas	SoftTissue	SoftTissue	C49.5-Conn, subcutaneous, other soft tis: pelvis	495	9043	Malignant	Unknown	Not a paired site	Positive histology	9043/3: Synovial sarcoma, biphasic	9043/3: Synovial sarcoma, biphasic	9040-9049: synovial-like neoplasms	Not Brain	IX(d.7) Synovial sarcomas	Soft Tissue including Heart	Blank(s)	Blank(s)	Distant	Blank(s)	Blank(s)	Blank(s)	Blank(s)	Blank(s)	Blank(s)	Blank(s)	Blank(s)	Blank(s)	Blank(s)	Blank(s)	Blank(s)	Blank(s)	Blank(s)	Blank(s)	Blank(s)	Blank(s)	Blank(s)	Blank(s)	Blank(s)	Blank(s)	Blank(s)	N/A
11723006	White	Male	1990	Soft Tissue including Heart	Malignant	5.3.1.1 Specified (excluding Kaposi sarcoma)	Unclassified	IX(d) Other specified soft tissue sarcomas	SoftTissue	SoftTissue	C49.5-Conn, subcutaneous, other soft tis: pelvis	495	9040	Malignant	Poorly differentiated; Grade III	Not a paired site	Positive histology	9040/3: Synovial sarcoma, NOS	9040/3: Synovial sarcoma, NOS	9040-9049: synovial-like neoplasms	Not Brain	IX(d.7) Synovial sarcomas	Soft Tissue including Heart	Blank(s)	Blank(s)	Localized	Blank(s)	Blank(s)	Blank(s)	Blank(s)	Blank(s)	Blank(s)	Blank(s)	Blank(s)	Blank(s)	Blank(s)	Blank(s)	Blank(s)	Blank(s)	Blank(s)	Blank(s)	Blank(s)	Blank(s)	Blank(s)	Blank(s)	Blank(s)	Blank(s)	Blank(s)	N/A
11723891	White	Female	1990	Soft Tissue including Heart	Malignant	5.3.1.1 Specified (excluding Kaposi sarcoma)	Unclassified	IX(d) Other specified soft tissue sarcomas	SoftTissue	SoftTissue	C49.2-Conn, subcutaneous, other soft tis: lower limb, hip	492	9040	Malignant	Unknown	Left - origin of primary	Positive histology	9040/3: Synovial sarcoma, NOS	9040/3: Synovial sarcoma, NOS	9040-9049: synovial-like neoplasms	Not Brain	IX(d.7) Synovial sarcomas	Soft Tissue including Heart	Blank(s)	Blank(s)	Localized	Blank(s)	Blank(s)	Blank(s)	Blank(s)	Blank(s)	Blank(s)	Blank(s)	Blank(s)	Blank(s)	Blank(s)	Blank(s)	Blank(s)	Blank(s)	Blank(s)	Blank(s)	Blank(s)	Blank(s)	Blank(s)	Blank(s)	Blank(s)	Blank(s)	Blank(s)	N/A
11770265	White	Female	1992	Soft Tissue including Heart	Malignant	5.3.1.1 Specified (excluding Kaposi sarcoma)	Unclassified	IX(d) Other specified soft tissue sarcomas	SoftTissue	SoftTissue	C49.1-Conn, subcutaneous, other soft tis: upr limb, shoulder	491	9043	Malignant	Moderately differentiated; Grade II	Right - origin of primary	Positive histology	9043/3: Synovial sarcoma, biphasic	9043/3: Synovial sarcoma, biphasic	9040-9049: synovial-like neoplasms	Not Brain	IX(d.7) Synovial sarcomas	Soft Tissue including Heart	Blank(s)	Blank(s)	Localized	Blank(s)	Blank(s)	Blank(s)	Blank(s)	Blank(s)	Blank(s)	Blank(s)	Blank(s)	Blank(s)	Blank(s)	Blank(s)	Blank(s)	Blank(s)	Blank(s)	Blank(s)	Blank(s)	Blank(s)	Blank(s)	Blank(s)	Blank(s)	Blank(s)	Blank(s)	N/A
11781897	White	Male	1992	Soft Tissue including Heart	Malignant	5.3.1.1 Specified (excluding Kaposi sarcoma)	Unclassified	IX(d) Other specified soft tissue sarcomas	SoftTissue	SoftTissue	C49.2-Conn, subcutaneous, other soft tis: lower limb, hip	492	9040	Malignant	Unknown	Left - origin of primary	Positive histology	9040/3: Synovial sarcoma, NOS	9040/3: Synovial sarcoma, NOS	9040-9049: synovial-like neoplasms	Not Brain	IX(d.7) Synovial sarcomas	Soft Tissue including Heart	Blank(s)	Blank(s)	Localized	Blank(s)	Blank(s)	Blank(s)	Blank(s)	Blank(s)	Blank(s)	Blank(s)	Blank(s)	Blank(s)	Blank(s)	Blank(s)	Blank(s)	Blank(s)	Blank(s)	Blank(s)	Blank(s)	Blank(s)	Blank(s)	Blank(s)	Blank(s)	Blank(s)	Blank(s)	N/A
11794784	White	Female	1992	Soft Tissue including Heart	Malignant	5.3.1.1 Specified (excluding Kaposi sarcoma)	Unclassified	IX(d) Other specified soft tissue sarcomas	SoftTissue	SoftTissue	C49.1-Conn, subcutaneous, other soft tis: upr limb, shoulder	491	9040	Malignant	Poorly differentiated; Grade III	Left - origin of primary	Positive histology	9040/3: Synovial sarcoma, NOS	9040/3: Synovial sarcoma, NOS	9040-9049: synovial-like neoplasms	Not Brain	IX(d.7) Synovial sarcomas	Soft Tissue including Heart	Blank(s)	Blank(s)	Localized	Blank(s)	Blank(s)	Blank(s)	Blank(s)	Blank(s)	Blank(s)	Blank(s)	Blank(s)	Blank(s)	Blank(s)	Blank(s)	Blank(s)	Blank(s)	Blank(s)	Blank(s)	Blank(s)	Blank(s)	Blank(s)	Blank(s)	Blank(s)	Blank(s)	Blank(s)	N/A
11806199	Black	Female	2011	Soft Tissue including Heart	Malignant	5.3.1.1 Specified (excluding Kaposi sarcoma)	Unclassified	IX(d) Other specified soft tissue sarcomas	SoftTissue	SoftTissue	C49.3-Conn, subcutaneous, other soft tis: thorax	493	9043	Malignant	Poorly differentiated; Grade III	Not a paired site	Positive histology	9043/3: Synovial sarcoma, biphasic	9043/3: Synovial sarcoma, biphasic	9040-9049: synovial-like neoplasms	Not Brain	IX(d.7) Synovial sarcomas	Soft Tissue including Heart	Distant	Distant site(s)/node(s) involved	Distant	D	Blank(s)	Blank(s)	IV	T2b	N0	M1	Blank(s)	Blank(s)	Blank(s)	Blank(s)	Blank(s)	Blank(s)	Blank(s)	IV	Blank(s)	T2b	N0	M1	Blank(s)	Blank(s)	Blank(s)	N/A
11807944	White	Male	1992	Soft Tissue including Heart	Malignant	5.3.1.1 Specified (excluding Kaposi sarcoma)	Unclassified	IX(d) Other specified soft tissue sarcomas	SoftTissue	SoftTissue	C49.2-Conn, subcutaneous, other soft tis: lower limb, hip	492	9043	Malignant	Moderately differentiated; Grade II	Left - origin of primary	Positive histology	9043/3: Synovial sarcoma, biphasic	9043/3: Synovial sarcoma, biphasic	9040-9049: synovial-like neoplasms	Not Brain	IX(d.7) Synovial sarcomas	Soft Tissue including Heart	Blank(s)	Blank(s)	Localized	Blank(s)	Blank(s)	Blank(s)	Blank(s)	Blank(s)	Blank(s)	Blank(s)	Blank(s)	Blank(s)	Blank(s)	Blank(s)	Blank(s)	Blank(s)	Blank(s)	Blank(s)	Blank(s)	Blank(s)	Blank(s)	Blank(s)	Blank(s)	Blank(s)	Blank(s)	N/A
11809341	Unknown	Male	1992	Soft Tissue including Heart	Malignant	5.3.1.1 Specified (excluding Kaposi sarcoma)	Unclassified	IX(d) Other specified soft tissue sarcomas	SoftTissue	SoftTissue	C49.1-Conn, subcutaneous, other soft tis: upr limb, shoulder	491	9041	Malignant	Moderately differentiated; Grade II	Right - origin of primary	Positive histology	9041/3: Synovial sarcoma, spindle cell	9041/3: Synovial sarcoma, spindle cell	9040-9049: synovial-like neoplasms	Not Brain	IX(d.7) Synovial sarcomas	Soft Tissue including Heart	Blank(s)	Blank(s)	Localized	Blank(s)	Blank(s)	Blank(s)	Blank(s)	Blank(s)	Blank(s)	Blank(s)	Blank(s)	Blank(s)	Blank(s)	Blank(s)	Blank(s)	Blank(s)	Blank(s)	Blank(s)	Blank(s)	Blank(s)	Blank(s)	Blank(s)	Blank(s)	Blank(s)	Blank(s)	N/A
11809959	Black	Male	1992	Soft Tissue including Heart	Malignant	5.3.1.1 Specified (excluding Kaposi sarcoma)	Unclassified	IX(d) Other specified soft tissue sarcomas	SoftTissue	SoftTissue	C49.2-Conn, subcutaneous, other soft tis: lower limb, hip	492	9040	Malignant	Unknown	Right - origin of primary	Positive histology	9040/3: Synovial sarcoma, NOS	9040/3: Synovial sarcoma, NOS	9040-9049: synovial-like neoplasms	Not Brain	IX(d.7) Synovial sarcomas	Soft Tissue including Heart	Blank(s)	Blank(s)	Regional	Blank(s)	Blank(s)	Blank(s)	Blank(s)	Blank(s)	Blank(s)	Blank(s)	Blank(s)	Blank(s)	Blank(s)	Blank(s)	Blank(s)	Blank(s)	Blank(s)	Blank(s)	Blank(s)	Blank(s)	Blank(s)	Blank(s)	Blank(s)	Blank(s)	Blank(s)	N/A
11831457	White	Male	1993	Soft Tissue including Heart	Malignant	5.3.1.1 Specified (excluding Kaposi sarcoma)	Unclassified	IX(d) Other specified soft tissue sarcomas	SoftTissue	SoftTissue	C49.1-Conn, subcutaneous, other soft tis: upr limb, shoulder	491	9040	Malignant	Poorly differentiated; Grade III	Right - origin of primary	Positive histology	9040/3: Synovial sarcoma, NOS	9040/3: Synovial sarcoma, NOS	9040-9049: synovial-like neoplasms	Not Brain	IX(d.7) Synovial sarcomas	Soft Tissue including Heart	Blank(s)	Blank(s)	Localized	Blank(s)	Blank(s)	Blank(s)	Blank(s)	Blank(s)	Blank(s)	Blank(s)	Blank(s)	Blank(s)	Blank(s)	Blank(s)	Blank(s)	Blank(s)	Blank(s)	Blank(s)	Blank(s)	Blank(s)	Blank(s)	Blank(s)	Blank(s)	Blank(s)	Blank(s)	N/A
12245154	White	Female	1993	Soft Tissue including Heart	Malignant	5.3.1.1 Specified (excluding Kaposi sarcoma)	Unclassified	IX(d) Other specified soft tissue sarcomas	SoftTissue	SoftTissue	C49.2-Conn, subcutaneous, other soft tis: lower limb, hip	492	9040	Malignant	Unknown	Right - origin of primary	Positive histology	9040/3: Synovial sarcoma, NOS	9040/3: Synovial sarcoma, NOS	9040-9049: synovial-like neoplasms	Not Brain	IX(d.7) Synovial sarcomas	Soft Tissue including Heart	Blank(s)	Blank(s)	Localized	Blank(s)	Blank(s)	Blank(s)	Blank(s)	Blank(s)	Blank(s)	Blank(s)	Blank(s)	Blank(s)	Blank(s)	Blank(s)	Blank(s)	Blank(s)	Blank(s)	Blank(s)	Blank(s)	Blank(s)	Blank(s)	Blank(s)	Blank(s)	Blank(s)	Blank(s)	N/A
12245911	White	Male	1993	Soft Tissue including Heart	Malignant	5.3.1.1 Specified (excluding Kaposi sarcoma)	Unclassified	IX(d) Other specified soft tissue sarcomas	SoftTissue	SoftTissue	C49.4-Conn, subcutaneous, other soft tis: abdomen	494	9043	Malignant	Poorly differentiated; Grade III	Not a paired site	Positive histology	9043/3: Synovial sarcoma, biphasic	9043/3: Synovial sarcoma, biphasic	9040-9049: synovial-like neoplasms	Not Brain	IX(d.7) Synovial sarcomas	Soft Tissue including Heart	Blank(s)	Blank(s)	Localized	Blank(s)	Blank(s)	Blank(s)	Blank(s)	Blank(s)	Blank(s)	Blank(s)	Blank(s)	Blank(s)	Blank(s)	Blank(s)	Blank(s)	Blank(s)	Blank(s)	Blank(s)	Blank(s)	Blank(s)	Blank(s)	Blank(s)	Blank(s)	Blank(s)	Blank(s)	N/A
12254872	Black	Male	1994	Soft Tissue including Heart	Malignant	5.3.1.1 Specified (excluding Kaposi sarcoma)	Unclassified	IX(d) Other specified soft tissue sarcomas	SoftTissue	SoftTissue	C49.1-Conn, subcutaneous, other soft tis: upr limb, shoulder	491	9043	Malignant	Unknown	Left - origin of primary	Positive histology	9043/3: Synovial sarcoma, biphasic	9043/3: Synovial sarcoma, biphasic	9040-9049: synovial-like neoplasms	Not Brain	IX(d.7) Synovial sarcomas	Soft Tissue including Heart	Blank(s)	Blank(s)	Distant	Blank(s)	Blank(s)	Blank(s)	Blank(s)	Blank(s)	Blank(s)	Blank(s)	Blank(s)	Blank(s)	Blank(s)	Blank(s)	Blank(s)	Blank(s)	Blank(s)	Blank(s)	Blank(s)	Blank(s)	Blank(s)	Blank(s)	Blank(s)	Blank(s)	Blank(s)	N/A
12258965	White	Female	1994	Soft Tissue including Heart	Malignant	5.3.1.1 Specified (excluding Kaposi sarcoma)	Unclassified	IX(d) Other specified soft tissue sarcomas	SoftTissue	SoftTissue	C49.2-Conn, subcutaneous, other soft tis: lower limb, hip	492	9040	Malignant	Undifferentiated; anaplastic; Grade IV	Left - origin of primary	Positive histology	9040/3: Synovial sarcoma, NOS	9040/3: Synovial sarcoma, NOS	9040-9049: synovial-like neoplasms	Not Brain	IX(d.7) Synovial sarcomas	Soft Tissue including Heart	Blank(s)	Blank(s)	Localized	Blank(s)	Blank(s)	Blank(s)	Blank(s)	Blank(s)	Blank(s)	Blank(s)	Blank(s)	Blank(s)	Blank(s)	Blank(s)	Blank(s)	Blank(s)	Blank(s)	Blank(s)	Blank(s)	Blank(s)	Blank(s)	Blank(s)	Blank(s)	Blank(s)	Blank(s)	N/A
12272894	White	Male	1994	Soft Tissue including Heart	Malignant	5.3.1.1 Specified (excluding Kaposi sarcoma)	Unclassified	IX(d) Other specified soft tissue sarcomas	SoftTissue	SoftTissue	C49.1-Conn, subcutaneous, other soft tis: upr limb, shoulder	491	9041	Malignant	Unknown	Left - origin of primary	Positive histology	9041/3: Synovial sarcoma, spindle cell	9041/3: Synovial sarcoma, spindle cell	9040-9049: synovial-like neoplasms	Not Brain	IX(d.7) Synovial sarcomas	Soft Tissue including Heart	Blank(s)	Blank(s)	Localized	Blank(s)	Blank(s)	Blank(s)	Blank(s)	Blank(s)	Blank(s)	Blank(s)	Blank(s)	Blank(s)	Blank(s)	Blank(s)	Blank(s)	Blank(s)	Blank(s)	Blank(s)	Blank(s)	Blank(s)	Blank(s)	Blank(s)	Blank(s)	Blank(s)	Blank(s)	N/A
12284463	Black	Male	1994	Soft Tissue including Heart	Malignant	5.3.1.1 Specified (excluding Kaposi sarcoma)	Unclassified	IX(d) Other specified soft tissue sarcomas	SoftTissue	SoftTissue	C49.4-Conn, subcutaneous, other soft tis: abdomen	494	9043	Malignant	Unknown	Not a paired site	Positive histology	9043/3: Synovial sarcoma, biphasic	9043/3: Synovial sarcoma, biphasic	9040-9049: synovial-like neoplasms	Not Brain	IX(d.7) Synovial sarcomas	Soft Tissue including Heart	Blank(s)	Blank(s)	Distant	Blank(s)	Blank(s)	Blank(s)	Blank(s)	Blank(s)	Blank(s)	Blank(s)	Blank(s)	Blank(s)	Blank(s)	Blank(s)	Blank(s)	Blank(s)	Blank(s)	Blank(s)	Blank(s)	Blank(s)	Blank(s)	Blank(s)	Blank(s)	Blank(s)	Blank(s)	N/A
12287677	Black	Female	1994	Soft Tissue including Heart	Malignant	5.3.1.1 Specified (excluding Kaposi sarcoma)	Unclassified	IX(d) Other specified soft tissue sarcomas	SoftTissue	SoftTissue	C49.2-Conn, subcutaneous, other soft tis: lower limb, hip	492	9040	Malignant	Undifferentiated; anaplastic; Grade IV	Left - origin of primary	Positive histology	9040/3: Synovial sarcoma, NOS	9040/3: Synovial sarcoma, NOS	9040-9049: synovial-like neoplasms	Not Brain	IX(d.7) Synovial sarcomas	Soft Tissue including Heart	Blank(s)	Blank(s)	Localized	Blank(s)	Blank(s)	Blank(s)	Blank(s)	Blank(s)	Blank(s)	Blank(s)	Blank(s)	Blank(s)	Blank(s)	Blank(s)	Blank(s)	Blank(s)	Blank(s)	Blank(s)	Blank(s)	Blank(s)	Blank(s)	Blank(s)	Blank(s)	Blank(s)	Blank(s)	N/A
12290590	White	Male	1994	Soft Tissue including Heart	Malignant	5.3.1.1 Specified (excluding Kaposi sarcoma)	Unclassified	IX(d) Other specified soft tissue sarcomas	SoftTissue	SoftTissue	C49.3-Conn, subcutaneous, other soft tis: thorax	493	9043	Malignant	Unknown	Not a paired site	Positive histology	9043/3: Synovial sarcoma, biphasic	9043/3: Synovial sarcoma, biphasic	9040-9049: synovial-like neoplasms	Not Brain	IX(d.7) Synovial sarcomas	Soft Tissue including Heart	Blank(s)	Blank(s)	Localized	Blank(s)	Blank(s)	Blank(s)	Blank(s)	Blank(s)	Blank(s)	Blank(s)	Blank(s)	Blank(s)	Blank(s)	Blank(s)	Blank(s)	Blank(s)	Blank(s)	Blank(s)	Blank(s)	Blank(s)	Blank(s)	Blank(s)	Blank(s)	Blank(s)	Blank(s)	N/A
12297216	White	Female	2014	Pleura	Malignant	5.3.1.1 Specified (excluding Kaposi sarcoma)	Unclassified	IX(d) Other specified soft tissue sarcomas	Pleura	Pleura	C38.4-Pleura, NOS	384	9040	Malignant	Unknown	Left - origin of primary	Positive histology	9040/3: Synovial sarcoma, NOS	9040/3: Synovial sarcoma, NOS	9040-9049: synovial-like neoplasms	Not Brain	IX(d.7) Synovial sarcomas	Pleura	Blank(s)	Distant site(s)/node(s) involved	Unstaged	D	Blank(s)	Blank(s)	NA	NA	NA	NA	Blank(s)	Blank(s)	Blank(s)	Blank(s)	Blank(s)	Blank(s)	Blank(s)	NA	Blank(s)	NA	NA	NA	Blank(s)	Blank(s)	Blank(s)	N/A
12297261	White	Male	1995	Soft Tissue including Heart	Malignant	5.3.1.1 Specified (excluding Kaposi sarcoma)	Unclassified	IX(d) Other specified soft tissue sarcomas	SoftTissue	SoftTissue	C49.2-Conn, subcutaneous, other soft tis: lower limb, hip	492	9040	Malignant	Moderately differentiated; Grade II	Right - origin of primary	Positive histology	9040/3: Synovial sarcoma, NOS	9040/3: Synovial sarcoma, NOS	9040-9049: synovial-like neoplasms	Not Brain	IX(d.7) Synovial sarcomas	Soft Tissue including Heart	Blank(s)	Blank(s)	Localized	Blank(s)	Blank(s)	Localized only	Blank(s)	Blank(s)	Blank(s)	Blank(s)	Blank(s)	Blank(s)	Blank(s)	Blank(s)	Blank(s)	Blank(s)	Blank(s)	Blank(s)	Blank(s)	Blank(s)	Blank(s)	Blank(s)	Blank(s)	Blank(s)	Blank(s)	N/A
12313139	White	Female	1995	Soft Tissue including Heart	Malignant	5.3.1.1 Specified (excluding Kaposi sarcoma)	Unclassified	IX(d) Other specified soft tissue sarcomas	SoftTissue	SoftTissue	C49.4-Conn, subcutaneous, other soft tis: abdomen	494	9041	Malignant	Undifferentiated; anaplastic; Grade IV	Not a paired site	Positive histology	9041/3: Synovial sarcoma, spindle cell	9041/3: Synovial sarcoma, spindle cell	9040-9049: synovial-like neoplasms	Not Brain	IX(d.7) Synovial sarcomas	Soft Tissue including Heart	Blank(s)	Blank(s)	Distant	Blank(s)	Blank(s)	Distant site(s)/node(s) involved	Blank(s)	Blank(s)	Blank(s)	Blank(s)	Blank(s)	Blank(s)	Blank(s)	Blank(s)	Blank(s)	Blank(s)	Blank(s)	Blank(s)	Blank(s)	Blank(s)	Blank(s)	Blank(s)	Blank(s)	Blank(s)	Blank(s)	N/A
12315527	White	Male	1995	Soft Tissue including Heart	Malignant	5.3.1.1 Specified (excluding Kaposi sarcoma)	Unclassified	IX(d) Other specified soft tissue sarcomas	SoftTissue	SoftTissue	C49.0-Conn, subcutaneous, other soft tis: head, face, neck	490	9040	Malignant	Unknown	Not a paired site	Positive histology	9040/3: Synovial sarcoma, NOS	9040/3: Synovial sarcoma, NOS	9040-9049: synovial-like neoplasms	Not Brain	IX(d.7) Synovial sarcomas	Soft Tissue including Heart	Blank(s)	Blank(s)	Localized	Blank(s)	Blank(s)	Localized only	Blank(s)	Blank(s)	Blank(s)	Blank(s)	Blank(s)	Blank(s)	Blank(s)	Blank(s)	Blank(s)	Blank(s)	Blank(s)	Blank(s)	Blank(s)	Blank(s)	Blank(s)	Blank(s)	Blank(s)	Blank(s)	Blank(s)	N/A
12316517	White	Female	1995	Soft Tissue including Heart	Malignant	5.3.1.1 Specified (excluding Kaposi sarcoma)	Unclassified	IX(d) Other specified soft tissue sarcomas	SoftTissue	SoftTissue	C49.1-Conn, subcutaneous, other soft tis: upr limb, shoulder	491	9040	Malignant	Unknown	Left - origin of primary	Positive histology	9040/3: Synovial sarcoma, NOS	9040/3: Synovial sarcoma, NOS	9040-9049: synovial-like neoplasms	Not Brain	IX(d.7) Synovial sarcomas	Soft Tissue including Heart	Blank(s)	Blank(s)	Localized	Blank(s)	Blank(s)	Localized only	Blank(s)	Blank(s)	Blank(s)	Blank(s)	Blank(s)	Blank(s)	Blank(s)	Blank(s)	Blank(s)	Blank(s)	Blank(s)	Blank(s)	Blank(s)	Blank(s)	Blank(s)	Blank(s)	Blank(s)	Blank(s)	Blank(s)	N/A
12345402	White	Female	1996	Soft Tissue including Heart	Malignant	5.3.1.1 Specified (excluding Kaposi sarcoma)	Unclassified	IX(d) Other specified soft tissue sarcomas	SoftTissue	SoftTissue	C49.1-Conn, subcutaneous, other soft tis: upr limb, shoulder	491	9043	Malignant	Unknown	Left - origin of primary	Positive histology	9043/3: Synovial sarcoma, biphasic	9043/3: Synovial sarcoma, biphasic	9040-9049: synovial-like neoplasms	Not Brain	IX(d.7) Synovial sarcomas	Soft Tissue including Heart	Blank(s)	Blank(s)	Localized	Blank(s)	Blank(s)	Localized only	Blank(s)	Blank(s)	Blank(s)	Blank(s)	Blank(s)	Blank(s)	Blank(s)	Blank(s)	Blank(s)	Blank(s)	Blank(s)	Blank(s)	Blank(s)	Blank(s)	Blank(s)	Blank(s)	Blank(s)	Blank(s)	Blank(s)	N/A
12368606	Black	Female	1996	Trachea, Mediastinum and Other Respiratory Organs	Malignant	5.3.1.1 Specified (excluding Kaposi sarcoma)	Unclassified	IX(d) Other specified soft tissue sarcomas	HeartMediastinum	HeartMediastinum	C38.3-Mediastinum, NOS	383	9043	Malignant	Undifferentiated; anaplastic; Grade IV	Not a paired site	Positive histology	9043/3: Synovial sarcoma, biphasic	9043/3: Synovial sarcoma, biphasic	9040-9049: synovial-like neoplasms	Not Brain	IX(d.7) Synovial sarcomas	Mediastinum and Other Respiratory Organs	Blank(s)	Blank(s)	Regional	Blank(s)	Blank(s)	Regional by direct extension only	Blank(s)	Blank(s)	Blank(s)	Blank(s)	Blank(s)	Blank(s)	Blank(s)	Blank(s)	Blank(s)	Blank(s)	Blank(s)	Blank(s)	Blank(s)	Blank(s)	Blank(s)	Blank(s)	Blank(s)	Blank(s)	Blank(s)	N/A
12369168	Black	Male	1996	Soft Tissue including Heart	Malignant	5.3.1.1 Specified (excluding Kaposi sarcoma)	Unclassified	IX(d) Other specified soft tissue sarcomas	SoftTissue	SoftTissue	C49.1-Conn, subcutaneous, other soft tis: upr limb, shoulder	491	9041	Malignant	Moderately differentiated; Grade II	Left - origin of primary	Positive histology	9041/3: Synovial sarcoma, spindle cell	9041/3: Synovial sarcoma, spindle cell	9040-9049: synovial-like neoplasms	Not Brain	IX(d.7) Synovial sarcomas	Soft Tissue including Heart	Blank(s)	Blank(s)	Localized	Blank(s)	Blank(s)	Localized only	Blank(s)	Blank(s)	Blank(s)	Blank(s)	Blank(s)	Blank(s)	Blank(s)	Blank(s)	Blank(s)	Blank(s)	Blank(s)	Blank(s)	Blank(s)	Blank(s)	Blank(s)	Blank(s)	Blank(s)	Blank(s)	Blank(s)	N/A
12381883	White	Female	1997	Soft Tissue including Heart	Malignant	5.3.1.1 Specified (excluding Kaposi sarcoma)	Unclassified	IX(d) Other specified soft tissue sarcomas	SoftTissue	SoftTissue	C49.2-Conn, subcutaneous, other soft tis: lower limb, hip	492	9040	Malignant	Poorly differentiated; Grade III	Left - origin of primary	Positive histology	9040/3: Synovial sarcoma, NOS	9040/3: Synovial sarcoma, NOS	9040-9049: synovial-like neoplasms	Not Brain	IX(d.7) Synovial sarcomas	Soft Tissue including Heart	Blank(s)	Blank(s)	Localized	Blank(s)	Blank(s)	Localized only	Blank(s)	Blank(s)	Blank(s)	Blank(s)	Blank(s)	Blank(s)	Blank(s)	Blank(s)	Blank(s)	Blank(s)	Blank(s)	Blank(s)	Blank(s)	Blank(s)	Blank(s)	Blank(s)	Blank(s)	Blank(s)	Blank(s)	N/A
12382543	Black	Male	1997	Soft Tissue including Heart	Malignant	5.3.1.1 Specified (excluding Kaposi sarcoma)	Unclassified	IX(d) Other specified soft tissue sarcomas	SoftTissue	SoftTissue	C49.4-Conn, subcutaneous, other soft tis: abdomen	494	9040	Malignant	Undifferentiated; anaplastic; Grade IV	Not a paired site	Positive histology	9040/3: Synovial sarcoma, NOS	9040/3: Synovial sarcoma, NOS	9040-9049: synovial-like neoplasms	Not Brain	IX(d.7) Synovial sarcomas	Soft Tissue including Heart	Blank(s)	Blank(s)	Regional	Blank(s)	Blank(s)	Regional by direct extension only	Blank(s)	Blank(s)	Blank(s)	Blank(s)	Blank(s)	Blank(s)	Blank(s)	Blank(s)	Blank(s)	Blank(s)	Blank(s)	Blank(s)	Blank(s)	Blank(s)	Blank(s)	Blank(s)	Blank(s)	Blank(s)	Blank(s)	N/A
12383825	White	Male	1997	Soft Tissue including Heart	Malignant	5.3.1.1 Specified (excluding Kaposi sarcoma)	Unclassified	IX(d) Other specified soft tissue sarcomas	SoftTissue	SoftTissue	C49.2-Conn, subcutaneous, other soft tis: lower limb, hip	492	9043	Malignant	Moderately differentiated; Grade II	Left - origin of primary	Positive histology	9043/3: Synovial sarcoma, biphasic	9043/3: Synovial sarcoma, biphasic	9040-9049: synovial-like neoplasms	Not Brain	IX(d.7) Synovial sarcomas	Soft Tissue including Heart	Blank(s)	Blank(s)	Regional	Blank(s)	Blank(s)	Regional by direct extension only	Blank(s)	Blank(s)	Blank(s)	Blank(s)	Blank(s)	Blank(s)	Blank(s)	Blank(s)	Blank(s)	Blank(s)	Blank(s)	Blank(s)	Blank(s)	Blank(s)	Blank(s)	Blank(s)	Blank(s)	Blank(s)	Blank(s)	N/A
12384668	White	Male	1997	Soft Tissue including Heart	Malignant	5.3.1.1 Specified (excluding Kaposi sarcoma)	Unclassified	IX(d) Other specified soft tissue sarcomas	SoftTissue	SoftTissue	C49.1-Conn, subcutaneous, other soft tis: upr limb, shoulder	491	9043	Malignant	Unknown	Left - origin of primary	Positive histology	9043/3: Synovial sarcoma, biphasic	9043/3: Synovial sarcoma, biphasic	9040-9049: synovial-like neoplasms	Not Brain	IX(d.7) Synovial sarcomas	Soft Tissue including Heart	Blank(s)	Blank(s)	Localized	Blank(s)	Blank(s)	Localized only	Blank(s)	Blank(s)	Blank(s)	Blank(s)	Blank(s)	Blank(s)	Blank(s)	Blank(s)	Blank(s)	Blank(s)	Blank(s)	Blank(s)	Blank(s)	Blank(s)	Blank(s)	Blank(s)	Blank(s)	Blank(s)	Blank(s)	N/A
12385219	White	Male	1997	Soft Tissue including Heart	Malignant	5.3.1.1 Specified (excluding Kaposi sarcoma)	Unclassified	IX(d) Other specified soft tissue sarcomas	SoftTissue	SoftTissue	C49.2-Conn, subcutaneous, other soft tis: lower limb, hip	492	9040	Malignant	Undifferentiated; anaplastic; Grade IV	Left - origin of primary	Positive histology	9040/3: Synovial sarcoma, NOS	9040/3: Synovial sarcoma, NOS	9040-9049: synovial-like neoplasms	Not Brain	IX(d.7) Synovial sarcomas	Soft Tissue including Heart	Blank(s)	Blank(s)	Distant	Blank(s)	Blank(s)	Distant site(s)/node(s) involved	Blank(s)	Blank(s)	Blank(s)	Blank(s)	Blank(s)	Blank(s)	Blank(s)	Blank(s)	Blank(s)	Blank(s)	Blank(s)	Blank(s)	Blank(s)	Blank(s)	Blank(s)	Blank(s)	Blank(s)	Blank(s)	Blank(s)	N/A
12801853	White	Female	1997	Soft Tissue including Heart	Malignant	5.3.1.1 Specified (excluding Kaposi sarcoma)	Unclassified	IX(d) Other specified soft tissue sarcomas	SoftTissue	SoftTissue	C49.2-Conn, subcutaneous, other soft tis: lower limb, hip	492	9040	Malignant	Unknown	Right - origin of primary	Positive histology	9040/3: Synovial sarcoma, NOS	9040/3: Synovial sarcoma, NOS	9040-9049: synovial-like neoplasms	Not Brain	IX(d.7) Synovial sarcomas	Soft Tissue including Heart	Blank(s)	Blank(s)	Localized	Blank(s)	Blank(s)	Localized only	Blank(s)	Blank(s)	Blank(s)	Blank(s)	Blank(s)	Blank(s)	Blank(s)	Blank(s)	Blank(s)	Blank(s)	Blank(s)	Blank(s)	Blank(s)	Blank(s)	Blank(s)	Blank(s)	Blank(s)	Blank(s)	Blank(s)	N/A
12809457	White	Male	1997	Bones and Joints	Malignant	5.3.1.1 Specified (excluding Kaposi sarcoma)	Unclassified	IX(d) Other specified soft tissue sarcomas	Bone	Bone	C41.2-Vertebral column	412	9040	Malignant	Unknown	Not a paired site	Positive histology	9040/3: Synovial sarcoma, NOS	9040/3: Synovial sarcoma, NOS	9040-9049: synovial-like neoplasms	Not Brain	IX(d.7) Synovial sarcomas	Bones and Joints	Blank(s)	Blank(s)	Distant	Blank(s)	Blank(s)	Distant site(s)/node(s) involved	Blank(s)	Blank(s)	Blank(s)	Blank(s)	Blank(s)	Blank(s)	Blank(s)	Blank(s)	Blank(s)	Blank(s)	Blank(s)	Blank(s)	Blank(s)	Blank(s)	Blank(s)	Blank(s)	Blank(s)	Blank(s)	Blank(s)	N/A
12810580	White	Male	1997	Soft Tissue including Heart	Malignant	5.3.1.1 Specified (excluding Kaposi sarcoma)	Unclassified	IX(d) Other specified soft tissue sarcomas	SoftTissue	SoftTissue	C49.2-Conn, subcutaneous, other soft tis: lower limb, hip	492	9041	Malignant	Undifferentiated; anaplastic; Grade IV	Left - origin of primary	Positive histology	9041/3: Synovial sarcoma, spindle cell	9041/3: Synovial sarcoma, spindle cell	9040-9049: synovial-like neoplasms	Not Brain	IX(d.7) Synovial sarcomas	Soft Tissue including Heart	Blank(s)	Blank(s)	Localized	Blank(s)	Blank(s)	Localized only	Blank(s)	Blank(s)	Blank(s)	Blank(s)	Blank(s)	Blank(s)	Blank(s)	Blank(s)	Blank(s)	Blank(s)	Blank(s)	Blank(s)	Blank(s)	Blank(s)	Blank(s)	Blank(s)	Blank(s)	Blank(s)	Blank(s)	N/A
12812293	White	Male	1997	Soft Tissue including Heart	Malignant	5.3.1.1 Specified (excluding Kaposi sarcoma)	Unclassified	IX(d) Other specified soft tissue sarcomas	SoftTissue	SoftTissue	C49.2-Conn, subcutaneous, other soft tis: lower limb, hip	492	9040	Malignant	Poorly differentiated; Grade III	Left - origin of primary	Positive histology	9040/3: Synovial sarcoma, NOS	9040/3: Synovial sarcoma, NOS	9040-9049: synovial-like neoplasms	Not Brain	IX(d.7) Synovial sarcomas	Soft Tissue including Heart	Blank(s)	Blank(s)	Localized	Blank(s)	Blank(s)	Localized only	Blank(s)	Blank(s)	Blank(s)	Blank(s)	Blank(s)	Blank(s)	Blank(s)	Blank(s)	Blank(s)	Blank(s)	Blank(s)	Blank(s)	Blank(s)	Blank(s)	Blank(s)	Blank(s)	Blank(s)	Blank(s)	Blank(s)	N/A
12817963	White	Female	1998	Soft Tissue including Heart	Malignant	5.3.1.1 Specified (excluding Kaposi sarcoma)	Unclassified	IX(d) Other specified soft tissue sarcomas	SoftTissue	SoftTissue	C49.5-Conn, subcutaneous, other soft tis: pelvis	495	9043	Malignant	Poorly differentiated; Grade III	Not a paired site	Positive histology	9043/3: Synovial sarcoma, biphasic	9043/3: Synovial sarcoma, biphasic	9040-9049: synovial-like neoplasms	Not Brain	IX(d.7) Synovial sarcomas	Soft Tissue including Heart	Localized	Blank(s)	Localized	Blank(s)	Blank(s)	Localized only	Blank(s)	Blank(s)	Blank(s)	Blank(s)	Blank(s)	Blank(s)	Blank(s)	Blank(s)	Blank(s)	Blank(s)	Blank(s)	Blank(s)	Blank(s)	Blank(s)	Blank(s)	Blank(s)	Blank(s)	Blank(s)	Blank(s)	N/A
12819287	White	Male	1998	Soft Tissue including Heart	Malignant	5.3.1.1 Specified (excluding Kaposi sarcoma)	Unclassified	IX(d) Other specified soft tissue sarcomas	SoftTissue	SoftTissue	C49.1-Conn, subcutaneous, other soft tis: upr limb, shoulder	491	9043	Malignant	Moderately differentiated; Grade II	Left - origin of primary	Positive histology	9043/3: Synovial sarcoma, biphasic	9043/3: Synovial sarcoma, biphasic	9040-9049: synovial-like neoplasms	Not Brain	IX(d.7) Synovial sarcomas	Soft Tissue including Heart	Localized	Blank(s)	Localized	Blank(s)	Blank(s)	Localized only	Blank(s)	Blank(s)	Blank(s)	Blank(s)	Blank(s)	Blank(s)	Blank(s)	Blank(s)	Blank(s)	Blank(s)	Blank(s)	Blank(s)	Blank(s)	Blank(s)	Blank(s)	Blank(s)	Blank(s)	Blank(s)	Blank(s)	N/A
12833658	White	Male	1998	Soft Tissue including Heart	Malignant	5.3.1.1 Specified (excluding Kaposi sarcoma)	Unclassified	IX(d) Other specified soft tissue sarcomas	SoftTissue	SoftTissue	C49.2-Conn, subcutaneous, other soft tis: lower limb, hip	492	9043	Malignant	Unknown	Right - origin of primary	Positive histology	9043/3: Synovial sarcoma, biphasic	9043/3: Synovial sarcoma, biphasic	9040-9049: synovial-like neoplasms	Not Brain	IX(d.7) Synovial sarcomas	Soft Tissue including Heart	Localized	Blank(s)	Localized	Blank(s)	Blank(s)	Localized only	Blank(s)	Blank(s)	Blank(s)	Blank(s)	Blank(s)	Blank(s)	Blank(s)	Blank(s)	Blank(s)	Blank(s)	Blank(s)	Blank(s)	Blank(s)	Blank(s)	Blank(s)	Blank(s)	Blank(s)	Blank(s)	Blank(s)	N/A
12842782	White	Male	1998	Soft Tissue including Heart	Malignant	5.3.1.1 Specified (excluding Kaposi sarcoma)	Unclassified	IX(d) Other specified soft tissue sarcomas	SoftTissue	SoftTissue	C49.1-Conn, subcutaneous, other soft tis: upr limb, shoulder	491	9040	Malignant	Unknown	Right - origin of primary	Positive histology	9040/3: Synovial sarcoma, NOS	9040/3: Synovial sarcoma, NOS	9040-9049: synovial-like neoplasms	Not Brain	IX(d.7) Synovial sarcomas	Soft Tissue including Heart	Localized	Blank(s)	Localized	Blank(s)	Blank(s)	Localized only	Blank(s)	Blank(s)	Blank(s)	Blank(s)	Blank(s)	Blank(s)	Blank(s)	Blank(s)	Blank(s)	Blank(s)	Blank(s)	Blank(s)	Blank(s)	Blank(s)	Blank(s)	Blank(s)	Blank(s)	Blank(s)	Blank(s)	N/A
12847895	White	Male	1998	Soft Tissue including Heart	Malignant	5.3.1.1 Specified (excluding Kaposi sarcoma)	Unclassified	IX(d) Other specified soft tissue sarcomas	SoftTissue	SoftTissue	C49.1-Conn, subcutaneous, other soft tis: upr limb, shoulder	491	9040	Malignant	Unknown	Left - origin of primary	Positive histology	9040/3: Synovial sarcoma, NOS	9040/3: Synovial sarcoma, NOS	9040-9049: synovial-like neoplasms	Not Brain	IX(d.7) Synovial sarcomas	Soft Tissue including Heart	Localized	Blank(s)	Localized	Blank(s)	Blank(s)	Localized only	Blank(s)	Blank(s)	Blank(s)	Blank(s)	Blank(s)	Blank(s)	Blank(s)	Blank(s)	Blank(s)	Blank(s)	Blank(s)	Blank(s)	Blank(s)	Blank(s)	Blank(s)	Blank(s)	Blank(s)	Blank(s)	Blank(s)	N/A
12849066	Black	Female	1999	Soft Tissue including Heart	Malignant	5.3.1.1 Specified (excluding Kaposi sarcoma)	Unclassified	IX(d) Other specified soft tissue sarcomas	SoftTissue	SoftTissue	C49.2-Conn, subcutaneous, other soft tis: lower limb, hip	492	9043	Malignant	Unknown	Right - origin of primary	Positive histology	9043/3: Synovial sarcoma, biphasic	9043/3: Synovial sarcoma, biphasic	9040-9049: synovial-like neoplasms	Not Brain	IX(d.7) Synovial sarcomas	Soft Tissue including Heart	Distant	Blank(s)	Distant	Blank(s)	Blank(s)	Distant site(s)/node(s) involved	Blank(s)	Blank(s)	Blank(s)	Blank(s)	Blank(s)	Blank(s)	Blank(s)	Blank(s)	Blank(s)	Blank(s)	Blank(s)	Blank(s)	Blank(s)	Blank(s)	Blank(s)	Blank(s)	Blank(s)	Blank(s)	Blank(s)	N/A
12868752	White	Male	1998	Soft Tissue including Heart	Malignant	5.3.1.1 Specified (excluding Kaposi sarcoma)	Unclassified	IX(d) Other specified soft tissue sarcomas	SoftTissue	SoftTissue	C49.1-Conn, subcutaneous, other soft tis: upr limb, shoulder	491	9043	Malignant	Undifferentiated; anaplastic; Grade IV	Right - origin of primary	Positive histology	9043/3: Synovial sarcoma, biphasic	9043/3: Synovial sarcoma, biphasic	9040-9049: synovial-like neoplasms	Not Brain	IX(d.7) Synovial sarcomas	Soft Tissue including Heart	Localized	Blank(s)	Localized	Blank(s)	Blank(s)	Localized only	Blank(s)	Blank(s)	Blank(s)	Blank(s)	Blank(s)	Blank(s)	Blank(s)	Blank(s)	Blank(s)	Blank(s)	Blank(s)	Blank(s)	Blank(s)	Blank(s)	Blank(s)	Blank(s)	Blank(s)	Blank(s)	Blank(s)	N/A
12872612	White	Male	1999	Soft Tissue including Heart	Malignant	5.3.1.1 Specified (excluding Kaposi sarcoma)	Unclassified	IX(d) Other specified soft tissue sarcomas	SoftTissue	SoftTissue	C49.1-Conn, subcutaneous, other soft tis: upr limb, shoulder	491	9041	Malignant	Moderately differentiated; Grade II	Left - origin of primary	Positive histology	9041/3: Synovial sarcoma, spindle cell	9041/3: Synovial sarcoma, spindle cell	9040-9049: synovial-like neoplasms	Not Brain	IX(d.7) Synovial sarcomas	Soft Tissue including Heart	Localized	Blank(s)	Localized	Blank(s)	Blank(s)	Localized only	Blank(s)	Blank(s)	Blank(s)	Blank(s)	Blank(s)	Blank(s)	Blank(s)	Blank(s)	Blank(s)	Blank(s)	Blank(s)	Blank(s)	Blank(s)	Blank(s)	Blank(s)	Blank(s)	Blank(s)	Blank(s)	Blank(s)	N/A
12880671	White	Male	1999	Soft Tissue including Heart	Malignant	5.3.1.1 Specified (excluding Kaposi sarcoma)	Unclassified	IX(d) Other specified soft tissue sarcomas	SoftTissue	SoftTissue	C49.1-Conn, subcutaneous, other soft tis: upr limb, shoulder	491	9041	Malignant	Undifferentiated; anaplastic; Grade IV	Right - origin of primary	Positive histology	9041/3: Synovial sarcoma, spindle cell	9041/3: Synovial sarcoma, spindle cell	9040-9049: synovial-like neoplasms	Not Brain	IX(d.7) Synovial sarcomas	Soft Tissue including Heart	Localized	Blank(s)	Localized	Blank(s)	Blank(s)	Localized only	Blank(s)	Blank(s)	Blank(s)	Blank(s)	Blank(s)	Blank(s)	Blank(s)	Blank(s)	Blank(s)	Blank(s)	Blank(s)	Blank(s)	Blank(s)	Blank(s)	Blank(s)	Blank(s)	Blank(s)	Blank(s)	Blank(s)	N/A
12890869	White	Female	1999	Soft Tissue including Heart	Malignant	5.3.1.1 Specified (excluding Kaposi sarcoma)	Unclassified	IX(d) Other specified soft tissue sarcomas	SoftTissue	SoftTissue	C49.2-Conn, subcutaneous, other soft tis: lower limb, hip	492	9043	Malignant	Unknown	Right - origin of primary	Positive histology	9043/3: Synovial sarcoma, biphasic	9043/3: Synovial sarcoma, biphasic	9040-9049: synovial-like neoplasms	Not Brain	IX(d.7) Synovial sarcomas	Soft Tissue including Heart	Regional	Blank(s)	Regional	Blank(s)	Blank(s)	Regional by direct extension only	Blank(s)	Blank(s)	Blank(s)	Blank(s)	Blank(s)	Blank(s)	Blank(s)	Blank(s)	Blank(s)	Blank(s)	Blank(s)	Blank(s)	Blank(s)	Blank(s)	Blank(s)	Blank(s)	Blank(s)	Blank(s)	Blank(s)	N/A
12904407	White	Female	2000	Soft Tissue including Heart	Malignant	5.3.1.1 Specified (excluding Kaposi sarcoma)	Unclassified	IX(d) Other specified soft tissue sarcomas	SoftTissue	SoftTissue	C49.3-Conn, subcutaneous, other soft tis: thorax	493	9040	Malignant	Undifferentiated; anaplastic; Grade IV	Left - origin of primary	Positive histology	9040/3: Synovial sarcoma, NOS	9040/3: Synovial sarcoma, NOS	9040-9049: synovial-like neoplasms	Not Brain	IX(d.7) Synovial sarcomas	Soft Tissue including Heart	Localized	Blank(s)	Localized	Blank(s)	Blank(s)	Localized only	Blank(s)	Blank(s)	Blank(s)	Blank(s)	Blank(s)	Blank(s)	Blank(s)	Blank(s)	Blank(s)	Blank(s)	Blank(s)	Blank(s)	Blank(s)	Blank(s)	Blank(s)	Blank(s)	Blank(s)	Blank(s)	Blank(s)	N/A
12911682	Other (American Indian/AK Native, Asian/Pacific Islander)	Female	2001	Pleura	Malignant	5.3.1.1 Specified (excluding Kaposi sarcoma)	Unclassified	IX(d) Other specified soft tissue sarcomas	Pleura	Pleura	C38.4-Pleura, NOS	384	9041	Malignant	Undifferentiated; anaplastic; Grade IV	Right - origin of primary	Positive histology	9041/3: Synovial sarcoma, spindle cell	9041/3: Synovial sarcoma, spindle cell	9040-9049: synovial-like neoplasms	Not Brain	IX(d.7) Synovial sarcomas	Pleura	Blank(s)	Blank(s)	Unstaged	Blank(s)	Regional by direct extension only	Blank(s)	Blank(s)	Blank(s)	Blank(s)	Blank(s)	Blank(s)	Blank(s)	Blank(s)	Blank(s)	Blank(s)	Blank(s)	Blank(s)	Blank(s)	Blank(s)	Blank(s)	Blank(s)	Blank(s)	Blank(s)	Blank(s)	Blank(s)	N/A
12914696	White	Female	2000	Soft Tissue including Heart	Malignant	5.3.1.1 Specified (excluding Kaposi sarcoma)	Unclassified	IX(d) Other specified soft tissue sarcomas	SoftTissue	SoftTissue	C49.2-Conn, subcutaneous, other soft tis: lower limb, hip	492	9040	Malignant	Unknown	Left - origin of primary	Positive histology	9040/3: Synovial sarcoma, NOS	9040/3: Synovial sarcoma, NOS	9040-9049: synovial-like neoplasms	Not Brain	IX(d.7) Synovial sarcomas	Soft Tissue including Heart	Regional	Blank(s)	Regional	Blank(s)	Blank(s)	Regional by direct extension only	Blank(s)	Blank(s)	Blank(s)	Blank(s)	Blank(s)	Blank(s)	Blank(s)	Blank(s)	Blank(s)	Blank(s)	Blank(s)	Blank(s)	Blank(s)	Blank(s)	Blank(s)	Blank(s)	Blank(s)	Blank(s)	Blank(s)	N/A
12915932	White	Male	2000	Soft Tissue including Heart	Malignant	5.3.1.1 Specified (excluding Kaposi sarcoma)	Unclassified	IX(d) Other specified soft tissue sarcomas	SoftTissue	SoftTissue	C49.2-Conn, subcutaneous, other soft tis: lower limb, hip	492	9040	Malignant	Unknown	Left - origin of primary	Positive histology	9040/3: Synovial sarcoma, NOS	9040/3: Synovial sarcoma, NOS	9040-9049: synovial-like neoplasms	Not Brain	IX(d.7) Synovial sarcomas	Soft Tissue including Heart	Localized	Blank(s)	Localized	Blank(s)	Blank(s)	Localized only	Blank(s)	Blank(s)	Blank(s)	Blank(s)	Blank(s)	Blank(s)	Blank(s)	Blank(s)	Blank(s)	Blank(s)	Blank(s)	Blank(s)	Blank(s)	Blank(s)	Blank(s)	Blank(s)	Blank(s)	Blank(s)	Blank(s)	N/A
12932717	Black	Male	2001	Cranial Nerves Other Nervous System	Malignant	5.3.1.1 Specified (excluding Kaposi sarcoma)	Unclassified	IX(d) Other specified soft tissue sarcomas	CNSOther	OthCNS	C72.0-Spinal cord	720	9040	Malignant	Unknown	Not a paired site	Positive histology	9040/3: Synovial sarcoma, NOS	9040/3: Synovial sarcoma, NOS	9040-9049: synovial-like neoplasms	Other mesenchymal, benign and malignant	IX(d.7) Synovial sarcomas	Cranial Nerves Other Nervous System	Localized	Blank(s)	Unstaged	Blank(s)	Localized only	Blank(s)	Blank(s)	Blank(s)	Blank(s)	Blank(s)	Blank(s)	Blank(s)	Blank(s)	Blank(s)	Blank(s)	Blank(s)	Blank(s)	Blank(s)	Blank(s)	Blank(s)	Blank(s)	Blank(s)	Blank(s)	Blank(s)	Blank(s)	N/A
12932722	White	Male	2001	Soft Tissue including Heart	Malignant	5.3.1.1 Specified (excluding Kaposi sarcoma)	Unclassified	IX(d) Other specified soft tissue sarcomas	SoftTissue	SoftTissue	C49.2-Conn, subcutaneous, other soft tis: lower limb, hip	492	9040	Malignant	Unknown	Right - origin of primary	Positive histology	9040/3: Synovial sarcoma, NOS	9040/3: Synovial sarcoma, NOS	9040-9049: synovial-like neoplasms	Not Brain	IX(d.7) Synovial sarcomas	Soft Tissue including Heart	Localized	Blank(s)	Localized	Blank(s)	Localized only	Blank(s)	Blank(s)	Blank(s)	Blank(s)	Blank(s)	Blank(s)	Blank(s)	Blank(s)	Blank(s)	Blank(s)	Blank(s)	Blank(s)	Blank(s)	Blank(s)	Blank(s)	Blank(s)	Blank(s)	Blank(s)	Blank(s)	Blank(s)	N/A
12935286	White	Female	2001	Soft Tissue including Heart	Malignant	5.3.1.1 Specified (excluding Kaposi sarcoma)	Unclassified	IX(d) Other specified soft tissue sarcomas	SoftTissue	SoftTissue	C49.2-Conn, subcutaneous, other soft tis: lower limb, hip	492	9040	Malignant	Poorly differentiated; Grade III	Right - origin of primary	Positive histology	9040/3: Synovial sarcoma, NOS	9040/3: Synovial sarcoma, NOS	9040-9049: synovial-like neoplasms	Not Brain	IX(d.7) Synovial sarcomas	Soft Tissue including Heart	Distant	Blank(s)	Distant	Blank(s)	Distant site(s)/node(s) involved	Blank(s)	Blank(s)	Blank(s)	Blank(s)	Blank(s)	Blank(s)	Blank(s)	Blank(s)	Blank(s)	Blank(s)	Blank(s)	Blank(s)	Blank(s)	Blank(s)	Blank(s)	Blank(s)	Blank(s)	Blank(s)	Blank(s)	Blank(s)	N/A
13372878	White	Male	2001	Soft Tissue including Heart	Malignant	5.3.1.1 Specified (excluding Kaposi sarcoma)	Unclassified	IX(d) Other specified soft tissue sarcomas	SoftTissue	SoftTissue	C49.2-Conn, subcutaneous, other soft tis: lower limb, hip	492	9040	Malignant	Poorly differentiated; Grade III	Left - origin of primary	Positive histology	9040/3: Synovial sarcoma, NOS	9040/3: Synovial sarcoma, NOS	9040-9049: synovial-like neoplasms	Not Brain	IX(d.7) Synovial sarcomas	Soft Tissue including Heart	Localized	Blank(s)	Localized	Blank(s)	Localized only	Blank(s)	Blank(s)	Blank(s)	Blank(s)	Blank(s)	Blank(s)	Blank(s)	Blank(s)	Blank(s)	Blank(s)	Blank(s)	Blank(s)	Blank(s)	Blank(s)	Blank(s)	Blank(s)	Blank(s)	Blank(s)	Blank(s)	Blank(s)	N/A
13382067	White	Female	2001	Lung and Bronchus	Malignant	5.3.1.1 Specified (excluding Kaposi sarcoma)	Unclassified	IX(d) Other specified soft tissue sarcomas	Lung	Lung	C34.1-Upper lobe, lung	341	9041	Malignant	Undifferentiated; anaplastic; Grade IV	Right - origin of primary	Positive histology	9041/3: Synovial sarcoma, spindle cell	9041/3: Synovial sarcoma, spindle cell	9040-9049: synovial-like neoplasms	Not Brain	IX(d.7) Synovial sarcomas	Lung and Bronchus	Regional	Blank(s)	Regional	Blank(s)	Regional by direct extension only	Blank(s)	Blank(s)	Blank(s)	Blank(s)	Blank(s)	Blank(s)	Blank(s)	Blank(s)	Blank(s)	Blank(s)	Blank(s)	Blank(s)	Blank(s)	Blank(s)	Blank(s)	Blank(s)	Blank(s)	Blank(s)	Blank(s)	Blank(s)	N/A
13388024	White	Male	2002	Soft Tissue including Heart	Malignant	5.3.1.1 Specified (excluding Kaposi sarcoma)	Unclassified	IX(d) Other specified soft tissue sarcomas	SoftTissue	SoftTissue	C49.4-Conn, subcutaneous, other soft tis: abdomen	494	9043	Malignant	Poorly differentiated; Grade III	Not a paired site	Positive histology	9043/3: Synovial sarcoma, biphasic	9043/3: Synovial sarcoma, biphasic	9040-9049: synovial-like neoplasms	Not Brain	IX(d.7) Synovial sarcomas	Soft Tissue including Heart	Distant	Blank(s)	Distant	Blank(s)	Distant site(s)/node(s) involved	Blank(s)	Blank(s)	Blank(s)	Blank(s)	Blank(s)	Blank(s)	Blank(s)	Blank(s)	Blank(s)	Blank(s)	Blank(s)	Blank(s)	Blank(s)	Blank(s)	Blank(s)	Blank(s)	Blank(s)	Blank(s)	Blank(s)	Blank(s)	N/A
13394027	White	Female	2002	Soft Tissue including Heart	Malignant	5.3.1.1 Specified (excluding Kaposi sarcoma)	Unclassified	IX(d) Other specified soft tissue sarcomas	SoftTissue	SoftTissue	C49.2-Conn, subcutaneous, other soft tis: lower limb, hip	492	9041	Malignant	Poorly differentiated; Grade III	Right - origin of primary	Positive histology	9041/3: Synovial sarcoma, spindle cell	9041/3: Synovial sarcoma, spindle cell	9040-9049: synovial-like neoplasms	Not Brain	IX(d.7) Synovial sarcomas	Soft Tissue including Heart	Localized	Blank(s)	Localized	Blank(s)	Localized only	Blank(s)	Blank(s)	Blank(s)	Blank(s)	Blank(s)	Blank(s)	Blank(s)	Blank(s)	Blank(s)	Blank(s)	Blank(s)	Blank(s)	Blank(s)	Blank(s)	Blank(s)	Blank(s)	Blank(s)	Blank(s)	Blank(s)	Blank(s)	N/A
13394542	White	Male	2002	Lung and Bronchus	Malignant	5.3.1.1 Specified (excluding Kaposi sarcoma)	Unclassified	IX(d) Other specified soft tissue sarcomas	Lung	Lung	C34.2-Middle lobe, lung	342	9041	Malignant	Poorly differentiated; Grade III	Right - origin of primary	Positive histology	9041/3: Synovial sarcoma, spindle cell	9041/3: Synovial sarcoma, spindle cell	9040-9049: synovial-like neoplasms	Not Brain	IX(d.7) Synovial sarcomas	Lung and Bronchus	Localized	Blank(s)	Localized	Blank(s)	Localized only	Blank(s)	Blank(s)	Blank(s)	Blank(s)	Blank(s)	Blank(s)	Blank(s)	Blank(s)	Blank(s)	Blank(s)	Blank(s)	Blank(s)	Blank(s)	Blank(s)	Blank(s)	Blank(s)	Blank(s)	Blank(s)	Blank(s)	Blank(s)	N/A
13397186	Black	Female	2002	Soft Tissue including Heart	Malignant	5.3.1.1 Specified (excluding Kaposi sarcoma)	Unclassified	IX(d) Other specified soft tissue sarcomas	SoftTissue	SoftTissue	C49.2-Conn, subcutaneous, other soft tis: lower limb, hip	492	9041	Malignant	Undifferentiated; anaplastic; Grade IV	Right - origin of primary	Positive histology	9041/3: Synovial sarcoma, spindle cell	9041/3: Synovial sarcoma, spindle cell	9040-9049: synovial-like neoplasms	Not Brain	IX(d.7) Synovial sarcomas	Soft Tissue including Heart	Distant	Blank(s)	Distant	Blank(s)	Distant site(s)/node(s) involved	Blank(s)	Blank(s)	Blank(s)	Blank(s)	Blank(s)	Blank(s)	Blank(s)	Blank(s)	Blank(s)	Blank(s)	Blank(s)	Blank(s)	Blank(s)	Blank(s)	Blank(s)	Blank(s)	Blank(s)	Blank(s)	Blank(s)	Blank(s)	N/A
13412732	White	Male	2002	Soft Tissue including Heart	Malignant	5.3.1.1 Specified (excluding Kaposi sarcoma)	Unclassified	IX(d) Other specified soft tissue sarcomas	SoftTissue	SoftTissue	C49.2-Conn, subcutaneous, other soft tis: lower limb, hip	492	9041	Malignant	Unknown	Left - origin of primary	Positive histology	9041/3: Synovial sarcoma, spindle cell	9041/3: Synovial sarcoma, spindle cell	9040-9049: synovial-like neoplasms	Not Brain	IX(d.7) Synovial sarcomas	Soft Tissue including Heart	Localized	Blank(s)	Localized	Blank(s)	Localized only	Blank(s)	Blank(s)	Blank(s)	Blank(s)	Blank(s)	Blank(s)	Blank(s)	Blank(s)	Blank(s)	Blank(s)	Blank(s)	Blank(s)	Blank(s)	Blank(s)	Blank(s)	Blank(s)	Blank(s)	Blank(s)	Blank(s)	Blank(s)	N/A
13460437	White	Male	2003	Soft Tissue including Heart	Malignant	5.3.1.1 Specified (excluding Kaposi sarcoma)	Unclassified	IX(d) Other specified soft tissue sarcomas	SoftTissue	SoftTissue	C49.2-Conn, subcutaneous, other soft tis: lower limb, hip	492	9040	Malignant	Unknown	Left - origin of primary	Positive histology	9040/3: Synovial sarcoma, NOS	9040/3: Synovial sarcoma, NOS	9040-9049: synovial-like neoplasms	Not Brain	IX(d.7) Synovial sarcomas	Soft Tissue including Heart	Localized	Blank(s)	Localized	Blank(s)	Localized only	Blank(s)	Blank(s)	Blank(s)	Blank(s)	Blank(s)	Blank(s)	Blank(s)	Blank(s)	Blank(s)	Blank(s)	Blank(s)	Blank(s)	Blank(s)	Blank(s)	Blank(s)	Blank(s)	Blank(s)	Blank(s)	Blank(s)	Blank(s)	N/A
13460954	White	Female	2004	Soft Tissue including Heart	Malignant	5.3.1.1 Specified (excluding Kaposi sarcoma)	Unclassified	IX(d) Other specified soft tissue sarcomas	SoftTissue	SoftTissue	C49.2-Conn, subcutaneous, other soft tis: lower limb, hip	492	9043	Malignant	Unknown	Right - origin of primary	Positive histology	9043/3: Synovial sarcoma, biphasic	9043/3: Synovial sarcoma, biphasic	9040-9049: synovial-like neoplasms	Not Brain	IX(d.7) Synovial sarcomas	Soft Tissue including Heart	Localized	Localized only	Localized	L	Blank(s)	Blank(s)	Blank(s)	Blank(s)	Blank(s)	Blank(s)	Blank(s)	Blank(s)	Blank(s)	Blank(s)	Blank(s)	Blank(s)	Blank(s)	UNK Stage	Blank(s)	T1a	N0	M0	Blank(s)	Blank(s)	Blank(s)	N/A
13464463	White	Male	2004	Lung and Bronchus	Malignant	5.3.1.1 Specified (excluding Kaposi sarcoma)	Unclassified	IX(d) Other specified soft tissue sarcomas	Lung	Lung	C34.1-Upper lobe, lung	341	9040	Malignant	Undifferentiated; anaplastic; Grade IV	Left - origin of primary	Positive histology	9040/3: Synovial sarcoma, NOS	9040/3: Synovial sarcoma, NOS	9040-9049: synovial-like neoplasms	Not Brain	IX(d.7) Synovial sarcomas	Lung and Bronchus	Distant	Distant site(s)/node(s) involved	Distant	D	Blank(s)	Blank(s)	Blank(s)	Blank(s)	Blank(s)	Blank(s)	Blank(s)	Blank(s)	Blank(s)	Blank(s)	Blank(s)	Blank(s)	Blank(s)	NA	Blank(s)	NA	NA	NA	Blank(s)	Blank(s)	Blank(s)	N/A
13473529	White	Male	2004	Soft Tissue including Heart	Malignant	5.3.1.1 Specified (excluding Kaposi sarcoma)	Unclassified	IX(d) Other specified soft tissue sarcomas	SoftTissue	SoftTissue	C49.2-Conn, subcutaneous, other soft tis: lower limb, hip	492	9041	Malignant	Poorly differentiated; Grade III	Right - origin of primary	Positive histology	9041/3: Synovial sarcoma, spindle cell	9041/3: Synovial sarcoma, spindle cell	9040-9049: synovial-like neoplasms	Not Brain	IX(d.7) Synovial sarcomas	Soft Tissue including Heart	Localized	Localized only	Localized	L	Blank(s)	Blank(s)	Blank(s)	Blank(s)	Blank(s)	Blank(s)	Blank(s)	Blank(s)	Blank(s)	Blank(s)	Blank(s)	Blank(s)	Blank(s)	UNK Stage	Blank(s)	TX	NX	MX	Blank(s)	Blank(s)	Blank(s)	N/A
13476227	Black	Female	2004	Soft Tissue including Heart	Malignant	5.3.1.1 Specified (excluding Kaposi sarcoma)	Unclassified	IX(d) Other specified soft tissue sarcomas	SoftTissue	SoftTissue	C49.2-Conn, subcutaneous, other soft tis: lower limb, hip	492	9043	Malignant	Undifferentiated; anaplastic; Grade IV	Left - origin of primary	Positive histology	9043/3: Synovial sarcoma, biphasic	9043/3: Synovial sarcoma, biphasic	9040-9049: synovial-like neoplasms	Not Brain	IX(d.7) Synovial sarcomas	Soft Tissue including Heart	Localized	Localized only	Localized	L	Blank(s)	Blank(s)	Blank(s)	Blank(s)	Blank(s)	Blank(s)	Blank(s)	Blank(s)	Blank(s)	Blank(s)	Blank(s)	Blank(s)	Blank(s)	III	Blank(s)	T2b	N0	M0	Blank(s)	Blank(s)	Blank(s)	N/A
13491627	White	Female	2004	Soft Tissue including Heart	Malignant	5.3.1.1 Specified (excluding Kaposi sarcoma)	Unclassified	IX(d) Other specified soft tissue sarcomas	SoftTissue	SoftTissue	C49.1-Conn, subcutaneous, other soft tis: upr limb, shoulder	491	9041	Malignant	Unknown	Right - origin of primary	Positive histology	9041/3: Synovial sarcoma, spindle cell	9041/3: Synovial sarcoma, spindle cell	9040-9049: synovial-like neoplasms	Not Brain	IX(d.7) Synovial sarcomas	Soft Tissue including Heart	Localized	Localized only	Localized	L	Blank(s)	Blank(s)	Blank(s)	Blank(s)	Blank(s)	Blank(s)	Blank(s)	Blank(s)	Blank(s)	Blank(s)	Blank(s)	Blank(s)	Blank(s)	UNK Stage	Blank(s)	T2a	N0	M0	Blank(s)	Blank(s)	Blank(s)	N/A
13492279	Black	Female	2004	Soft Tissue including Heart	Malignant	5.3.1.1 Specified (excluding Kaposi sarcoma)	Unclassified	IX(d) Other specified soft tissue sarcomas	SoftTissue	SoftTissue	C49.2-Conn, subcutaneous, other soft tis: lower limb, hip	492	9043	Malignant	Unknown	Right - origin of primary	Positive histology	9043/3: Synovial sarcoma, biphasic	9043/3: Synovial sarcoma, biphasic	9040-9049: synovial-like neoplasms	Not Brain	IX(d.7) Synovial sarcomas	Soft Tissue including Heart	Localized	Localized only	Localized	L	Blank(s)	Blank(s)	Blank(s)	Blank(s)	Blank(s)	Blank(s)	Blank(s)	Blank(s)	Blank(s)	Blank(s)	Blank(s)	Blank(s)	Blank(s)	UNK Stage	Blank(s)	TX	N0	M0	Blank(s)	Blank(s)	Blank(s)	N/A
13509156	Black	Female	2005	Soft Tissue including Heart	Malignant	5.3.1.1 Specified (excluding Kaposi sarcoma)	Unclassified	IX(d) Other specified soft tissue sarcomas	SoftTissue	SoftTissue	C49.2-Conn, subcutaneous, other soft tis: lower limb, hip	492	9043	Malignant	Unknown	Right - origin of primary	Positive histology	9043/3: Synovial sarcoma, biphasic	9043/3: Synovial sarcoma, biphasic	9040-9049: synovial-like neoplasms	Not Brain	IX(d.7) Synovial sarcomas	Soft Tissue including Heart	Regional	Regional by direct extension only	Regional	RE	Blank(s)	Blank(s)	Blank(s)	Blank(s)	Blank(s)	Blank(s)	Blank(s)	Blank(s)	Blank(s)	Blank(s)	Blank(s)	Blank(s)	Blank(s)	UNK Stage	Blank(s)	T1b	N0	M0	Blank(s)	Blank(s)	Blank(s)	N/A
13516389	White	Male	2006	Soft Tissue including Heart	Malignant	5.3.1.1 Specified (excluding Kaposi sarcoma)	Unclassified	IX(d) Other specified soft tissue sarcomas	SoftTissue	SoftTissue	C49.2-Conn, subcutaneous, other soft tis: lower limb, hip	492	9043	Malignant	Unknown	Left - origin of primary	Positive histology	9043/3: Synovial sarcoma, biphasic	9043/3: Synovial sarcoma, biphasic	9040-9049: synovial-like neoplasms	Not Brain	IX(d.7) Synovial sarcomas	Soft Tissue including Heart	Distant	Distant site(s)/node(s) involved	Distant	D	Blank(s)	Blank(s)	Blank(s)	Blank(s)	Blank(s)	Blank(s)	Blank(s)	Blank(s)	Blank(s)	Blank(s)	Blank(s)	Blank(s)	Blank(s)	IV	Blank(s)	TX	N0	M1	Blank(s)	Blank(s)	Blank(s)	N/A
13921078	White	Male	2013	Soft Tissue including Heart	Malignant	5.3.1.1 Specified (excluding Kaposi sarcoma)	Unclassified	IX(d) Other specified soft tissue sarcomas	SoftTissue	SoftTissue	C49.1-Conn, subcutaneous, other soft tis: upr limb, shoulder	491	9041	Malignant	Moderately differentiated; Grade II	Left - origin of primary	Positive histology	9041/3: Synovial sarcoma, spindle cell	9041/3: Synovial sarcoma, spindle cell	9040-9049: synovial-like neoplasms	Not Brain	IX(d.7) Synovial sarcomas	Soft Tissue including Heart	Localized	Localized only	Localized	L	Blank(s)	Blank(s)	IIA	T1b	N0	M0	Blank(s)	Blank(s)	Blank(s)	Blank(s)	Blank(s)	Blank(s)	Blank(s)	IA	Blank(s)	T1b	N0	M0	Blank(s)	Blank(s)	Blank(s)	N/A
13930203	White	Male	2005	Soft Tissue including Heart	Malignant	5.3.1.1 Specified (excluding Kaposi sarcoma)	Unclassified	IX(d) Other specified soft tissue sarcomas	SoftTissue	SoftTissue	C49.0-Conn, subcutaneous, other soft tis: head, face, neck	490	9041	Malignant	Undifferentiated; anaplastic; Grade IV	Right - origin of primary	Positive histology	9041/3: Synovial sarcoma, spindle cell	9041/3: Synovial sarcoma, spindle cell	9040-9049: synovial-like neoplasms	Not Brain	IX(d.7) Synovial sarcomas	Soft Tissue including Heart	Localized	Localized only	Localized	L	Blank(s)	Blank(s)	Blank(s)	Blank(s)	Blank(s)	Blank(s)	Blank(s)	Blank(s)	Blank(s)	Blank(s)	Blank(s)	Blank(s)	Blank(s)	IINOS	Blank(s)	T1NOS	N0	M0	Blank(s)	Blank(s)	Blank(s)	N/A
13933337	White	Male	2006	Lung and Bronchus	Malignant	5.3.1.1 Specified (excluding Kaposi sarcoma)	Unclassified	IX(d) Other specified soft tissue sarcomas	Lung	Lung	C34.3-Lower lobe, lung	343	9040	Malignant	Undifferentiated; anaplastic; Grade IV	Left - origin of primary	Positive histology	9040/3: Synovial sarcoma, NOS	9040/3: Synovial sarcoma, NOS	9040-9049: synovial-like neoplasms	Not Brain	IX(d.7) Synovial sarcomas	Lung and Bronchus	Distant	Distant site(s)/node(s) involved	Distant	D	Blank(s)	Blank(s)	Blank(s)	Blank(s)	Blank(s)	Blank(s)	Blank(s)	Blank(s)	Blank(s)	Blank(s)	Blank(s)	Blank(s)	Blank(s)	NA	Blank(s)	NA	NA	NA	Blank(s)	Blank(s)	Blank(s)	N/A
13937059	White	Female	2005	Soft Tissue including Heart	Malignant	5.3.1.1 Specified (excluding Kaposi sarcoma)	Unclassified	IX(d) Other specified soft tissue sarcomas	SoftTissue	SoftTissue	C49.1-Conn, subcutaneous, other soft tis: upr limb, shoulder	491	9040	Malignant	Poorly differentiated; Grade III	Right - origin of primary	Positive histology	9040/3: Synovial sarcoma, NOS	9040/3: Synovial sarcoma, NOS	9040-9049: synovial-like neoplasms	Not Brain	IX(d.7) Synovial sarcomas	Soft Tissue including Heart	Localized	Localized only	Localized	L	Blank(s)	Blank(s)	Blank(s)	Blank(s)	Blank(s)	Blank(s)	Blank(s)	Blank(s)	Blank(s)	Blank(s)	Blank(s)	Blank(s)	Blank(s)	IIA	Blank(s)	T1b	N0	M0	Blank(s)	Blank(s)	Blank(s)	N/A
13953732	White	Male	2006	Kidney and Renal Pelvis	Malignant	5.3.1.1 Specified (excluding Kaposi sarcoma)	Unclassified	IX(d) Other specified soft tissue sarcomas	KidneyParenchyma	Kidney	C64.9-Kidney, NOS	649	9040	Malignant	Unknown	Right - origin of primary	Positive histology	9040/3: Synovial sarcoma, NOS	9040/3: Synovial sarcoma, NOS	9040-9049: synovial-like neoplasms	Not Brain	IX(d.7) Synovial sarcomas	Kidney	Distant	Distant site(s)/node(s) involved	Distant	D	Blank(s)	Blank(s)	Blank(s)	Blank(s)	Blank(s)	Blank(s)	Blank(s)	Blank(s)	Blank(s)	Blank(s)	Blank(s)	Blank(s)	Blank(s)	NA	Blank(s)	NA	NA	NA	Blank(s)	Blank(s)	Blank(s)	N/A
13964296	White	Male	2006	Soft Tissue including Heart	Malignant	5.3.1.1 Specified (excluding Kaposi sarcoma)	Unclassified	IX(d) Other specified soft tissue sarcomas	SoftTissue	SoftTissue	C49.1-Conn, subcutaneous, other soft tis: upr limb, shoulder	491	9041	Malignant	Undifferentiated; anaplastic; Grade IV	Left - origin of primary	Positive histology	9041/3: Synovial sarcoma, spindle cell	9041/3: Synovial sarcoma, spindle cell	9040-9049: synovial-like neoplasms	Not Brain	IX(d.7) Synovial sarcomas	Soft Tissue including Heart	Localized	Localized only	Localized	L	Blank(s)	Blank(s)	Blank(s)	Blank(s)	Blank(s)	Blank(s)	Blank(s)	Blank(s)	Blank(s)	Blank(s)	Blank(s)	Blank(s)	Blank(s)	IIA	Blank(s)	T1b	N0	M0	Blank(s)	Blank(s)	Blank(s)	N/A
13965808	White	Male	2006	Soft Tissue including Heart	Malignant	5.3.1.1 Specified (excluding Kaposi sarcoma)	Unclassified	IX(d) Other specified soft tissue sarcomas	SoftTissue	SoftTissue	C49.2-Conn, subcutaneous, other soft tis: lower limb, hip	492	9041	Malignant	Undifferentiated; anaplastic; Grade IV	Left - origin of primary	Positive histology	9041/3: Synovial sarcoma, spindle cell	9041/3: Synovial sarcoma, spindle cell	9040-9049: synovial-like neoplasms	Not Brain	IX(d.7) Synovial sarcomas	Soft Tissue including Heart	Distant	Distant site(s)/node(s) involved	Distant	D	Blank(s)	Blank(s)	Blank(s)	Blank(s)	Blank(s)	Blank(s)	Blank(s)	Blank(s)	Blank(s)	Blank(s)	Blank(s)	Blank(s)	Blank(s)	IV	Blank(s)	T2b	N0	M1	Blank(s)	Blank(s)	Blank(s)	N/A
13968823	White	Female	2006	Gum and Other Mouth	Malignant	5.3.1.1 Specified (excluding Kaposi sarcoma)	Unclassified	IX(d) Other specified soft tissue sarcomas	BuccalMucosa	BuccalMucosa	C06.0-Cheek mucosa	60	9040	Malignant	Unknown	Not a paired site	Positive histology	9040/3: Synovial sarcoma, NOS	9040/3: Synovial sarcoma, NOS	9040-9049: synovial-like neoplasms	Not Brain	IX(d.7) Synovial sarcomas	Gum and Other Mouth	Blank(s)	Regional lymph nodes involved only	Regional	RN	Blank(s)	Blank(s)	Blank(s)	Blank(s)	Blank(s)	Blank(s)	Blank(s)	Blank(s)	Blank(s)	Blank(s)	Blank(s)	Blank(s)	Blank(s)	NA	Blank(s)	NA	NA	NA	Blank(s)	Blank(s)	Blank(s)	N/A
13977037	Black	Female	2007	Soft Tissue including Heart	Malignant	5.3.1.1 Specified (excluding Kaposi sarcoma)	Unclassified	IX(d) Other specified soft tissue sarcomas	SoftTissue	SoftTissue	C49.2-Conn, subcutaneous, other soft tis: lower limb, hip	492	9040	Malignant	Unknown	Left - origin of primary	Positive histology	9040/3: Synovial sarcoma, NOS	9040/3: Synovial sarcoma, NOS	9040-9049: synovial-like neoplasms	Not Brain	IX(d.7) Synovial sarcomas	Soft Tissue including Heart	Localized	Localized only	Localized	L	Blank(s)	Blank(s)	Blank(s)	Blank(s)	Blank(s)	Blank(s)	Blank(s)	Blank(s)	Blank(s)	Blank(s)	Blank(s)	Blank(s)	Blank(s)	UNK Stage	Blank(s)	T1b	N0	M0	Blank(s)	Blank(s)	Blank(s)	N/A
13982336	Black	Male	2008	Miscellaneous	Malignant	5.3.1.1 Specified (excluding Kaposi sarcoma)	Unclassified	IX(d) Other specified soft tissue sarcomas	IllDefinedOther	OthIllDef	C80.9-Unknown primary site	809	9040	Malignant	Unknown	Not a paired site	Positive histology	9040/3: Synovial sarcoma, NOS	9040/3: Synovial sarcoma, NOS	9040-9049: synovial-like neoplasms	Not Brain	IX(d.7) Synovial sarcomas	Miscellaneous	Blank(s)	Unknown/unstaged/unspecified/DCO	Unstaged	U	Blank(s)	Blank(s)	Blank(s)	Blank(s)	Blank(s)	Blank(s)	Blank(s)	Blank(s)	Blank(s)	Blank(s)	Blank(s)	Blank(s)	Blank(s)	NA	Blank(s)	NA	NA	NA	Blank(s)	Blank(s)	Blank(s)	N/A
13989285	Black	Male	2007	Soft Tissue including Heart	Malignant	5.3.1.1 Specified (excluding Kaposi sarcoma)	Unclassified	IX(d) Other specified soft tissue sarcomas	SoftTissue	SoftTissue	C49.6-Conn, subcutaneous, other soft tis: trunk, NOS	496	9041	Malignant	Poorly differentiated; Grade III	Not a paired site	Positive histology	9041/3: Synovial sarcoma, spindle cell	9041/3: Synovial sarcoma, spindle cell	9040-9049: synovial-like neoplasms	Not Brain	IX(d.7) Synovial sarcomas	Soft Tissue including Heart	Localized	Localized only	Localized	L	Blank(s)	Blank(s)	Blank(s)	Blank(s)	Blank(s)	Blank(s)	Blank(s)	Blank(s)	Blank(s)	Blank(s)	Blank(s)	Blank(s)	Blank(s)	III	Blank(s)	T2b	N0	M0	Blank(s)	Blank(s)	Blank(s)	N/A
13990844	White	Female	2008	Soft Tissue including Heart	Malignant	5.3.1.1 Specified (excluding Kaposi sarcoma)	Unclassified	IX(d) Other specified soft tissue sarcomas	SoftTissue	SoftTissue	C49.2-Conn, subcutaneous, other soft tis: lower limb, hip	492	9040	Malignant	Moderately differentiated; Grade II	Left - origin of primary	Positive histology	9040/3: Synovial sarcoma, NOS	9040/3: Synovial sarcoma, NOS	9040-9049: synovial-like neoplasms	Not Brain	IX(d.7) Synovial sarcomas	Soft Tissue including Heart	Localized	Localized only	Localized	L	Blank(s)	Blank(s)	Blank(s)	Blank(s)	Blank(s)	Blank(s)	Blank(s)	Blank(s)	Blank(s)	Blank(s)	Blank(s)	Blank(s)	Blank(s)	INOS	Blank(s)	T2NOS	N0	M0	Blank(s)	Blank(s)	Blank(s)	N/A
13994069	White	Female	2007	Soft Tissue including Heart	Malignant	5.3.1.1 Specified (excluding Kaposi sarcoma)	Unclassified	IX(d) Other specified soft tissue sarcomas	SoftTissue	SoftTissue	C49.2-Conn, subcutaneous, other soft tis: lower limb, hip	492	9043	Malignant	Unknown	Right - origin of primary	Positive histology	9043/3: Synovial sarcoma, biphasic	9043/3: Synovial sarcoma, biphasic	9040-9049: synovial-like neoplasms	Not Brain	IX(d.7) Synovial sarcomas	Soft Tissue including Heart	Localized	Localized only	Localized	L	Blank(s)	Blank(s)	Blank(s)	Blank(s)	Blank(s)	Blank(s)	Blank(s)	Blank(s)	Blank(s)	Blank(s)	Blank(s)	Blank(s)	Blank(s)	UNK Stage	Blank(s)	TX	N0	M0	Blank(s)	Blank(s)	Blank(s)	N/A
13995322	Black	Female	2005	Soft Tissue including Heart	Malignant	5.3.1.1 Specified (excluding Kaposi sarcoma)	Unclassified	IX(d) Other specified soft tissue sarcomas	SoftTissue	SoftTissue	C49.2-Conn, subcutaneous, other soft tis: lower limb, hip	492	9040	Malignant	Unknown	Right - origin of primary	Positive histology	9040/3: Synovial sarcoma, NOS	9040/3: Synovial sarcoma, NOS	9040-9049: synovial-like neoplasms	Not Brain	IX(d.7) Synovial sarcomas	Soft Tissue including Heart	Localized	Localized only	Localized	L	Blank(s)	Blank(s)	Blank(s)	Blank(s)	Blank(s)	Blank(s)	Blank(s)	Blank(s)	Blank(s)	Blank(s)	Blank(s)	Blank(s)	Blank(s)	UNK Stage	Blank(s)	T2b	N0	M0	Blank(s)	Blank(s)	Blank(s)	N/A
13995686	White	Male	2007	Soft Tissue including Heart	Malignant	5.3.1.1 Specified (excluding Kaposi sarcoma)	Unclassified	IX(d) Other specified soft tissue sarcomas	SoftTissue	SoftTissue	C49.5-Conn, subcutaneous, other soft tis: pelvis	495	9041	Malignant	Unknown	Not a paired site	Positive histology	9041/3: Synovial sarcoma, spindle cell	9041/3: Synovial sarcoma, spindle cell	9040-9049: synovial-like neoplasms	Not Brain	IX(d.7) Synovial sarcomas	Soft Tissue including Heart	Regional	Regional by direct extension only	Regional	RE	Blank(s)	Blank(s)	Blank(s)	Blank(s)	Blank(s)	Blank(s)	Blank(s)	Blank(s)	Blank(s)	Blank(s)	Blank(s)	Blank(s)	Blank(s)	UNK Stage	Blank(s)	T2b	N0	M0	Blank(s)	Blank(s)	Blank(s)	N/A
13998432	White	Male	2008	Retroperitoneum	Malignant	5.3.1.1 Specified (excluding Kaposi sarcoma)	Unclassified	IX(d) Other specified soft tissue sarcomas	Retroperitoneum	Peritoneum	C48.0-Retroperitoneum	480	9041	Malignant	Undifferentiated; anaplastic; Grade IV	Not a paired site	Positive histology	9041/3: Synovial sarcoma, spindle cell	9041/3: Synovial sarcoma, spindle cell	9040-9049: synovial-like neoplasms	Not Brain	IX(d.7) Synovial sarcomas	Retroperitoneum	Blank(s)	Regional by direct extension only	Regional	RE	Blank(s)	Blank(s)	Blank(s)	Blank(s)	Blank(s)	Blank(s)	Blank(s)	Blank(s)	Blank(s)	Blank(s)	Blank(s)	Blank(s)	Blank(s)	III	Blank(s)	T2b	N0	M0	Blank(s)	Blank(s)	Blank(s)	N/A
14005780	White	Male	2007	Soft Tissue including Heart	Malignant	5.3.1.1 Specified (excluding Kaposi sarcoma)	Unclassified	IX(d) Other specified soft tissue sarcomas	SoftTissue	SoftTissue	C49.2-Conn, subcutaneous, other soft tis: lower limb, hip	492	9041	Malignant	Undifferentiated; anaplastic; Grade IV	Left - origin of primary	Positive histology	9041/3: Synovial sarcoma, spindle cell	9041/3: Synovial sarcoma, spindle cell	9040-9049: synovial-like neoplasms	Not Brain	IX(d.7) Synovial sarcomas	Soft Tissue including Heart	Localized	Localized only	Localized	L	Blank(s)	Blank(s)	Blank(s)	Blank(s)	Blank(s)	Blank(s)	Blank(s)	Blank(s)	Blank(s)	Blank(s)	Blank(s)	Blank(s)	Blank(s)	IIA	Blank(s)	T1a	N0	M0	Blank(s)	Blank(s)	Blank(s)	N/A
14009750	White	Female	2008	Soft Tissue including Heart	Malignant	5.3.1.1 Specified (excluding Kaposi sarcoma)	Unclassified	IX(d) Other specified soft tissue sarcomas	HeartMediastinum	HeartMediastinum	C38.0-Heart	380	9043	Malignant	Undifferentiated; anaplastic; Grade IV	Not a paired site	Positive histology	9043/3: Synovial sarcoma, biphasic	9043/3: Synovial sarcoma, biphasic	9040-9049: synovial-like neoplasms	Not Brain	IX(d.7) Synovial sarcomas	Soft Tissue including Heart	Localized	Localized only	Localized	L	Blank(s)	Blank(s)	Blank(s)	Blank(s)	Blank(s)	Blank(s)	Blank(s)	Blank(s)	Blank(s)	Blank(s)	Blank(s)	Blank(s)	Blank(s)	IIA	Blank(s)	T1b	N0	M0	Blank(s)	Blank(s)	Blank(s)	N/A
14009762	White	Female	2007	Soft Tissue including Heart	Malignant	5.3.1.1 Specified (excluding Kaposi sarcoma)	Unclassified	IX(d) Other specified soft tissue sarcomas	SoftTissue	SoftTissue	C49.1-Conn, subcutaneous, other soft tis: upr limb, shoulder	491	9040	Malignant	Unknown	Right - origin of primary	Positive histology	9040/3: Synovial sarcoma, NOS	9040/3: Synovial sarcoma, NOS	9040-9049: synovial-like neoplasms	Not Brain	IX(d.7) Synovial sarcomas	Soft Tissue including Heart	Localized	Localized only	Localized	L	Blank(s)	Blank(s)	Blank(s)	Blank(s)	Blank(s)	Blank(s)	Blank(s)	Blank(s)	Blank(s)	Blank(s)	Blank(s)	Blank(s)	Blank(s)	UNK Stage	Blank(s)	TX	N0	M0	Blank(s)	Blank(s)	Blank(s)	N/A
14012379	Black	Male	2007	Soft Tissue including Heart	Malignant	5.3.1.1 Specified (excluding Kaposi sarcoma)	Unclassified	IX(d) Other specified soft tissue sarcomas	SoftTissue	SoftTissue	C49.2-Conn, subcutaneous, other soft tis: lower limb, hip	492	9041	Malignant	Unknown	Right - origin of primary	Positive histology	9041/3: Synovial sarcoma, spindle cell	9041/3: Synovial sarcoma, spindle cell	9040-9049: synovial-like neoplasms	Not Brain	IX(d.7) Synovial sarcomas	Soft Tissue including Heart	Distant	Distant site(s)/node(s) involved	Distant	D	Blank(s)	Blank(s)	Blank(s)	Blank(s)	Blank(s)	Blank(s)	Blank(s)	Blank(s)	Blank(s)	Blank(s)	Blank(s)	Blank(s)	Blank(s)	IV	Blank(s)	TX	N0	M1	Blank(s)	Blank(s)	Blank(s)	N/A
14025961	White	Male	2008	Soft Tissue including Heart	Malignant	5.3.1.1 Specified (excluding Kaposi sarcoma)	Unclassified	IX(d) Other specified soft tissue sarcomas	SoftTissue	SoftTissue	C49.2-Conn, subcutaneous, other soft tis: lower limb, hip	492	9040	Malignant	Undifferentiated; anaplastic; Grade IV	Left - origin of primary	Positive histology	9040/3: Synovial sarcoma, NOS	9040/3: Synovial sarcoma, NOS	9040-9049: synovial-like neoplasms	Not Brain	IX(d.7) Synovial sarcomas	Soft Tissue including Heart	Distant	Distant site(s)/node(s) involved	Distant	D	Blank(s)	Blank(s)	Blank(s)	Blank(s)	Blank(s)	Blank(s)	Blank(s)	Blank(s)	Blank(s)	Blank(s)	Blank(s)	Blank(s)	Blank(s)	IV	Blank(s)	T2b	N0	M1	Blank(s)	Blank(s)	Blank(s)	N/A
14032072	Black	Male	2008	Soft Tissue including Heart	Malignant	5.3.1.1 Specified (excluding Kaposi sarcoma)	Unclassified	IX(d) Other specified soft tissue sarcomas	SoftTissue	SoftTissue	C49.2-Conn, subcutaneous, other soft tis: lower limb, hip	492	9040	Malignant	Poorly differentiated; Grade III	Left - origin of primary	Positive histology	9040/3: Synovial sarcoma, NOS	9040/3: Synovial sarcoma, NOS	9040-9049: synovial-like neoplasms	Not Brain	IX(d.7) Synovial sarcomas	Soft Tissue including Heart	Regional	Regional by both direct extension and lymph node involvement	Regional	RE+RN	Blank(s)	Blank(s)	Blank(s)	Blank(s)	Blank(s)	Blank(s)	Blank(s)	Blank(s)	Blank(s)	Blank(s)	Blank(s)	Blank(s)	Blank(s)	IV	Blank(s)	T2b	N1	M0	Blank(s)	Blank(s)	Blank(s)	N/A
14033233	White	Female	2008	Soft Tissue including Heart	Malignant	5.3.1.1 Specified (excluding Kaposi sarcoma)	Unclassified	IX(d) Other specified soft tissue sarcomas	SoftTissue	SoftTissue	C49.0-Conn, subcutaneous, other soft tis: head, face, neck	490	9041	Malignant	Undifferentiated; anaplastic; Grade IV	Not a paired site	Positive histology	9041/3: Synovial sarcoma, spindle cell	9041/3: Synovial sarcoma, spindle cell	9040-9049: synovial-like neoplasms	Not Brain	IX(d.7) Synovial sarcomas	Soft Tissue including Heart	Localized	Localized only	Localized	L	Blank(s)	Blank(s)	Blank(s)	Blank(s)	Blank(s)	Blank(s)	Blank(s)	Blank(s)	Blank(s)	Blank(s)	Blank(s)	Blank(s)	Blank(s)	IINOS	Blank(s)	T1NOS	N0	M0	Blank(s)	Blank(s)	Blank(s)	N/A
14041973	White	Female	2008	Soft Tissue including Heart	Malignant	5.3.1.1 Specified (excluding Kaposi sarcoma)	Unclassified	IX(d) Other specified soft tissue sarcomas	SoftTissue	SoftTissue	C49.5-Conn, subcutaneous, other soft tis: pelvis	495	9041	Malignant	Poorly differentiated; Grade III	Not a paired site	Positive histology	9041/3: Synovial sarcoma, spindle cell	9041/3: Synovial sarcoma, spindle cell	9040-9049: synovial-like neoplasms	Not Brain	IX(d.7) Synovial sarcomas	Soft Tissue including Heart	Localized	Localized only	Localized	L	Blank(s)	Blank(s)	Blank(s)	Blank(s)	Blank(s)	Blank(s)	Blank(s)	Blank(s)	Blank(s)	Blank(s)	Blank(s)	Blank(s)	Blank(s)	III	Blank(s)	T2b	N0	M0	Blank(s)	Blank(s)	Blank(s)	N/A
14051201	White	Male	2008	Other Non-Epithelial Skin	Malignant	5.3.1.1 Specified (excluding Kaposi sarcoma)	Unclassified	IX(d) Other specified soft tissue sarcomas	Skin	Skin	C44.5-Skin of trunk	445	9043	Malignant	Poorly differentiated; Grade III	Left - origin of primary	Positive histology	9043/3: Synovial sarcoma, biphasic	9043/3: Synovial sarcoma, biphasic	9040-9049: synovial-like neoplasms	Not Brain	IX(d.7) Synovial sarcomas	Other Non-Epithelial Skin	Blank(s)	Localized only	Localized	L	Blank(s)	Blank(s)	Blank(s)	Blank(s)	Blank(s)	Blank(s)	Blank(s)	Blank(s)	Blank(s)	Blank(s)	Blank(s)	Blank(s)	Blank(s)	NA	Blank(s)	NA	NA	NA	Blank(s)	Blank(s)	Blank(s)	N/A
14053895	White	Female	2008	Trachea, Mediastinum and Other Respiratory Organs	Malignant	5.3.1.1 Specified (excluding Kaposi sarcoma)	Unclassified	IX(d) Other specified soft tissue sarcomas	HeartMediastinum	HeartMediastinum	C38.3-Mediastinum, NOS	383	9041	Malignant	Unknown	Not a paired site	Positive histology	9041/3: Synovial sarcoma, spindle cell	9041/3: Synovial sarcoma, spindle cell	9040-9049: synovial-like neoplasms	Not Brain	IX(d.7) Synovial sarcomas	Mediastinum and Other Respiratory Organs	Blank(s)	Regional by direct extension only	Blank(s)	RE	Blank(s)	Blank(s)	Blank(s)	Blank(s)	Blank(s)	Blank(s)	Blank(s)	Blank(s)	Blank(s)	Blank(s)	Blank(s)	Blank(s)	Blank(s)	UNK Stage	Blank(s)	T2b	N0	M0	Blank(s)	Blank(s)	Blank(s)	N/A
14054839	White	Male	2008	Soft Tissue including Heart	Malignant	5.3.1.1 Specified (excluding Kaposi sarcoma)	Unclassified	IX(d) Other specified soft tissue sarcomas	HeartMediastinum	HeartMediastinum	C38.0-Heart	380	9040	Malignant	Unknown	Not a paired site	Positive histology	9040/3: Synovial sarcoma, NOS	9040/3: Synovial sarcoma, NOS	9040-9049: synovial-like neoplasms	Not Brain	IX(d.7) Synovial sarcomas	Soft Tissue including Heart	Distant	Distant site(s)/node(s) involved	Distant	D	Blank(s)	Blank(s)	Blank(s)	Blank(s)	Blank(s)	Blank(s)	Blank(s)	Blank(s)	Blank(s)	Blank(s)	Blank(s)	Blank(s)	Blank(s)	IV	Blank(s)	T2b	N0	M1	Blank(s)	Blank(s)	Blank(s)	N/A
14061472	Unknown	Female	2009	Soft Tissue including Heart	Malignant	5.3.1.1 Specified (excluding Kaposi sarcoma)	Unclassified	IX(d) Other specified soft tissue sarcomas	SoftTissue	SoftTissue	C49.2-Conn, subcutaneous, other soft tis: lower limb, hip	492	9040	Malignant	Undifferentiated; anaplastic; Grade IV	Right - origin of primary	Positive histology	9040/3: Synovial sarcoma, NOS	9040/3: Synovial sarcoma, NOS	9040-9049: synovial-like neoplasms	Not Brain	IX(d.7) Synovial sarcomas	Soft Tissue including Heart	Regional	Regional by direct extension only	Regional	RE	Blank(s)	Blank(s)	Blank(s)	Blank(s)	Blank(s)	Blank(s)	Blank(s)	Blank(s)	Blank(s)	Blank(s)	Blank(s)	Blank(s)	Blank(s)	III	Blank(s)	T2b	N0	M0	Blank(s)	Blank(s)	Blank(s)	N/A
14070720	White	Male	2009	Other Endocrine including Thymus	Malignant	5.3.1.1 Specified (excluding Kaposi sarcoma)	Unclassified	IX(d) Other specified soft tissue sarcomas	EndocrineOther	OthEndocrine	C37.9-Thymus	379	9040	Malignant	Undifferentiated; anaplastic; Grade IV	Not a paired site	Positive histology	9040/3: Synovial sarcoma, NOS	9040/3: Synovial sarcoma, NOS	9040-9049: synovial-like neoplasms	Not Brain	IX(d.7) Synovial sarcomas	Thymus	Blank(s)	Regional by direct extension only	Blank(s)	RE	Blank(s)	Blank(s)	Blank(s)	Blank(s)	Blank(s)	Blank(s)	Blank(s)	Blank(s)	Blank(s)	Blank(s)	Blank(s)	Blank(s)	Blank(s)	NA	Blank(s)	NA	NA	NA	Blank(s)	Blank(s)	Blank(s)	N/A
14077958	White	Male	2009	Soft Tissue including Heart	Malignant	5.3.1.1 Specified (excluding Kaposi sarcoma)	Unclassified	IX(d) Other specified soft tissue sarcomas	SoftTissue	SoftTissue	C49.2-Conn, subcutaneous, other soft tis: lower limb, hip	492	9043	Malignant	Unknown	Left - origin of primary	Positive histology	9043/3: Synovial sarcoma, biphasic	9043/3: Synovial sarcoma, biphasic	9040-9049: synovial-like neoplasms	Not Brain	IX(d.7) Synovial sarcomas	Soft Tissue including Heart	Localized	Localized only	Localized	L	Blank(s)	Blank(s)	Blank(s)	Blank(s)	Blank(s)	Blank(s)	Blank(s)	Blank(s)	Blank(s)	Blank(s)	Blank(s)	Blank(s)	Blank(s)	UNK Stage	Blank(s)	T1b	N0	M0	Blank(s)	Blank(s)	Blank(s)	N/A
14482127	Black	Female	2013	Soft Tissue including Heart	Malignant	5.3.1.1 Specified (excluding Kaposi sarcoma)	Unclassified	IX(d) Other specified soft tissue sarcomas	SoftTissue	SoftTissue	C49.4-Conn, subcutaneous, other soft tis: abdomen	494	9040	Malignant	Poorly differentiated; Grade III	Left - origin of primary	Positive histology	9040/3: Synovial sarcoma, NOS	9040/3: Synovial sarcoma, NOS	9040-9049: synovial-like neoplasms	Not Brain	IX(d.7) Synovial sarcomas	Soft Tissue including Heart	Localized	Localized only	Localized	L	Blank(s)	Blank(s)	III	T2b	N0	M0	Blank(s)	Blank(s)	Blank(s)	Blank(s)	Blank(s)	Blank(s)	Blank(s)	III	Blank(s)	T2b	N0	M0	Blank(s)	Blank(s)	Blank(s)	N/A
14485995	White	Female	2009	Lung and Bronchus	Malignant	5.3.1.1 Specified (excluding Kaposi sarcoma)	Unclassified	IX(d) Other specified soft tissue sarcomas	Lung	Lung	C34.1-Upper lobe, lung	341	9043	Malignant	Poorly differentiated; Grade III	Left - origin of primary	Positive histology	9043/3: Synovial sarcoma, biphasic	9043/3: Synovial sarcoma, biphasic	9040-9049: synovial-like neoplasms	Not Brain	IX(d.7) Synovial sarcomas	Lung and Bronchus	Localized	Localized only	Localized	L	Blank(s)	Blank(s)	Blank(s)	Blank(s)	Blank(s)	Blank(s)	Blank(s)	Blank(s)	Blank(s)	Blank(s)	Blank(s)	Blank(s)	Blank(s)	NA	Blank(s)	NA	NA	NA	Blank(s)	Blank(s)	Blank(s)	N/A
14503863	White	Female	2009	Soft Tissue including Heart	Malignant	5.3.1.1 Specified (excluding Kaposi sarcoma)	Unclassified	IX(d) Other specified soft tissue sarcomas	SoftTissue	SoftTissue	C49.2-Conn, subcutaneous, other soft tis: lower limb, hip	492	9041	Malignant	Poorly differentiated; Grade III	Left - origin of primary	Positive histology	9041/3: Synovial sarcoma, spindle cell	9041/3: Synovial sarcoma, spindle cell	9040-9049: synovial-like neoplasms	Not Brain	IX(d.7) Synovial sarcomas	Soft Tissue including Heart	Localized	Localized only	Localized	L	Blank(s)	Blank(s)	Blank(s)	Blank(s)	Blank(s)	Blank(s)	Blank(s)	Blank(s)	Blank(s)	Blank(s)	Blank(s)	Blank(s)	Blank(s)	UNK Stage	Blank(s)	TX	N0	M0	Blank(s)	Blank(s)	Blank(s)	N/A
14503863	White	Female	2010	Soft Tissue including Heart	Malignant	5.3.1.1 Specified (excluding Kaposi sarcoma)	Unclassified	IX(d) Other specified soft tissue sarcomas	SoftTissue	SoftTissue	C49.2-Conn, subcutaneous, other soft tis: lower limb, hip	492	9041	Malignant	Undifferentiated; anaplastic; Grade IV	Left - origin of primary	Positive histology	9041/3: Synovial sarcoma, spindle cell	9041/3: Synovial sarcoma, spindle cell	9040-9049: synovial-like neoplasms	Not Brain	IX(d.7) Synovial sarcomas	Soft Tissue including Heart	Localized	Localized only	Localized	L	Blank(s)	Blank(s)	IIA	T1b	N0	M0	Blank(s)	Blank(s)	Blank(s)	Blank(s)	Blank(s)	Blank(s)	Blank(s)	IIA	Blank(s)	T1b	N0	M0	Blank(s)	Blank(s)	Blank(s)	N/A
14513619	White	Female	2010	Soft Tissue including Heart	Malignant	5.3.1.1 Specified (excluding Kaposi sarcoma)	Unclassified	IX(d) Other specified soft tissue sarcomas	SoftTissue	SoftTissue	C49.2-Conn, subcutaneous, other soft tis: lower limb, hip	492	9041	Malignant	Well differentiated; Grade I	Right - origin of primary	Positive histology	9041/3: Synovial sarcoma, spindle cell	9041/3: Synovial sarcoma, spindle cell	9040-9049: synovial-like neoplasms	Not Brain	IX(d.7) Synovial sarcomas	Soft Tissue including Heart	Regional	Regional by direct extension only	Regional	RE	Blank(s)	Blank(s)	IB	T2b	N0	M0	Blank(s)	Blank(s)	Blank(s)	Blank(s)	Blank(s)	Blank(s)	Blank(s)	IB	Blank(s)	T2b	N0	M0	Blank(s)	Blank(s)	Blank(s)	N/A
14516426	White	Female	2010	Soft Tissue including Heart	Malignant	5.3.1.1 Specified (excluding Kaposi sarcoma)	Unclassified	IX(d) Other specified soft tissue sarcomas	SoftTissue	SoftTissue	C49.6-Conn, subcutaneous, other soft tis: trunk, NOS	496	9040	Malignant	Poorly differentiated; Grade III	Not a paired site	Positive histology	9040/3: Synovial sarcoma, NOS	9040/3: Synovial sarcoma, NOS	9040-9049: synovial-like neoplasms	Not Brain	IX(d.7) Synovial sarcomas	Soft Tissue including Heart	Localized	Localized only	Localized	L	Blank(s)	Blank(s)	IA	T1b	N0	M0	Blank(s)	Blank(s)	Blank(s)	Blank(s)	Blank(s)	Blank(s)	Blank(s)	IIA	Blank(s)	T1b	N0	M0	Blank(s)	Blank(s)	Blank(s)	N/A
14518655	Black	Female	2010	Soft Tissue including Heart	Malignant	5.3.1.1 Specified (excluding Kaposi sarcoma)	Unclassified	IX(d) Other specified soft tissue sarcomas	SoftTissue	SoftTissue	C49.2-Conn, subcutaneous, other soft tis: lower limb, hip	492	9040	Malignant	Poorly differentiated; Grade III	Right - origin of primary	Positive histology	9040/3: Synovial sarcoma, NOS	9040/3: Synovial sarcoma, NOS	9040-9049: synovial-like neoplasms	Not Brain	IX(d.7) Synovial sarcomas	Soft Tissue including Heart	Localized	Localized only	Localized	L	Blank(s)	Blank(s)	III	T2b	N0	M0	Blank(s)	Blank(s)	Blank(s)	Blank(s)	Blank(s)	Blank(s)	Blank(s)	III	Blank(s)	T2b	N0	M0	Blank(s)	Blank(s)	Blank(s)	N/A
14519637	Black	Female	2010	Soft Tissue including Heart	Malignant	5.3.1.1 Specified (excluding Kaposi sarcoma)	Unclassified	IX(d) Other specified soft tissue sarcomas	SoftTissue	SoftTissue	C49.1-Conn, subcutaneous, other soft tis: upr limb, shoulder	491	9043	Malignant	Poorly differentiated; Grade III	Right - origin of primary	Positive histology	9043/3: Synovial sarcoma, biphasic	9043/3: Synovial sarcoma, biphasic	9040-9049: synovial-like neoplasms	Not Brain	IX(d.7) Synovial sarcomas	Soft Tissue including Heart	Localized	Localized only	Localized	L	Blank(s)	Blank(s)	IIA	T1a	N0	M0	Blank(s)	Blank(s)	Blank(s)	Blank(s)	Blank(s)	Blank(s)	Blank(s)	IIA	Blank(s)	T1a	N0	M0	Blank(s)	Blank(s)	Blank(s)	N/A
[truncated: 2,319 more rows]
[truncated: 148 more columns]
